# Supplementary material for: Tocotrienols Prevent the Decline of Learning Ability in High-Fat, High-Sucrose Diet-Fed C57BL/6 Mice
Source: Int J Mol Sci. 2024 Mar 21;25(6):3561. doi: 10.3390/ijms25063561 (PMC10971311; doi:10.3390/ijms25063561)
Supplement: Supplementary file 1 [file ijms-25-03561-s001.zip › Table S3.xlsx]

## Sheet: Proteins
Protein FDR Confidence: Combined	Master	Accession	Description	Sum PEP Score	Coverage [%]	# Peptides	# PSMs	# Unique Peptides	MW [kDa]	calc. pI	Gene Symbol	Abundance Ratio: (Control with T3) / (Control)	Abundance Ratio: (HFSD) / (Control)	Abundance Ratio: (HFSD with T3) / (Control)	Abundance Ratio: (HFSD with T3) / (HFSD)	Abundance Ratio P-Value: (Control with T3) / (Control)	Abundance Ratio P-Value: (HFSD) / (Control)	Abundance Ratio P-Value: (HFSD with T3) / (Control)	Abundance Ratio P-Value: (HFSD with T3) / (HFSD)	Abundances (Grouped): Control	Abundances (Grouped): Control with T3	Abundances (Grouped): HFSD	Abundances (Grouped): HFSD with T3	Abundances (Grouped) CV [%]: Control	Abundances (Grouped) CV [%]: Control with T3	Abundances (Grouped) CV [%]: HFSD	Abundances (Grouped) CV [%]: HFSD with T3	Abundances (Grouped) Count: Control	Abundances (Grouped) Count: Control with T3	Abundances (Grouped) Count: HFSD	Abundances (Grouped) Count: HFSD with T3	Abundances (Normalized): F26: Sample, Control, 01, Cerebrum, 120 min, 0.5 ug/uL, 2 uL, 1 ug, Run 1, 3-1, Trypsin 50/1, Mouse	Abundances (Normalized): F27: Sample, Control, 02, Cerebrum, 120 min, 0.5 ug/uL, 2 uL, 1 ug, Run 1, 3-1, Trypsin 50/1, Mouse	Abundances (Normalized): F28: Sample, Control, 03, Cerebrum, 120 min, 0.5 ug/uL, 2 uL, 1 ug, Run 1, 3-1, Trypsin 50/1, Mouse	Abundances (Normalized): F29: Sample, Control with T3, 04, Cerebrum, 120 min, 0.5 ug/uL, 2 uL, 1 ug, Run 1, 3-1, Trypsin 50/1, Mouse	Abundances (Normalized): F30: Sample, Control with T3, 05, Cerebrum, 120 min, 0.5 ug/uL, 2 uL, 1 ug, Run 1, 3-1, Trypsin 50/1, Mouse	Abundances (Normalized): F31: Sample, Control with T3, 06, Cerebrum, 120 min, 0.5 ug/uL, 2 uL, 1 ug, Run 1, 3-1, Trypsin 50/1, Mouse	Abundances (Normalized): F32: Sample, HFSD, 07, Cerebrum, 120 min, 0.5 ug/uL, 2 uL, 1 ug, Run 1, 3-1, Trypsin 50/1, Mouse	Abundances (Normalized): F33: Sample, HFSD, 08, Cerebrum, 120 min, 0.5 ug/uL, 2 uL, 1 ug, Run 1, 3-1, Trypsin 50/1, Mouse	Abundances (Normalized): F34: Sample, HFSD, 09, Cerebrum, 120 min, 0.5 ug/uL, 2 uL, 1 ug, Run 1, 3-1, Trypsin 50/1, Mouse	Abundances (Normalized): F35: Sample, HFSD with T3, 10, Cerebrum, 120 min, 0.5 ug/uL, 2 uL, 1 ug, Run 1, 3-1, Trypsin 50/1, Mouse	Abundances (Normalized): F36: Sample, HFSD with T3, 11, Cerebrum, 120 min, 0.5 ug/uL, 2 uL, 1 ug, Run 1, 3-1, Trypsin 50/1, Mouse	Abundances (Normalized): F37: Sample, HFSD with T3, 12, Cerebrum, 120 min, 0.5 ug/uL, 2 uL, 1 ug, Run 1, 3-1, Trypsin 50/1, Mouse	Abundance: F26: Sample, Control, 01, Cerebrum, 120 min, 0.5 ug/uL, 2 uL, 1 ug, Run 1, 3-1, Trypsin 50/1, Mouse	Abundance: F27: Sample, Control, 02, Cerebrum, 120 min, 0.5 ug/uL, 2 uL, 1 ug, Run 1, 3-1, Trypsin 50/1, Mouse	Abundance: F28: Sample, Control, 03, Cerebrum, 120 min, 0.5 ug/uL, 2 uL, 1 ug, Run 1, 3-1, Trypsin 50/1, Mouse	Abundance: F29: Sample, Control with T3, 04, Cerebrum, 120 min, 0.5 ug/uL, 2 uL, 1 ug, Run 1, 3-1, Trypsin 50/1, Mouse	Abundance: F30: Sample, Control with T3, 05, Cerebrum, 120 min, 0.5 ug/uL, 2 uL, 1 ug, Run 1, 3-1, Trypsin 50/1, Mouse	Abundance: F31: Sample, Control with T3, 06, Cerebrum, 120 min, 0.5 ug/uL, 2 uL, 1 ug, Run 1, 3-1, Trypsin 50/1, Mouse
High	Master Protein	P16546	Spectrin alpha chain, non-erythrocytic 1 OS=Mus musculus OX=10090 GN=Sptan1 PE=1 SV=4	2924.82	81	205	4816	205	284.4	5.33	Sptan1	0.928	0.926	0.938	1.012	0.143475	0.176307	0.334496	0.746633	2.20948e+11	2.04453e+11	2.04811e+11	2.15181e+11	3.23	9.25	3.9	11.79	3	3	3	3	2.284e+11	2.14105e+11	2.20948e+11	2.26694e+11	1.88653e+11	2.04453e+11	1.98241e+11	2.04811e+11	2.1422e+11	1.78866e+11	2.25059e+11	2.15181e+11	1.852e+11	1.78594e+11	2.10601e+11	2.13288e+11	1.48161e+11	1.73342e+11
High	Master Protein	Q9JHU4	Cytoplasmic dynein 1 heavy chain 1 OS=Mus musculus OX=10090 GN=Dync1h1 PE=1 SV=2	2508.41	67	268	3780	268	531.7	6.42	Dync1h1	0.993	0.974	0.982	0.995	0.814009	0.8442	0.887241	0.822327	7.68859e+10	7.761e+10	7.29243e+10	7.77063e+10	3.45	8.32	7.52	19.31	3	3	3	3	7.28632e+10	7.68859e+10	7.77774e+10	7.89952e+10	6.75947e+10	7.761e+10	6.86764e+10	7.29243e+10	7.96817e+10	5.55776e+10	8.08941e+10	7.77063e+10	5.90818e+10	6.41335e+10	7.41349e+10	74323756394	5.30865e+10	6.58003e+10
High	Master Protein	Q62261	Spectrin beta chain, non-erythrocytic 1 OS=Mus musculus OX=10090 GN=Sptbn1 PE=1 SV=2	2348.7	79	190	3647	180	274.1	5.58	Sptbn1	0.939	0.904	0.934	1.019	0.236563	0.0532159	0.29544	0.598115	1.22918e+11	1.14444e+11	1.11495e+11	1.24711e+11	4.76	8.74	10.56	20.74	3	3	3	3	1.27826e+11	1.16238e+11	1.22918e+11	1.25243e+11	1.05172e+11	1.14444e+11	9.74793e+10	1.11495e+11	1.20493e+11	8.57796e+10	1.27672e+11	1.24711e+11	1.03649e+11	9.69583e+10	1.17162e+11	1.17837e+11	8.25981e+10	9.70291e+10
High	Master Protein	Q68FD5	Clathrin heavy chain 1 OS=Mus musculus OX=10090 GN=Cltc PE=1 SV=3	2115.11	81	126	4114	126	191.4	5.69	Cltc	0.98	0.964	1.01	1.043	0.931502	0.673657	0.716806	0.201658	2.38419e+11	2.31383e+11	2.25177e+11	2.45397e+11	5.24	7.18	8.37	18.02	3	3	3	3	2.22802e+11	2.38419e+11	2.47235e+11	2.33236e+11	2.04629e+11	2.31383e+11	2.03618e+11	2.25177e+11	2.40825e+11	1.76914e+11	2.47799e+11	2.45397e+11	1.80661e+11	1.98875e+11	2.35656e+11	2.19444e+11	1.60709e+11	1.96175e+11
High	Master Protein	Q8C8R3	Ankyrin-2 OS=Mus musculus OX=10090 GN=Ank2 PE=1 SV=2	1671.28	55	150	2035	135	426	5.17	Ank2	0.955	0.949	0.946	0.985	0.459367	0.420711	0.410404	0.581046	4.05933e+10	3.952e+10	3.93989e+10	3.94453e+10	1.07	9.27	7.52	15.76	3	3	3	3	4.05933e+10	4.0209e+10	4.10782e+10	4.05216e+10	3.398e+10	3.952e+10	3.54552e+10	3.93989e+10	41123171072	3.09042e+10	4.22678e+10	3.94453e+10	32915448563	33539902524	3.91544e+10	38125310567	2.66867e+10	33506354314
High	Master Protein	Q9QYR6	Microtubule-associated protein 1A OS=Mus musculus OX=10090 GN=Map1a PE=1 SV=2	1610.67	59	131	2459	128	300	5	Map1a	0.978	1.005	1.019	1.024	0.887691	0.592945	0.611648	0.497102	7.6189e+10	7.31997e+10	7.64329e+10	7.38974e+10	2.65	3.26	2.37	9.15	3	3	3	3	7.77825e+10	7.6189e+10	7.3793e+10	7.31997e+10	7.1235e+10	7.59994e+10	7.64329e+10	7.72783e+10	7.38325e+10	8.6217e+10	7.38092e+10	7.38974e+10	6.30706e+10	6.35522e+10	7.03371e+10	6.8871e+10	5.59454e+10	6.44348e+10
High	Master Protein	P20357	Microtubule-associated protein 2 OS=Mus musculus OX=10090 GN=Map2 PE=1 SV=2	1581.62	78	128	2528	128	199	4.91	Map2	0.983	1.022	1.034	1.022	0.991361	0.359064	0.436453	0.530993	8.04418e+10	8.04005e+10	8.36902e+10	8.22707e+10	2.39	0.99	4.68	8.73	3	3	3	3	8.03849e+10	8.37881e+10	8.04418e+10	8.00478e+10	8.04005e+10	8.15673e+10	8.91652e+10	8.36902e+10	8.14571e+10	9.30227e+10	7.8859e+10	8.22707e+10	6.51808e+10	69890891541	7.66745e+10	7.53142e+10	6.31436e+10	6.91555e+10
High	Master Protein	Q61879	Myosin-10 OS=Mus musculus OX=10090 GN=Myh10 PE=1 SV=2	1109.15	59	117	1428	100	228.9	5.54	Myh10	0.943	0.924	0.927	0.987	0.285053	0.159824	0.237397	0.616833	3.58264e+10	3.48707e+10	3.39594e+10	3.4238e+10	1.62	7.48	5.85	15.42	3	3	3	3	3.58264e+10	3.56818e+10	3.67583e+10	3.62265e+10	3.1285e+10	3.48707e+10	3.10825e+10	3.39594e+10	34790895468	2.68781e+10	3.64607e+10	3.4238e+10	29050127583	2.97636e+10	35036804166	3.40842e+10	24570091022	29564570931
High	Master Protein	P14873	Microtubule-associated protein 1B OS=Mus musculus OX=10090 GN=Map1b PE=1 SV=2	1090.51	58	101	1411	98	270.1	4.83	Map1b	0.962	0.988	0.985	0.984	0.576672	0.885501	0.9252	0.544777	4.10606e+10	4.01442e+10	4.06779e+10	3.98853e+10	1.65	9.83	7.22	4.31	3	3	3	3	4.16893e+10	4.0334e+10	4.10606e+10	4.01442e+10	3.44696e+10	4.17164e+10	3.65007e+10	4.06779e+10	41993939151	3.70598e+10	4.00492e+10	3.98853e+10	33804147939	33644165592	3.91376e+10	3.77702e+10	2.70712e+10	3.53685e+10
High	Master Protein	Q6PIC6	Sodium/potassium-transporting ATPase subunit alpha-3 OS=Mus musculus OX=10090 GN=Atp1a3 PE=1 SV=1	1066.79	72	66	4053	45	111.6	5.41	Atp1a3	0.917	0.946	0.87	0.933	0.0771387	0.38229	0.0208274	0.0219809	1.74511e+11	1.6736e+11	1.7295e+11	1.53929e+11	3.65	5.24	4.56	15.39	3	3	3	3	1.74511e+11	1.6782e+11	1.80526e+11	1.70662e+11	1.5438e+11	1.6736e+11	1.61819e+11	1.76787e+11	1.7295e+11	1.30319e+11	1.77709e+11	1.53929e+11	1.41504e+11	1.39985e+11	1.72071e+11	1.6057e+11	1.21244e+11	1.41893e+11
High	Master Protein	Q9QXS1	Plectin OS=Mus musculus OX=10090 GN=Plec PE=1 SV=3	950.505	41	155	995	154	533.9	5.96	Plec	0.917	0.907	0.931	1.025	0.0759437	0.064467	0.268626	0.471695	2.12861e+10	2.04289e+10	2.04631e+10	2.07273e+10	5.47	4.84	6.35	11.79	3	3	3	3	2.22375e+10	1.99359e+10	2.12861e+10	2.06726e+10	1.88894e+10	2.04289e+10	1.83105e+10	2.04631e+10	2.05013e+10	1.68888e+10	2.07273e+10	2.102e+10	1.80315e+10	1.66293e+10	2.02892e+10	1.94501e+10	1.4835e+10	1.73203e+10
High	Master Protein	Q8BPN8	DmX-like protein 2 OS=Mus musculus OX=10090 GN=Dmxl2 PE=1 SV=3	934.075	49	102	1114	100	338	6.42	Dmxl2	0.937	0.95	0.953	1.001	0.221296	0.436534	0.489792	0.964789	1.8369e+10	1.89376e+10	1.83565e+10	1.87163e+10	6.17	9.8	8.28	18.22	3	3	3	3	1.78539e+10	1.8369e+10	2.00671e+10	1.93233e+10	1.60743e+10	1.89376e+10	1.63039e+10	1.83565e+10	1.91902e+10	1.36719e+10	1.87163e+10	1.94595e+10	1.4477e+10	1.53223e+10	1.91273e+10	1.81806e+10	1.26242e+10	16055891885
High	Master Protein	Q8VDN2	Sodium/potassium-transporting ATPase subunit alpha-1 OS=Mus musculus OX=10090 GN=Atp1a1 PE=1 SV=1	918.934	70	71	2989	50	112.9	5.45	Atp1a1	0.939	0.948	0.896	0.949	0.237929	0.415272	0.075594	0.0809131	6.92633e+10	6.51084e+10	6.83212e+10	6.42121e+10	4.4	5.59	6.34	16.67	3	3	3	3	6.67146e+10	7.28165e+10	6.92633e+10	6.64853e+10	5.97361e+10	6.51084e+10	6.11671e+10	6.83212e+10	68498816368	5.01693e+10	7.01235e+10	6.42121e+10	5.40961e+10	6.0739e+10	6.60195e+10	6.25536e+10	4.69146e+10	5.52011e+10
High	Master Protein	P39053	Dynamin-1 OS=Mus musculus OX=10090 GN=Dnm1 PE=1 SV=2	907.33	77	73	2021	56	97.7	7.74	Dnm1	0.963	0.974	0.988	1.011	0.600986	0.85434	0.963346	0.79019	1.16249e+11	1.12304e+11	1.14107e+11	1.17983e+11	1.93	7.25	8.27	14.33	3	3	3	3	1.12723e+11	1.16851e+11	1.16249e+11	1.16466e+11	1.01054e+11	1.12304e+11	1.0036e+11	1.14107e+11	1.17728e+11	9.18494e+10	1.20198e+11	1.17983e+11	9.14028e+10	9.74703e+10	1.10805e+11	1.09579e+11	7.93645e+10	9.52149e+10
High	Master Protein	O08599	Syntaxin-binding protein 1 OS=Mus musculus OX=10090 GN=Stxbp1 PE=1 SV=2	896.677	90	63	2031	63	67.5	6.96	Stxbp1	0.94	0.975	0.954	0.975	0.253524	0.870342	0.50467	0.368314	1.66623e+11	1.61228e+11	1.61088e+11	1.65989e+11	2.8	4.82	3.72	9.12	3	3	3	3	1.71127e+11	1.61794e+11	1.66623e+11	1.63472e+11	1.49314e+11	1.61228e+11	1.5517e+11	1.61088e+11	167160239069	1.41204e+11	1.65989e+11	1.66286e+11	1.3876e+11	1.34958e+11	1.5882e+11	153805249215	1.17266e+11	136694666894
High	Master Protein	P19096	Fatty acid synthase OS=Mus musculus OX=10090 GN=Fasn PE=1 SV=2	890.251	59	98	1085	98	272.3	6.58	Fasn	1	0.985	0.98	0.987	0.676418	0.954587	0.856614	0.628641	1.7012e+10	1.67926e+10	1.67444e+10	1.73234e+10	0.94	4.27	11.36	20	3	3	3	3	1.71978e+10	1.7012e+10	1.68782e+10	1.67926e+10	1.60615e+10	1.74945e+10	1.43857e+10	1.67444e+10	1.80622e+10	1.21638e+10	1.79046e+10	1.73234e+10	1.3945e+10	1.41903e+10	1.60877e+10	15799549935	1.26141e+10	1.48324e+10
High	Master Protein	Q9R0K7	Plasma membrane calcium-transporting ATPase 2 OS=Mus musculus OX=10090 GN=Atp2b2 PE=1 SV=2	886.048	67	69	1462	47	132.5	5.96	Atp2b2	0.944	0.946	0.942	0.998	0.300222	0.388299	0.377037	0.893086	5.68669e+10	5.41939e+10	5.50899e+10	5.54579e+10	1.87	6.93	4.34	17.7	3	3	3	3	5.57885e+10	5.79191e+10	5.68669e+10	5.57409e+10	4.87573e+10	5.41939e+10	5.19824e+10	5.50899e+10	5.66365e+10	4.0973e+10	5.77559e+10	5.54579e+10	4.52366e+10	4.83125e+10	5.42037e+10	52444633167	3.82922e+10	4.59474e+10
High	Master Protein	O88737	Protein bassoon OS=Mus musculus OX=10090 GN=Bsn PE=1 SV=4	871.62	40	103	837	100	418.6	7.71	Bsn	0.862	0.854	0.938	1.107	0.000828544	0.00124219	0.335603	0.00128126	1.32932e+10	1.22506e+10	11901082518	1.28714e+10	5.3	12.47	12.7	8.47	3	3	3	3	1.32892e+10	1.45502e+10	1.32932e+10	1.25822e+10	9.93101e+09	1.22506e+10	9.80905e+09	1.26019e+10	11901082518	1.19396e+10	1.28714e+10	1.41299e+10	1.07757e+10	1.21369e+10	1.26706e+10	1.18381e+10	7.79946e+09	1.03865e+10
High	Master Protein	P56480	ATP synthase subunit beta, mitochondrial OS=Mus musculus OX=10090 GN=Atp5f1b PE=1 SV=2	859.285	80	36	2592	36	56.3	5.34	Atp5f1b	0.988	1.007	1.011	1.026	0.911666	0.568816	0.708604	0.454199	1.99099e+11	1.97892e+11	2.02161e+11	1.99439e+11	2.48	4.24	2.31	4.06	3	3	3	3	1.99099e+11	1.96625e+11	2.06226e+11	2.02711e+11	1.86547e+11	1.97892e+11	2.02161e+11	1.96296e+11	2.05477e+11	2.13417e+11	1.99439e+11	1.98726e+11	1.61441e+11	1.64013e+11	1.96567e+11	1.90724e+11	1.46508e+11	1.6778e+11
High	Master Protein	Q6PIE5	Sodium/potassium-transporting ATPase subunit alpha-2 OS=Mus musculus OX=10090 GN=Atp1a2 PE=1 SV=1	854.46	70	72	3009	51	112.1	5.55	Atp1a2	0.957	0.955	0.916	0.959	0.489778	0.514518	0.167068	0.15308	2.63803e+11	2.53121e+11	2.54836e+11	2.42543e+11	0.56	6.83	5.35	15.61	3	3	3	3	2.64449e+11	2.61641e+11	2.63803e+11	2.53121e+11	2.24843e+11	2.54243e+11	2.34307e+11	2.59341e+11	2.54836e+11	1.92562e+11	2.63223e+11	2.42543e+11	2.14431e+11	2.18245e+11	2.51449e+11	2.38153e+11	1.76584e+11	215555504938
High	Master Protein	G5E829	Plasma membrane calcium-transporting ATPase 1 OS=Mus musculus OX=10090 GN=Atp2b1 PE=1 SV=1	850.251	63	63	1356	36	134.7	5.91	Atp2b1	0.937	0.926	0.964	1.041	0.218376	0.174875	0.628729	0.222658	2.73774e+10	2.63517e+10	2.5817e+10	2.67302e+10	3.73	8.65	6.25	16.82	3	3	3	3	2.66528e+10	2.86812e+10	2.73774e+10	2.70648e+10	2.29452e+10	2.63517e+10	2.37744e+10	2.5817e+10	26915085355	2.02461e+10	2.81451e+10	2.67302e+10	2.16116e+10	2.39241e+10	2.60952e+10	2.54644e+10	18020324136	2.23419e+10
High	Master Protein	P60710	Actin, cytoplasmic 1 OS=Mus musculus OX=10090 GN=Actb PE=1 SV=1	850.189	86	33	7863	14	41.7	5.48	Actb	0.976	0.97	1.001	1.029	0.838775	0.765257	0.844484	0.399092	7.39903e+11	7.23253e+11	7.29624e+11	7.25249e+11	0.45	5.44	2.94	2.54	3	3	3	3	7.4053e+11	7.39903e+11	7.34501e+11	7.55524e+11	6.77725e+11	7.23253e+11	7.03853e+11	7.46267e+11	7.29624e+11	6.95307e+11	7.28086e+11	7.25249e+11	6.00465e+11	6.17182e+11	7.00103e+11	7.10846e+11	5.32261e+11	6.13198e+11
High	Master Protein	Q99104	Unconventional myosin-Va OS=Mus musculus OX=10090 GN=Myo5a PE=1 SV=2	839.489	60	102	1210	102	215.4	8.63	Myo5a	0.97	0.966	0.962	0.98	0.724856	0.698579	0.608345	0.473838	2.47535e+10	2.53754e+10	2.45908e+10	2.41192e+10	5.61	11.09	6.83	16.1	3	3	3	3	2.3898e+10	2.47535e+10	2.66516e+10	2.53754e+10	2.09698e+10	2.57757e+10	2.25771e+10	2.45908e+10	2.5876e+10	1.93937e+10	2.68592e+10	2.41192e+10	1.93779e+10	2.06479e+10	2.54034e+10	2.38748e+10	1.64689e+10	2.18535e+10
High	Master Protein	O08553	Dihydropyrimidinase-related protein 2 OS=Mus musculus OX=10090 GN=Dpysl2 PE=1 SV=2	820.096	85	40	2324	35	62.2	6.38	Dpysl2	1.024	1.015	1.019	1.009	0.306686	0.449795	0.603213	0.82799	2.5266e+11	2.5839e+11	2.56319e+11	2.59146e+11	2.4	1.39	0.31	1.61	3	3	3	3	2.47002e+11	2.59155e+11	2.5266e+11	2.5839e+11	2.61889e+11	2.54693e+11	2.56319e+11	2.56618e+11	2.55096e+11	2.59146e+11	2.52693e+11	2.60454e+11	2.00284e+11	2.16171e+11	2.40827e+11	2.4311e+11	2.05678e+11	2.15938e+11
High	Master Protein	Q02053	Ubiquitin-like modifier-activating enzyme 1 OS=Mus musculus OX=10090 GN=Uba1 PE=1 SV=1	817.599	74	55	1395	55	117.7	5.66	Uba1	0.961	0.958	0.99	1.016	0.557606	0.558621	0.993149	0.65193	3.84402e+10	3.78203e+10	3.6861e+10	3.89956e+10	4.3	7.76	7.5	14.56	3	3	3	3	3.7523e+10	4.07706e+10	3.84402e+10	3.78203e+10	3.31996e+10	3.83368e+10	3.38806e+10	3.6861e+10	39379382869	3.07517e+10	4.08234e+10	3.89956e+10	3.04259e+10	3.40083e+10	36639977195	3.55838e+10	2.60738e+10	3.25032e+10
High	Master Protein	Q9DBG3	AP-2 complex subunit beta OS=Mus musculus OX=10090 GN=Ap2b1 PE=1 SV=1	776.134	73	62	1423	36	104.5	5.38	Ap2b1	1.001	0.99	0.971	0.969	0.648281	0.857051	0.724204	0.28039	4.86504e+10	4.95886e+10	4.9166e+10	4.98571e+10	7.34	6.87	4.96	12.22	3	3	3	3	4.86504e+10	4.59699e+10	5.31206e+10	5.25164e+10	4.57616e+10	4.95886e+10	4.65496e+10	4.9166e+10	5.14082e+10	4.00806e+10	4.98571e+10	5.00625e+10	3.94486e+10	3.83453e+10	5.06328e+10	4.94108e+10	3.59395e+10	4.20429e+10
High	Master Protein	Q7TMM9	Tubulin beta-2A chain OS=Mus musculus OX=10090 GN=Tubb2a PE=1 SV=1	773.729	83	34	5452	2	49.9	4.89	Tubb2a	0.961	0.978	0.982	1.006	0.563819	0.915329	0.877511	0.898448	1.50153e+11	1.44624e+11	1.4406e+11	1.51887e+11	4.3	9.96	6.67	7.23	3	3	3	3	1.45037e+11	1.57924e+11	1.50153e+11	1.48218e+11	1.22718e+11	1.44624e+11	1.33122e+11	1.4406e+11	1.52135e+11	1.35644e+11	1.5578e+11	1.51887e+11	1.17605e+11	1.3173e+11	1.4312e+11	1.39453e+11	9.6378e+10	1.22617e+11
High	Master Protein	P46460	Vesicle-fusing ATPase OS=Mus musculus OX=10090 GN=Nsf PE=1 SV=2	773.296	85	69	1910	68	82.6	6.95	Nsf	0.961	0.959	0.968	1.014	0.554501	0.582532	0.684161	0.698973	1.01438e+11	9.98912e+10	9.90088e+10	1.02151e+11	2.17	8.19	5	12.84	3	3	3	3	9.9147e+10	1.03554e+11	1.01438e+11	1.02341e+11	8.75727e+10	9.98912e+10	9.23074e+10	9.90088e+10	1.01828e+11	8.34147e+10	1.07182e+11	1.02151e+11	8.03942e+10	8.63782e+10	9.66876e+10	9.62886e+10	6.87765e+10	8.46911e+10
High	Master Protein	Q9CWF2	Tubulin beta-2B chain OS=Mus musculus OX=10090 GN=Tubb2b PE=1 SV=1	768.071	83	34	5467	1	49.9	4.89	Tubb2b	0.906	0.868	0.914	1.011	0.04553	0.0123104	0.177292	0.756769	3.90841e+09	3.39385e+09	3297240440	3.33328e+09	9.02	9.55	2.11	4.9	3	3	3	3	3.93366e+09	3.90841e+09	3.33896e+09	3.39385e+09	3.02361e+09	3.66274e+09	3.29012e+09	3.4152e+09	3297240440	3.28648e+09	3.59573e+09	3.33328e+09	3189645440	3260154112	3182589776	3193157016	2374636320	3105389920
High	Master Protein	P07724	Serum albumin OS=Mus musculus OX=10090 GN=Alb PE=1 SV=3	746.921	84	51	1544	51	68.6	6.07	Alb	1.134	1.311	1.154	1	0.000291916	2.03935e-11	0.00631213	0.941427	6.22876e+10	6.47554e+10	7.95612e+10	6.29117e+10	10.71	43.44	26.84	36.92	3	3	3	3	6.74477e+10	5.43918e+10	6.22876e+10	6.47554e+10	1.28341e+11	6.33183e+10	1.05504e+11	7.95612e+10	6.16061e+10	1.13906e+11	6.29117e+10	6.27548e+10	5.46905e+10	4.53703e+10	59370516375	6.09261e+10	1.00794e+11	5.36834e+10
High	Master Protein	P07901	Heat shock protein HSP 90-alpha OS=Mus musculus OX=10090 GN=Hsp90aa1 PE=1 SV=4	743.215	75	56	1861	36	84.7	5.01	Hsp90aa1	0.971	0.99	1.005	1.025	0.745889	0.855716	0.786262	0.459405	5.28146e+10	5.13066e+10	5.17941e+10	5.36539e+10	1.23	7.52	4.78	8.32	3	3	3	3	5.28146e+10	5.33228e+10	5.20341e+10	5.13066e+10	4.61378e+10	5.35137e+10	4.8788e+10	5.17941e+10	53658757145	4.7543e+10	5.59799e+10	5.36539e+10	4.28252e+10	4.44786e+10	4.95972e+10	48272524077	3.6235e+10	4.53707e+10
High	Master Protein	Q9D6F9	Tubulin beta-4A chain OS=Mus musculus OX=10090 GN=Tubb4a PE=1 SV=3	743.214	85	33	4956	7	49.6	4.88	Tubb4a	1.04	1.005	1.044	1.021	0.154589	0.600578	0.339752	0.546384	3.44841e+10	3.54186e+10	3.37033e+10	3.50357e+10	6.75	3.46	5.9	5.57	3	3	3	3	3.14971e+10	3.60073e+10	3.44841e+10	3.57847e+10	3.35358e+10	3.54186e+10	3.18182e+10	3.37033e+10	35803137249	3.30188e+10	3.69171e+10	3.50357e+10	2.55397e+10	3.00351e+10	3.28691e+10	3.36686e+10	2.63378e+10	3.00291e+10
High	Master Protein	P68372	Tubulin beta-4B chain OS=Mus musculus OX=10090 GN=Tubb4b PE=1 SV=1	743.212	84	35	5515	1	49.8	4.89	Tubb4b	0.971	0.992	0.991	1.003	0.750368	0.81082	0.980931	0.970155	8.0284e+11	7.94384e+11	7.92211e+11	7.96042e+11	4.71	7.33	6.51	8.57	3	3	3	3	7.65552e+11	8.41238e+11	8.0284e+11	7.99669e+11	7.00051e+11	7.94384e+11	7.24953e+11	7.92211e+11	8.24586e+11	7.03845e+11	8.33337e+11	7.96042e+11	6.20755e+11	7.0171e+11	7.65241e+11	7.5238e+11	5.49795e+11	6.73506e+11
High	Master Protein	Q04447	Creatine kinase B-type OS=Mus musculus OX=10090 GN=Ckb PE=1 SV=1	733.349	88	30	3539	29	42.7	5.67	Ckb	1.098	1.158	1.111	1.007	0.00521943	0.000130793	0.0395333	0.870677	2.81897e+11	2.9717e+11	3.06401e+11	3.04571e+11	0.71	20.41	14.17	20.99	3	3	3	3	2.84921e+11	2.81132e+11	2.81897e+11	2.89573e+11	4.10731e+11	2.9717e+11	3.78011e+11	3.06401e+11	2.91891e+11	4.15544e+11	2.85171e+11	3.04571e+11	2.3103e+11	2.34503e+11	2.68695e+11	2.72449e+11	3.22574e+11	2.51951e+11
High	Master Protein	P11499	Heat shock protein HSP 90-beta OS=Mus musculus OX=10090 GN=Hsp90ab1 PE=1 SV=3	732.111	74	57	1811	35	83.2	5.03	Hsp90ab1	0.969	0.992	0.997	1.002	0.713651	0.80859	0.901946	0.987126	8.92858e+10	8.75513e+10	8.857e+10	9.05051e+10	3.05	7.14	3.87	6.74	3	3	3	3	9.11369e+10	8.58003e+10	8.92858e+10	8.75513e+10	7.83201e+10	8.98157e+10	8.48635e+10	8.857e+10	9.16936e+10	8.18312e+10	9.32712e+10	9.05051e+10	7.38992e+10	7.15693e+10	85104297771	8.23739e+10	6.15098e+10	7.61488e+10
High	Master Protein	Q99KI0	Aconitate hydratase, mitochondrial OS=Mus musculus OX=10090 GN=Aco2 PE=1 SV=1	723.991	66	50	1865	50	85.4	7.93	Aco2	0.967	0.954	0.936	0.984	0.6665	0.497295	0.313969	0.545891	1.33111e+11	1.32497e+11	1.27041e+11	1.30587e+11	2.57	6.22	4.97	11.09	3	3	3	3	1.38553e+11	1.32138e+11	1.33111e+11	1.34159e+11	1.1954e+11	1.32497e+11	1.19831e+11	1.27041e+11	1.3236e+11	1.08951e+11	1.34713e+11	1.30587e+11	1.12347e+11	1.10221e+11	1.26877e+11	1.26225e+11	9.38828e+10	1.12335e+11
High	Master Protein	P99024	Tubulin beta-5 chain OS=Mus musculus OX=10090 GN=Tubb5 PE=1 SV=1	722.446	84	34	5360	5	49.6	4.89	Tubb5	0.971	0.905	0.962	1.081	0.74147	0.0591214	0.602404	0.0143747	4.58271e+10	4.48919e+10	4.24206e+10	4.49962e+10	4.04	7.84	3.58	4.96	3	3	3	3	4.39935e+10	4.77008e+10	4.58271e+10	4.53223e+10	3.9261e+10	4.48919e+10	4.16835e+10	4.24206e+10	4.46369e+10	4.13075e+10	4.49962e+10	4.51417e+10	3.56725e+10	39789096286	4.36809e+10	42642116900	3.08342e+10	3.80608e+10
High	Master Protein	P68369	Tubulin alpha-1A chain OS=Mus musculus OX=10090 GN=Tuba1a PE=1 SV=1	720.584	78	33	7268	13	50.1	5.06	Tuba1a	1.006	1.009	1.043	1.024	0.561855	0.53759	0.353805	0.479684	6.12884e+11	6.10745e+11	5.99326e+11	6.14837e+11	2.69	5.16	4.14	7.02	3	3	3	3	6.04827e+11	6.36803e+11	6.12884e+11	6.15355e+11	5.6004e+11	6.10745e+11	5.7771e+11	5.99326e+11	6.27366e+11	5.51082e+11	6.30423e+11	6.14837e+11	4.90429e+11	5.31182e+11	5.84181e+11	5.78966e+11	4.39835e+11	5.1781e+11
High	Master Protein	Q7TSJ2	Microtubule-associated protein 6 OS=Mus musculus OX=10090 GN=Map6 PE=1 SV=2	718.95	81	65	1477	65	96.4	9.5	Map6	1.015	1.026	1.032	1.012	0.427152	0.305857	0.463896	0.747519	3.40007e+10	3.49553e+10	3.548e+10	3.30442e+10	1.31	2.57	2.67	20.28	3	3	3	3	3.35333e+10	3.44261e+10	3.40007e+10	3.34905e+10	3.50932e+10	3.49553e+10	3.548e+10	3.57958e+10	3.40376e+10	4.5256e+10	3.17867e+10	3.30442e+10	2.71908e+10	2.87162e+10	3.24084e+10	3.15101e+10	2.75609e+10	2.96363e+10
High	Master Protein	P63017	Heat shock cognate 71 kDa protein OS=Mus musculus OX=10090 GN=Hspa8 PE=1 SV=1	715.149	85	51	2133	35	70.8	5.52	Hspa8	0.991	0.999	1.011	1.004	0.850506	0.692077	0.712499	0.960473	1.70904e+11	1.68161e+11	1.66188e+11	1.65921e+11	2.32	3.66	2.12	0.89	3	3	3	3	1.72245e+11	1.64868e+11	1.70904e+11	1.68161e+11	1.59538e+11	1.71286e+11	1.64644e+11	1.71404e+11	1.66188e+11	1.64989e+11	1.65921e+11	1.67888e+11	1.39667e+11	1.37523e+11	1.629e+11	1.58217e+11	1.25295e+11	1.45222e+11
High	Master Protein	O88935	Synapsin-1 OS=Mus musculus OX=10090 GN=Syn1 PE=1 SV=2	704.805	75	36	1889	35	74.1	9.8	Syn1	0.934	0.946	0.965	1.014	0.188151	0.385992	0.640666	0.717843	1.16104e+11	1.10058e+11	1.10283e+11	1.12087e+11	3.87	6.79	6.74	14.65	3	3	3	3	1.10166e+11	1.16104e+11	1.18885e+11	1.13917e+11	9.97404e+10	1.10058e+11	1.00855e+11	1.10283e+11	1.15309e+11	8.96472e+10	1.19899e+11	1.12087e+11	8.93293e+10	9.6847e+10	1.13317e+11	1.07181e+11	7.83325e+10	9.33107e+10
High	Master Protein	P52480	Pyruvate kinase PKM OS=Mus musculus OX=10090 GN=Pkm PE=1 SV=4	703.345	80	46	1984	46	57.8	7.47	Pkm	0.985	0.982	0.996	1.015	0.963555	0.996204	0.912117	0.692335	1.64853e+11	1.64346e+11	1.65858e+11	1.65075e+11	1.64	7.31	3.04	11.84	3	3	3	3	1.61793e+11	1.67162e+11	1.64853e+11	1.66089e+11	1.45197e+11	1.64346e+11	1.65858e+11	1.58937e+11	1.68661e+11	1.35256e+11	1.69244e+11	1.65075e+11	1.31192e+11	1.39437e+11	1.57133e+11	1.56267e+11	1.14033e+11	1.39338e+11
High	Master Protein	Q01853	Transitional endoplasmic reticulum ATPase OS=Mus musculus OX=10090 GN=Vcp PE=1 SV=4	698.302	78	56	1285	56	89.3	5.26	Vcp	0.972	0.984	1.015	1.032	0.76608	0.957315	0.652687	0.347085	3.18732e+10	3.18518e+10	3.1459e+10	3.22332e+10	1.81	5.24	2.65	2.01	3	3	3	3	3.16232e+10	3.273e+10	3.18732e+10	3.19677e+10	2.91023e+10	3.18518e+10	3.02319e+10	3.17992e+10	3.1459e+10	3.3302e+10	3.22332e+10	3.2112e+10	2.56419e+10	27301354754	3.03805e+10	30077314963	2.28559e+10	27005026210
High	Master Protein	P17426	AP-2 complex subunit alpha-1 OS=Mus musculus OX=10090 GN=Ap2a1 PE=1 SV=1	697.861	70	63	1390	48	107.6	7.03	Ap2a1	0.965	0.957	0.973	0.998	0.624717	0.551282	0.750675	0.894969	6.75012e+10	7.26754e+10	6.97919e+10	6.9927e+10	3.29	5.67	5.51	7.9	3	3	3	3	6.75012e+10	6.73161e+10	7.13177e+10	7.39066e+10	6.63974e+10	7.26754e+10	6.51091e+10	6.97919e+10	72657388677	6.11584e+10	6.9927e+10	7.07352e+10	54733949177	56150942248	6.79777e+10	6.95361e+10	5.21462e+10	6.16166e+10
High	Master Protein	Q7TPR4	Alpha-actinin-1 OS=Mus musculus OX=10090 GN=Actn1 PE=1 SV=1	687.134	72	63	1045	36	103	5.38	Actn1	0.923	0.926	0.928	0.986	0.109353	0.169608	0.249519	0.600236	3.0414e+10	2.78831e+10	28512492666	2.86665e+10	1.95	5.27	2.23	8.27	3	3	3	3	3.0414e+10	2.95154e+10	3.06262e+10	3.03772e+10	2.78831e+10	2.76543e+10	2.82797e+10	2.94885e+10	28512492666	2.48281e+10	2.86665e+10	2.88511e+10	2.46614e+10	2.46199e+10	2.91919e+10	28580831327	21898424256	23446277495
High	Master Protein	Q9WV92	Band 4.1-like protein 3 OS=Mus musculus OX=10090 GN=Epb41l3 PE=1 SV=1	675.461	66	59	1081	51	103.3	5.31	Epb41l3	0.998	0.981	0.954	0.954	0.708222	0.987389	0.503088	0.108402	2.72729e+10	2.6209e+10	2.64579e+10	2.59679e+10	2.19	2.3	2.45	10.07	3	3	3	3	2.78869e+10	2.72729e+10	2.66927e+10	2.72556e+10	2.61871e+10	2.6209e+10	2.64579e+10	2.57743e+10	2.70692e+10	2.22054e+10	2.69975e+10	2.59679e+10	2.26124e+10	2.27494e+10	2.54427e+10	2.56438e+10	2.05664e+10	2.22209e+10
High	Master Protein	Q60597	2-oxoglutarate dehydrogenase, mitochondrial OS=Mus musculus OX=10090 GN=Ogdh PE=1 SV=3	673.527	59	64	1028	64	116.4	6.83	Ogdh	0.97	0.957	0.929	0.957	0.72538	0.543586	0.254511	0.136607	3.1345e+10	3.02336e+10	3.02747e+10	2.99147e+10	1.35	5.27	2.91	13.39	3	3	3	3	3.16064e+10	3.1345e+10	3.07804e+10	3.02336e+10	2.83361e+10	3.14794e+10	2.89107e+10	3.02747e+10	30529298860	2.53364e+10	3.31942e+10	2.99147e+10	2.56284e+10	26146092798	2.93388e+10	2.84457e+10	22254142363	26689255432
High	Master Protein	P17427	AP-2 complex subunit alpha-2 OS=Mus musculus OX=10090 GN=Ap2a2 PE=1 SV=2	672.763	67	59	1292	44	104	6.93	Ap2a2	0.964	0.961	0.953	0.965	0.618812	0.606778	0.500021	0.227963	2.73454e+10	2.69269e+10	2.70143e+10	2.69997e+10	4.23	4.67	4.98	13.09	3	3	3	3	2.73454e+10	2.6298e+10	2.86164e+10	2.86725e+10	2.61962e+10	2.69269e+10	2.5476e+10	2.70143e+10	2.81422e+10	2.21595e+10	2.87084e+10	2.69997e+10	2.21733e+10	21936140764	27276208173	26976933745	20573551852	2.28295e+10
High	Master Protein	Q8CI94	Glycogen phosphorylase, brain form OS=Mus musculus OX=10090 GN=Pygb PE=1 SV=3	671.833	66	55	1104	41	96.7	6.73	Pygb	1.013	1.025	1.048	1.013	0.45761	0.323058	0.311889	0.726991	2.51327e+10	2.62097e+10	2.61482e+10	2.65251e+10	4.53	6.55	4.82	15.96	3	3	3	3	2.39533e+10	2.51327e+10	2.62269e+10	2.65558e+10	2.35135e+10	2.62097e+10	2.40445e+10	2.61482e+10	2.61872e+10	2.06616e+10	2.83532e+10	2.65251e+10	1.94228e+10	20964155693	2.49986e+10	24985390399	1.84667e+10	2.22215e+10
High	Master Protein	Q6ZQ38	Cullin-associated NEDD8-dissociated protein 1 OS=Mus musculus OX=10090 GN=Cand1 PE=1 SV=2	670.508	69	67	1025	67	136.2	5.78	Cand1	1	0.977	0.988	0.993	0.677015	0.897998	0.974351	0.76535	1.55122e+10	1.64719e+10	1.53228e+10	1.71839e+10	4.62	6.49	9.65	4.42	3	3	3	3	1.54274e+10	1.55122e+10	1.67391e+10	1.67481e+10	1.48253e+10	1.64719e+10	1.37544e+10	1.53228e+10	1.66974e+10	1.59927e+10	1.73605e+10	1.71839e+10	1.25095e+10	1.29393e+10	1.59552e+10	1.57577e+10	1.16432e+10	1.39654e+10
High	Master Protein	E9Q401	Ryanodine receptor 2 OS=Mus musculus OX=10090 GN=Ryr2 PE=1 SV=1	662.279	30	98	562	98	564.5	6.09	Ryr2	0.975	0.939	0.977	1.02	0.827606	0.301014	0.813928	0.573519	5.03213e+09	4.88764e+09	5.06123e+09	5.10817e+09	2.31	5.51	3.52	13.96	3	3	3	3	4.98227e+09	5.20551e+09	5.03213e+09	5.1805e+09	4.64059e+09	4.88764e+09	4.76979e+09	5.08305e+09	5.06123e+09	3.99905e+09	5.10817e+09	5.18986e+09	4.03992e+09	4.34212e+09	4.79646e+09	4.87415e+09	3.64456e+09	4.1439e+09
High	Master Protein	Q80TJ1	Calcium-dependent secretion activator 1 OS=Mus musculus OX=10090 GN=Cadps PE=1 SV=3	662.119	60	69	1008	57	153	5.74	Cadps	0.986	0.978	0.963	0.976	0.947765	0.93188	0.614057	0.385966	1.99672e+10	1.96816e+10	1.95783e+10	2.01633e+10	2.99	8.51	5.38	16.72	3	3	3	3	1.96284e+10	1.99672e+10	2.07989e+10	2.09472e+10	1.76667e+10	1.96816e+10	1.87297e+10	1.95783e+10	20835907350	1.48469e+10	2.01849e+10	2.01633e+10	1.59159e+10	1.66554e+10	1.98248e+10	19708519827	1.38748e+10	1.66867e+10
High	Master Protein	P16858	Glyceraldehyde-3-phosphate dehydrogenase OS=Mus musculus OX=10090 GN=Gapdh PE=1 SV=2	656.335	88	29	4274	29	35.8	8.25	Gapdh	0.944	0.997	0.994	0.998	0.303895	0.726591	0.940912	0.882791	3.41358e+11	3.25371e+11	3.43683e+11	3.52628e+11	3.07	3.49	3.65	7.23	3	3	3	3	3.41358e+11	3.56624e+11	3.36308e+11	3.25371e+11	3.17144e+11	3.39705e+11	3.2899e+11	3.43683e+11	3.53841e+11	3.17101e+11	3.65223e+11	3.52628e+11	2.76793e+11	2.97474e+11	3.20558e+11	3.0613e+11	2.49074e+11	2.88013e+11
High	Master Protein	P63038	60 kDa heat shock protein, mitochondrial OS=Mus musculus OX=10090 GN=Hspd1 PE=1 SV=1	654.684	80	46	1406	46	60.9	6.18	Hspd1	1.023	1.032	1.092	1.072	0.316014	0.24615	0.0811867	0.0293559	4.66142e+10	4.70723e+10	4.79634e+10	4.61844e+10	3.51	1.65	2.85	17.79	3	3	3	3	4.67065e+10	4.38807e+10	4.66142e+10	4.70723e+10	4.6249e+10	4.7798e+10	4.87832e+10	4.79634e+10	46128993191	6.0551e+10	4.41259e+10	4.61844e+10	3.78723e+10	3.66026e+10	4.44311e+10	4.42886e+10	3.63223e+10	40524738131
High	Master Protein	P68368	Tubulin alpha-4A chain OS=Mus musculus OX=10090 GN=Tuba4a PE=1 SV=1	647.58	78	31	6824	10	49.9	5.06	Tuba4a	1.024	1.007	1.078	1.086	0.301578	0.55677	0.128428	0.00980595	7.38226e+10	7.47486e+10	7.10054e+10	7.54402e+10	3.21	5.79	4.22	5.92	3	3	3	3	7.16291e+10	7.63736e+10	7.38226e+10	7.61051e+10	6.82047e+10	7.47486e+10	6.90962e+10	7.10054e+10	7.50187e+10	6.89007e+10	7.71881e+10	7.54402e+10	58081058767	6.37061e+10	7.03653e+10	7.16046e+10	5.35655e+10	6.33743e+10
High	Master Protein	Q9ERD7	Tubulin beta-3 chain OS=Mus musculus OX=10090 GN=Tubb3 PE=1 SV=1	645.006	81	31	3149	13	50.4	4.93	Tubb3	0.995	1	1.035	1.037	0.759299	0.667354	0.423528	0.27329	7.07862e+10	7.106e+10	7.09913e+10	7.36029e+10	5.29	9.31	8.42	11.54	3	3	3	3	6.92048e+10	7.64676e+10	7.07862e+10	7.25392e+10	6.08855e+10	7.106e+10	6.4125e+10	7.09913e+10	7.59197e+10	6.28449e+10	7.91492e+10	7.36029e+10	5.61153e+10	6.37846e+10	6.74711e+10	6.82495e+10	4.78173e+10	6.02471e+10
High	Master Protein	P50516	V-type proton ATPase catalytic subunit A OS=Mus musculus OX=10090 GN=Atp6v1a PE=1 SV=2	644.061	91	46	1206	46	68.3	5.58	Atp6v1a	0.893	0.908	0.929	1.017	0.0146501	0.0684082	0.253758	0.627477	4.96068e+10	4.44884e+10	4.65748e+10	4.59097e+10	3.07	9.11	7.69	7.36	3	3	3	3	4.73374e+10	4.96068e+10	5.01798e+10	4.66811e+10	3.90074e+10	4.44884e+10	4.064e+10	4.65795e+10	4.65748e+10	4.23168e+10	4.9045e+10	4.59097e+10	3.83839e+10	4.1379e+10	47829786744	4.39206e+10	30634990029	3.77187e+10
High	Master Protein	Q9QYX7	Protein piccolo OS=Mus musculus OX=10090 GN=Pclo PE=1 SV=4	631.357	26	83	558	80	550.5	6.51	Pclo	0.869	0.849	0.94	1.094	0.00163088	0.000696551	0.353057	0.00486671	6.91716e+09	6.20268e+09	6.09136e+09	6.47483e+09	3.25	15.88	11.81	20.39	3	3	3	3	6.67245e+09	7.12003e+09	6.91716e+09	6.6572e+09	4.8542e+09	6.20268e+09	4.97102e+09	6.09136e+09	6.19642e+09	5.00327e+09	6.47483e+09	7.58711e+09	5410415371	5.93909e+09	6.59321e+09	6.26353e+09	3812312995	5.25884e+09
High	Master Protein	P47857	ATP-dependent 6-phosphofructokinase, muscle type OS=Mus musculus OX=10090 GN=Pfkm PE=1 SV=3	626.04	75	44	992	39	85.2	8	Pfkm	0.984	0.99	0.997	0.999	0.993688	0.859856	0.89898	0.920317	3.58527e+10	3.49181e+10	3.43786e+10	3.51533e+10	2.09	3.71	2.15	11.32	3	3	3	3	3.56702e+10	3.70591e+10	3.58527e+10	3.49181e+10	3.29532e+10	3.53487e+10	3.43786e+10	3.43191e+10	3.56448e+10	2.90106e+10	3.51533e+10	3.58813e+10	2.89235e+10	3.09124e+10	3.41737e+10	32853244824	25880270464	2.99698e+10
High	Master Protein	P43006	Excitatory amino acid transporter 2 OS=Mus musculus OX=10090 GN=Slc1a2 PE=1 SV=1	606.691	69	35	983	35	62	6.68	Slc1a2	0.932	0.916	0.915	1.034	0.171918	0.106132	0.158348	0.321106	4.03845e+10	3.80931e+10	4.15133e+10	3.87061e+10	9.46	8.21	2.26	9.74	3	3	3	3	4.03845e+10	3.97905e+10	4.7018e+10	4.36484e+10	3.78705e+10	3.80931e+10	4.06494e+10	4.2523e+10	4.15133e+10	3.63062e+10	4.38575e+10	3.87061e+10	3.27461e+10	3.31908e+10	4.4816e+10	4.10672e+10	2.97421e+10	3.22966e+10
High	Master Protein	Q99P72	Reticulon-4 OS=Mus musculus OX=10090 GN=Rtn4 PE=1 SV=2	604.372	64	44	773	44	126.5	4.54	Rtn4	1.003	1.016	0.985	0.951	0.610466	0.426411	0.932476	0.0936605	1.63464e+10	1.64122e+10	15741767906	1.477e+10	5.22	2.95	3.02	7.5	3	3	3	3	1.63464e+10	1.49582e+10	1.64424e+10	1.64122e+10	1.56191e+10	1.64771e+10	1.57295e+10	1.65747e+10	15741767906	1.477e+10	1.4484e+10	1.65957e+10	13254658185	12477189389	15672385908	15441694503	12266678757	13969805088
High	Master Protein	Q71LX4	Talin-2 OS=Mus musculus OX=10090 GN=Tln2 PE=1 SV=3	602.75	47	71	667	66	253.5	5.8	Tln2	0.966	0.972	0.949	0.968	0.646998	0.809972	0.452114	0.268107	5.38506e+10	4.74174e+10	5.09602e+10	5.15043e+10	4.8	3.91	1.69	12.31	3	3	3	3	5.38506e+10	5.59983e+10	5.08759e+10	4.74174e+10	4.55285e+10	4.92365e+10	5.20023e+10	5.02945e+10	5.09602e+10	4.38635e+10	5.61829e+10	5.15043e+10	4.36652e+10	4.67103e+10	4.84933e+10	4.46133e+10	3.57564e+10	4.17444e+10
High	Master Protein	P12960	Contactin-1 OS=Mus musculus OX=10090 GN=Cntn1 PE=1 SV=1	594.702	60	48	1009	48	113.3	6.16	Cntn1	0.931	0.96	0.95	0.997	0.161604	0.590568	0.460466	0.876662	2.4072e+10	2.35562e+10	23633707977	2.40403e+10	2.54	7.6	5.09	6.94	3	3	3	3	2.4072e+10	2.40199e+10	2.51184e+10	2.35562e+10	2.06994e+10	2.38009e+10	2.18234e+10	2.4035e+10	23633707977	2.12687e+10	2.40403e+10	2.4052e+10	19518999887	2.00359e+10	2.39421e+10	2.21632e+10	1.62565e+10	20179161215
High	Master Protein	Q9QXZ0	Microtubule-actin cross-linking factor 1 OS=Mus musculus OX=10090 GN=Macf1 PE=1 SV=2	594.228	17	91	447	89	831.4	5.43	Macf1	0.957	0.944	0.961	1.001	0.489985	0.380328	0.629395	0.974044	4.64281e+09	4.77431e+09	4.54534e+09	4.93379e+09	3.83	14.58	6.76	29.14	3	3	3	3	4.64281e+09	4.61114e+09	4.93937e+09	4.77431e+09	3.85305e+09	5.15559e+09	4.04942e+09	4.58012e+09	4.54534e+09	2.96627e+09	5.40127e+09	4.93379e+09	3.76467e+09	3.84633e+09	4.70805e+09	4.49198e+09	3.02605e+09	4.37108e+09
High	Master Protein	Q8CHC4	Synaptojanin-1 OS=Mus musculus OX=10090 GN=Synj1 PE=1 SV=3	593.575	55	66	1036	66	172.5	6.89	Synj1	0.981	0.96	0.958	1.002	0.941236	0.605359	0.558585	0.995453	2.67593e+10	2.60819e+10	2.64587e+10	2.54328e+10	2.12	5.8	8.11	18.77	3	3	3	3	2.67593e+10	2.76472e+10	2.65779e+10	2.72721e+10	2.4291e+10	2.60819e+10	2.31382e+10	2.64587e+10	2.69345e+10	2.02779e+10	2.97015e+10	2.54328e+10	2.16981e+10	2.30616e+10	2.53332e+10	2.56594e+10	19077274408	2.21131e+10
High	Master Protein	P16330	2',3'-cyclic-nucleotide 3'-phosphodiesterase OS=Mus musculus OX=10090 GN=Cnp PE=1 SV=3	587.936	81	47	1890	45	47.1	8.97	Cnp	1.055	0.975	0.979	0.997	0.076194	0.868935	0.841836	0.8652	1.60413e+11	1.74711e+11	1.52766e+11	1.62096e+11	1.91	8.39	5.92	13.11	3	3	3	3	1.64839e+11	1.60413e+11	1.58896e+11	1.76431e+11	1.51281e+11	1.74711e+11	1.48105e+11	1.52766e+11	1.65883e+11	1.2962e+11	1.66112e+11	1.62096e+11	1.33661e+11	1.33807e+11	1.51455e+11	1.65998e+11	1.18811e+11	1.48126e+11
High	Master Protein	Q9Z0E0	Neurochondrin OS=Mus musculus OX=10090 GN=Ncdn PE=1 SV=1	584.7	76	41	1131	41	78.8	5.54	Ncdn	0.982	0.96	1.01	1.024	0.972727	0.593396	0.718613	0.478856	2.45133e+10	2.58115e+10	2.55598e+10	2.5042e+10	4.37	5.89	5.36	7.2	3	3	3	3	2.45133e+10	2.40671e+10	2.61348e+10	2.58115e+10	2.37433e+10	2.66529e+10	2.55598e+10	2.34363e+10	2.59118e+10	2.28156e+10	2.63349e+10	2.5042e+10	1.98768e+10	2.00753e+10	2.49109e+10	2.42851e+10	18647098812	2.25972e+10
High	Master Protein	P05064	Fructose-bisphosphate aldolase A OS=Mus musculus OX=10090 GN=Aldoa PE=1 SV=2	583.526	88	34	2787	27	39.3	8.09	Aldoa	0.963	0.978	0.964	0.979	0.587513	0.923933	0.635115	0.458673	1.87011e+11	1.83562e+11	1.81544e+11	1.79694e+11	0.61	5.31	3.92	2.25	3	3	3	3	1.87011e+11	1.88564e+11	1.86337e+11	1.84149e+11	1.67443e+11	1.83562e+11	1.7136e+11	1.81544e+11	1.84829e+11	1.74599e+11	1.82558e+11	1.79694e+11	1.5164e+11	1.57288e+11	1.7761e+11	1.7326e+11	1.31504e+11	1.5563e+11
High	Master Protein	Q9EPN1	Neurobeachin OS=Mus musculus OX=10090 GN=Nbea PE=1 SV=1	580.709	35	67	522	59	326.5	6.2	Nbea	0.955	0.941	0.938	1.002	0.453775	0.324969	0.337602	0.99828	7.87785e+09	8.77375e+09	5.51852e+09	6.58614e+09	21.13	32.58	14.97	14.88	3	3	3	3	7.87785e+09	9.51044e+09	6.18968e+09	8.77375e+09	4.99611e+09	9.90725e+09	5.00554e+09	5.51852e+09	6.68082e+09	6.58614e+09	7.26344e+09	5.38046e+09	6.38782e+09	7933026715	5.89981e+09	8.25491e+09	3923768623	8.3997e+09
High	Master Protein	P57780	Alpha-actinin-4 OS=Mus musculus OX=10090 GN=Actn4 PE=1 SV=1	569.904	68	58	820	34	104.9	5.41	Actn4	0.94	0.961	0.962	0.983	0.248329	0.608121	0.606414	0.540074	1.42806e+10	1.44071e+10	13880847364	1.24186e+10	7.34	5.11	1.58	5.94	3	3	3	3	1.33737e+10	1.42806e+10	1.54766e+10	1.49802e+10	1.35288e+10	1.44071e+10	1.35912e+10	1.40191e+10	13880847364	1.24155e+10	1.37391e+10	1.24186e+10	1.08442e+10	11912009325	14751773048	14094306409	10625006490	1.22148e+10
High	Master Protein	P17710	Hexokinase-1 OS=Mus musculus OX=10090 GN=Hk1 PE=1 SV=3	567.181	62	58	1154	58	108.2	6.8	Hk1	0.9	0.911	0.972	1.063	0.023761	0.0805136	0.743079	0.0558005	4.05632e+10	3.53083e+10	3.67326e+10	3.87256e+10	7.82	19.46	9.77	11.63	3	3	3	3	4.05632e+10	3.74304e+10	4.37824e+10	4.35063e+10	2.95186e+10	3.53083e+10	3.26503e+10	3.67326e+10	39726548336	3.43898e+10	4.34247e+10	3.87256e+10	3.2891e+10	3.12221e+10	4.1732e+10	4.09336e+10	2.31828e+10	2.99356e+10
High	Master Protein	D3Z7P3	Glutaminase kidney isoform, mitochondrial OS=Mus musculus OX=10090 GN=Gls PE=1 SV=1	565.372	71	42	828	42	73.9	7.99	Gls	0.963	0.934	0.978	1.031	0.587337	0.247696	0.831726	0.354085	1.64227e+10	1.58402e+10	1.50165e+10	1.56778e+10	1.98	6.76	4	6.42	3	3	3	3	1.60275e+10	1.66717e+10	1.64227e+10	1.58402e+10	1.4294e+10	1.62894e+10	1.50047e+10	1.50165e+10	1.60741e+10	1.45653e+10	1.65629e+10	1.56778e+10	1.2996e+10	1.39065e+10	1.56536e+10	1.49034e+10	1.1226e+10	13810733923
High	Master Protein	Q9Z1B3	1-phosphatidylinositol 4,5-bisphosphate phosphodiesterase beta-1 OS=Mus musculus OX=10090 GN=Plcb1 PE=1 SV=2	557.279	57	59	842	59	138.3	6.13	Plcb1	0.945	0.935	0.943	0.99	0.310051	0.256764	0.385936	0.686547	1.62564e+10	1.49862e+10	1.52817e+10	1.58879e+10	5.53	9.06	3.54	11.09	3	3	3	3	1.75234e+10	1.62564e+10	1.57519e+10	1.73243e+10	1.47545e+10	1.49862e+10	1.51002e+10	1.52817e+10	16127640922	1.31546e+10	1.61918e+10	1.58879e+10	14209017510	1.35601e+10	1.50142e+10	1.62999e+10	1.15876e+10	1.27058e+10
High	Master Protein	O08788	Dynactin subunit 1 OS=Mus musculus OX=10090 GN=Dctn1 PE=1 SV=3	553.386	61	57	596	57	141.6	5.9	Dctn1	0.977	0.967	0.977	1	0.86327	0.720203	0.805534	0.952174	9.13209e+09	8.96815e+09	8.46849e+09	8.99737e+09	3.98	6.46	8.94	13.64	3	3	3	3	8.74812e+09	9.13209e+09	9.47356e+09	9.22514e+09	8.14058e+09	8.96815e+09	7.95244e+09	8.46849e+09	9.46946e+09	7.25397e+09	9.47592e+09	8.99737e+09	7.09349e+09	7.61743e+09	9.02989e+09	8.6796e+09	6393317278	7.6035e+09
High	Master Protein	P28660	Nck-associated protein 1 OS=Mus musculus OX=10090 GN=Nckap1 PE=1 SV=2	552.237	63	53	737	53	128.7	6.62	Nckap1	0.98	0.966	0.983	1	0.934204	0.7083	0.89968	0.951766	1.40614e+10	1.32426e+10	1.38379e+10	1.42901e+10	3.27	5.98	9.5	18.23	3	3	3	3	1.36904e+10	1.40614e+10	1.46073e+10	1.44058e+10	1.28539e+10	1.32426e+10	1.22833e+10	1.38379e+10	1.48617e+10	1.03109e+10	1.45628e+10	1.42901e+10	1.1101e+10	1.17292e+10	1.39232e+10	1.35539e+10	1.0095e+10	1.12275e+10
High	Master Protein	Q03265	ATP synthase subunit alpha, mitochondrial OS=Mus musculus OX=10090 GN=Atp5f1a PE=1 SV=1	544.003	70	43	2015	43	59.7	9.19	Atp5f1a	0.951	0.948	0.944	0.998	0.386993	0.413844	0.390564	0.893732	2.1191e+11	2.04929e+11	2.02378e+11	2.0545e+11	0.7	6.24	4.1	9.02	3	3	3	3	2.1191e+11	2.11266e+11	2.14098e+11	2.13859e+11	1.88928e+11	2.04929e+11	1.94195e+11	2.02378e+11	2.10778e+11	1.78388e+11	2.12278e+11	2.0545e+11	1.71829e+11	1.76225e+11	2.04071e+11	2.01212e+11	1.48377e+11	1.73745e+11
High	Master Protein	Q3UHJ0	AP2-associated protein kinase 1 OS=Mus musculus OX=10090 GN=Aak1 PE=1 SV=2	541.645	77	44	745	44	103.3	6.7	Aak1	0.976	0.978	0.985	1.013	0.847078	0.929595	0.927868	0.720986	1.16149e+10	1.11418e+10	1.09438e+10	1.14293e+10	4.45	3.44	2.91	8.45	3	3	3	3	1.07989e+10	1.1725e+10	1.16149e+10	1.12975e+10	1.05783e+10	1.11418e+10	1.06476e+10	1.09438e+10	11284597159	1.0389e+10	1.23097e+10	1.14293e+10	8.75637e+09	9.78027e+09	11070967615	1.06294e+10	8.30784e+09	9.4464e+09
High	Master Protein	P26443	Glutamate dehydrogenase 1, mitochondrial OS=Mus musculus OX=10090 GN=Glud1 PE=1 SV=1	541.227	70	34	1071	34	61.3	8	Glud1	1.006	0.985	0.968	0.959	0.57149	0.936812	0.692087	0.156255	4.47169e+10	4.43044e+10	4.41228e+10	4.30986e+10	4.26	6.12	3.93	16.92	3	3	3	3	4.21337e+10	4.57999e+10	4.47169e+10	4.43044e+10	4.04208e+10	4.55012e+10	4.12959e+10	4.43434e+10	4.41228e+10	3.30171e+10	4.62171e+10	4.30986e+10	3.41645e+10	3.82035e+10	4.26227e+10	4.16844e+10	3.1745e+10	3.85774e+10
High	Master Protein	P97427	Dihydropyrimidinase-related protein 1 OS=Mus musculus OX=10090 GN=Crmp1 PE=1 SV=1	536.133	85	35	1053	30	62.1	7.12	Crmp1	0.981	0.964	0.946	0.983	0.942982	0.661726	0.415423	0.542967	3.72697e+10	3.75095e+10	3.65891e+10	3.70702e+10	2.74	6.68	6.73	10.39	3	3	3	3	3.66189e+10	3.86342e+10	3.72697e+10	3.75311e+10	3.33401e+10	3.75095e+10	3.35865e+10	3.65891e+10	3.84124e+10	3.11379e+10	3.78602e+10	3.70702e+10	29692721436	3.22263e+10	3.55242e+10	35311647027	2.61841e+10	3.18018e+10
High	Master Protein	P09411	Phosphoglycerate kinase 1 OS=Mus musculus OX=10090 GN=Pgk1 PE=1 SV=4	535.421	82	32	1228	32	44.5	7.9	Pgk1	0.985	0.974	1.008	1.034	0.972336	0.851834	0.742364	0.314117	8.2838e+10	8.20263e+10	8.08985e+10	8.2546e+10	1.96	5.65	5.2	1.49	3	3	3	3	8.2838e+10	8.32568e+10	8.02791e+10	8.22004e+10	7.43343e+10	8.20263e+10	7.4905e+10	8.28475e+10	8.08985e+10	8.44066e+10	8.20567e+10	8.2546e+10	6.71699e+10	6.94477e+10	7.65194e+10	7.73395e+10	58379498819	6.95447e+10
High	Master Protein	Q8BYI9	Tenascin-R OS=Mus musculus OX=10090 GN=Tnr PE=1 SV=2	535.363	48	45	903	45	149.5	4.94	Tnr	0.967	0.954	0.943	0.988	0.672445	0.50555	0.385034	0.656227	3.62145e+10	3.49256e+10	3.42232e+10	3.4307e+10	2.67	5.41	5.71	10.39	3	3	3	3	3.62145e+10	3.66987e+10	3.48466e+10	3.5617e+10	3.21195e+10	3.49256e+10	3.16481e+10	3.42232e+10	3.54207e+10	2.92098e+10	3.57524e+10	3.4307e+10	2.93648e+10	30611844456	33214602429	3.35108e+10	2.52255e+10	2.96111e+10
High	Master Protein	P08553	Neurofilament medium polypeptide OS=Mus musculus OX=10090 GN=Nefm PE=1 SV=4	534.187	57	46	908	41	95.9	4.77	Nefm	1.051	1.01	1.008	0.976	0.0916415	0.518195	0.750328	0.394339	3.98647e+10	4.2068e+10	3.86155e+10	3.93285e+10	11.75	11.15	5.69	8.87	3	3	3	3	4.34407e+10	3.42981e+10	3.98647e+10	3.54488e+10	4.2068e+10	4.40902e+10	3.82343e+10	3.86155e+10	4.23281e+10	3.61307e+10	4.31372e+10	3.93285e+10	3.52243e+10	2.86093e+10	3.79978e+10	33352521004	3.30387e+10	37381178658
High	Master Protein	P58281	Dynamin-like 120 kDa protein, mitochondrial OS=Mus musculus OX=10090 GN=Opa1 PE=1 SV=1	532.552	63	51	779	51	111.3	7.55	Opa1	0.951	0.938	0.946	0.988	0.400658	0.284803	0.419693	0.640476	1.52204e+10	1.44177e+10	1.38122e+10	1.43706e+10	6.8	8.04	7.26	9.94	3	3	3	3	1.35977e+10	1.52204e+10	1.54292e+10	1.48031e+10	1.26947e+10	1.44177e+10	1.2943e+10	1.38122e+10	1.49548e+10	1.24711e+10	1.51831e+10	1.43706e+10	1.10258e+10	1.26959e+10	1.47066e+10	1.39277e+10	9.96998e+09	1.22238e+10
High	Master Protein	Q9WUA3	ATP-dependent 6-phosphofructokinase, platelet type OS=Mus musculus OX=10090 GN=Pfkp PE=1 SV=1	532.312	74	41	781	37	85.4	7.11	Pfkp	0.975	0.958	0.985	1.025	0.819417	0.57019	0.927969	0.475976	1.67589e+10	1.56344e+10	1.50285e+10	1.67511e+10	4.61	10.62	9.88	14.39	3	3	3	3	1.56299e+10	1.67589e+10	1.70781e+10	1.72781e+10	1.39583e+10	1.56344e+10	1.4797e+10	1.50285e+10	1.76123e+10	1.32154e+10	1.74645e+10	1.67511e+10	1.26737e+10	13979210061	16278332711	1.62564e+10	1.09624e+10	1.32554e+10
High	Master Protein	P50396	Rab GDP dissociation inhibitor alpha OS=Mus musculus OX=10090 GN=Gdi1 PE=1 SV=3	530.105	84	36	953	28	50.5	5.08	Gdi1	0.985	0.991	0.984	1.007	0.97505	0.827449	0.906543	0.876477	4.15647e+10	4.07929e+10	4.1161e+10	4.18712e+10	3.43	5.99	6.33	6.56	3	3	3	3	3.96175e+10	4.2367e+10	4.15647e+10	4.1879e+10	3.72955e+10	4.07929e+10	3.80062e+10	4.1161e+10	43122664781	3.74954e+10	4.23026e+10	4.18712e+10	32124162984	35339920726	39618138722	39402452689	2.92906e+10	34585580032
High	Master Protein	P06745	Glucose-6-phosphate isomerase OS=Mus musculus OX=10090 GN=Gpi PE=1 SV=4	530.089	79	40	1233	40	62.7	8.13	Gpi	1.002	0.995	1.007	1.001	0.640987	0.769258	0.755874	0.975744	5.34094e+10	5.40208e+10	5.24781e+10	5.35041e+10	3.59	5.9	4.93	5.86	3	3	3	3	5.34094e+10	5.15865e+10	5.54222e+10	5.40449e+10	4.86893e+10	5.40208e+10	5.16122e+10	5.24781e+10	5.6558e+10	4.94022e+10	5.54671e+10	5.35041e+10	4.33075e+10	4.30303e+10	5.28267e+10	5.08489e+10	3.82388e+10	4.58006e+10
High	Master Protein	Q61316	Heat shock 70 kDa protein 4 OS=Mus musculus OX=10090 GN=Hspa4 PE=1 SV=1	526.192	72	48	829	43	94.1	5.24	Hspa4	0.967	0.974	0.984	1.01	0.676405	0.845457	0.90883	0.812474	2.12365e+10	2.09134e+10	2.09546e+10	2.18313e+10	4.84	6.3	5.22	9.92	3	3	3	3	2.24939e+10	2.04427e+10	2.12365e+10	2.09134e+10	1.92079e+10	2.17587e+10	1.91843e+10	2.10954e+10	2.09546e+10	1.83188e+10	2.19136e+10	2.18313e+10	1.82394e+10	1.7052e+10	2.02419e+10	1.96766e+10	1.50852e+10	1.84477e+10
High	Master Protein	P11798	Calcium/calmodulin-dependent protein kinase type II subunit alpha OS=Mus musculus OX=10090 GN=Camk2a PE=1 SV=2	525.303	75	34	1309	24	54.1	7.08	Camk2a	0.695	0.687	0.832	1.301	1e-17	1e-17	0.00185729	1e-17	1.02365e+11	7.27835e+10	7.17423e+10	8.68613e+10	11.76	8.92	4.26	38.67	3	3	3	3	9.80634e+10	1.21777e+11	1.02365e+11	8.38399e+10	7.15121e+10	7.27835e+10	7.17423e+10	7.1571e+10	7.70784e+10	7.46096e+10	8.68613e+10	1.493e+11	7.95156e+10	101579148226	9.75705e+10	7.8882e+10	5.6163e+10	6.17083e+10
High	Master Protein	Q91XV3	Brain acid soluble protein 1 OS=Mus musculus OX=10090 GN=Basp1 PE=1 SV=3	525.045	93	25	1330	25	22.1	4.51	Basp1	1.096	1.207	1.116	0.982	0.00582467	1.6546e-06	0.0323559	0.503243	7.20098e+10	7.49731e+10	8.7316e+10	7.22385e+10	4.21	44.12	33.64	49.64	3	3	3	3	7.31939e+10	7.20098e+10	6.75333e+10	6.85994e+10	1.45126e+11	7.49731e+10	1.29039e+11	8.7316e+10	6.67284e+10	1.50465e+11	6.45741e+10	7.22385e+10	59349905287	6.00662e+10	6.43706e+10	6.45427e+10	113976431529	6.35647e+10
High	Master Protein	Q920I9	WD repeat-containing protein 7 OS=Mus musculus OX=10090 GN=Wdr7 PE=1 SV=3	524.561	54	55	681	55	163.3	6.9	Wdr7	0.953	0.958	0.944	0.978	0.425514	0.56719	0.396962	0.438958	1.23282e+10	1.19607e+10	1.17258e+10	1.22844e+10	3.76	7.04	7.32	15.02	3	3	3	3	1.15784e+10	1.23282e+10	1.23993e+10	1.24665e+10	1.08475e+10	1.19607e+10	1.10783e+10	1.17258e+10	1.2798e+10	9.37624e+09	1.22844e+10	1.23674e+10	9.38844e+09	1.02834e+10	1.18186e+10	1.17293e+10	8.51921e+09	1.01407e+10
High	Master Protein	P61922	4-aminobutyrate aminotransferase, mitochondrial OS=Mus musculus OX=10090 GN=Abat PE=1 SV=1	524.474	82	31	877	31	56.4	8.09	Abat	1.029	0.989	0.938	0.961	0.252126	0.876884	0.337977	0.17844	2.36926e+10	2.42305e+10	2.26977e+10	2.21801e+10	4.68	4	3.62	8.24	3	3	3	3	2.52527e+10	2.30743e+10	2.36926e+10	2.42305e+10	2.26197e+10	2.42903e+10	2.26977e+10	2.25595e+10	2.40725e+10	2.0262e+10	2.39072e+10	2.21801e+10	2.04764e+10	1.92472e+10	2.2583e+10	2.27977e+10	1.77647e+10	2.05942e+10
High	Master Protein	Q8K1M6	Dynamin-1-like protein OS=Mus musculus OX=10090 GN=Dnm1l PE=1 SV=2	523.937	67	41	850	41	82.6	7.05	Dnm1l	0.979	0.992	0.99	0.986	0.898613	0.820276	0.997018	0.599869	1.37455e+10	1.36445e+10	1.32776e+10	1.41553e+10	3.91	9.32	6.11	10.76	3	3	3	3	1.37455e+10	1.35943e+10	1.46084e+10	1.46826e+10	1.21786e+10	1.36445e+10	1.29535e+10	1.32776e+10	14525828874	1.19956e+10	1.48001e+10	1.41553e+10	1.11457e+10	1.13395e+10	13924277088	13814292915	9564640317	11568253565
High	Master Protein	Q8VDD5	Myosin-9 OS=Mus musculus OX=10090 GN=Myh9 PE=1 SV=4	515.974	38	63	561	45	226.2	5.66	Myh9	0.946	0.943	0.959	1.013	0.380727	0.390073	0.615748	0.740861	4.3397e+09	3.98334e+09	4.10281e+09	4.19928e+09	10.35	9.83	14.79	14.81	3	3	3	3	4.4119e+09	3.63841e+09	4.3397e+09	4.11355e+09	3.40517e+09	3.98334e+09	3.3014e+09	4.10281e+09	4437061874	3.4109e+09	4.59383e+09	4.19928e+09	3577424326	3.03494e+09	4136463504	3870289570	2.6743e+09	3377206033
High	Master Protein	Q5SQX6	Cytoplasmic FMR1-interacting protein 2 OS=Mus musculus OX=10090 GN=Cyfip2 PE=1 SV=2	512.418	57	64	754	43	145.6	7.05	Cyfip2	0.988	0.948	0.995	1.021	0.901389	0.415842	0.934542	0.553908	1.37077e+10	1.42851e+10	1.32244e+10	1.31253e+10	1.65	6.49	0.53	13.01	3	3	3	3	1.3864e+10	1.34195e+10	1.37077e+10	1.42851e+10	1.27651e+10	1.43441e+10	1.32137e+10	1.33415e+10	1.32244e+10	1.14224e+10	1.31253e+10	1.48391e+10	1.12417e+10	1.11937e+10	1.30657e+10	1.34404e+10	1.00252e+10	1.21614e+10
High	Master Protein	Q6Q477	Plasma membrane calcium-transporting ATPase 4 OS=Mus musculus OX=10090 GN=Atp2b4 PE=1 SV=1	511.197	44	43	849	27	133	6.13	Atp2b4	0.958	0.948	0.919	0.981	0.508107	0.414101	0.182268	0.500643	1.05429e+10	1.03924e+10	1.03326e+10	1.02096e+10	3.13	5.96	11.28	16.71	3	3	3	3	1.05138e+10	1.11089e+10	1.05429e+10	1.06013e+10	9.46487e+09	1.03924e+10	8.60061e+09	1.06792e+10	1.03326e+10	7.8108e+09	1.08671e+10	1.02096e+10	8.52521e+09	9266325860	1.00492e+10	9974388782	7.43337e+09	8.811e+09
High	Master Protein	Q9QWI6	SRC kinase signaling inhibitor 1 OS=Mus musculus OX=10090 GN=Srcin1 PE=1 SV=2	511.191	58	54	576	54	134.8	9.32	Srcin1	0.872	0.853	0.952	1.103	0.00228802	0.00109755	0.478785	0.00206513	1.01884e+10	9.12679e+09	9.39157e+09	9.77349e+09	0.44	4.83	2.88	17.87	3	3	3	3	1.02046e+10	1.012e+10	1.01884e+10	9.81504e+09	8.9707e+09	9.12679e+09	9.39157e+09	9.51247e+09	8999517069	8.0993e+09	9.77349e+09	1.16113e+10	8274493138	8.44151e+09	9711284023	9.23463e+09	7.04527e+09	7.738e+09
High	Master Protein	P05202	Aspartate aminotransferase, mitochondrial OS=Mus musculus OX=10090 GN=Got2 PE=1 SV=1	509.463	81	37	1291	37	47.4	9	Got2	0.998	0.982	0.982	0.989	0.714289	0.999401	0.879	0.67017	1.00644e+11	9.95864e+10	9.73128e+10	9.96995e+10	1.91	5.77	4.92	6.56	3	3	3	3	1.00644e+11	9.78766e+10	1.0154e+11	9.95864e+10	9.09836e+10	1.01542e+11	9.08663e+10	9.73128e+10	1.00082e+11	8.89695e+10	9.96995e+10	1.0009e+11	8.16079e+10	8.16427e+10	9.67846e+10	9.36973e+10	7.14552e+10	8.60904e+10
High	Master Protein	Q64332	Synapsin-2 OS=Mus musculus OX=10090 GN=Syn2 PE=1 SV=2	505.4	71	28	1118	26	63.3	8.43	Syn2	0.965	0.981	0.947	0.98	0.626294	0.975089	0.427069	0.460936	5.15451e+10	5.1158e+10	5.10131e+10	5.16066e+10	1.97	6.87	4.13	7.9	3	3	3	3	5.15451e+10	5.10262e+10	5.29959e+10	5.1158e+10	4.61073e+10	5.26605e+10	4.84474e+10	5.10131e+10	5.25955e+10	4.56083e+10	5.30806e+10	5.16066e+10	4.17958e+10	4.25629e+10	5.0514e+10	4.81328e+10	3.6211e+10	4.46473e+10
High	Master Protein	P40142	Transketolase OS=Mus musculus OX=10090 GN=Tkt PE=1 SV=1	501.371	80	38	759	38	67.6	7.5	Tkt	1.011	1.01	1.029	0.986	0.481123	0.51646	0.489676	0.607475	2.16458e+10	2.14152e+10	2.14583e+10	2.22163e+10	4.05	6.14	4.05	14.14	3	3	3	3	2.04712e+10	2.16458e+10	2.21672e+10	2.14152e+10	1.97159e+10	2.22648e+10	2.07223e+10	2.14583e+10	2.246e+10	1.79461e+10	2.37616e+10	2.22163e+10	1.65993e+10	18055589706	21129034002	20148794366	15484138509	18876806833
High	Master Protein	G5E8K5	Ankyrin-3 OS=Mus musculus OX=10090 GN=Ank3 PE=1 SV=1	499.026	41	55	600	41	213.9	6.7	Ank3	0.909	0.928	0.962	1.032	0.054168	0.20936	0.633811	0.354298	4.82858e+09	4.09018e+09	3.9497e+09	4.54255e+09	8.61	11.18	12.7	21.14	3	3	3	3	4.82858e+09	4.39124e+09	5.21926e+09	4.62684e+09	3.70493e+09	4.09018e+09	3.83131e+09	3.9497e+09	4807546639	3.20667e+09	4.54255e+09	4.89554e+09	3.9153e+09	3662904057	4974829080	4353233836	2.90972e+09	3.46779e+09
High	Master Protein	Q61598	Rab GDP dissociation inhibitor beta OS=Mus musculus OX=10090 GN=Gdi2 PE=1 SV=1	498.988	80	39	710	31	50.5	6.25	Gdi2	0.99	0.986	0.988	0.987	0.860901	0.931803	0.976148	0.632345	3.54183e+10	3.48891e+10	3.45792e+10	3.49226e+10	2.49	5.93	6.94	8.92	3	3	3	3	3.57715e+10	3.41108e+10	3.54183e+10	3.5837e+10	3.19459e+10	3.48891e+10	3.14041e+10	3.45792e+10	36017689777	3.01279e+10	3.56275e+10	3.49226e+10	29005650850	2.84531e+10	33759565993	33717746150	25089185343	29580133425
High	Master Protein	Q61699	Heat shock protein 105 kDa OS=Mus musculus OX=10090 GN=Hsph1 PE=1 SV=2	489.8	70	49	749	45	96.3	5.53	Hsph1	0.948	0.962	1.019	1.057	0.347364	0.630118	0.601585	0.0865929	1.76559e+10	1.60607e+10	1.67118e+10	1.80255e+10	1.96	3.53	4.55	4.33	3	3	3	3	1.76827e+10	1.76559e+10	1.70764e+10	1.60607e+10	1.53627e+10	1.6477e+10	1.58059e+10	1.67118e+10	1.73066e+10	1.80255e+10	1.88129e+10	1.7252e+10	1.43382e+10	1.47275e+10	16276661685	1.51109e+10	1.20653e+10	13969782802
High	Master Protein	O35643	AP-1 complex subunit beta-1 OS=Mus musculus OX=10090 GN=Ap1b1 PE=1 SV=2	486.71	64	50	859	24	103.9	5.17	Ap1b1	0.999	0.946	0.953	0.981	0.688915	0.382898	0.497337	0.488569	6.89928e+09	6.97446e+09	6.64471e+09	7.0019e+09	7.6	7.05	6.57	14.23	3	3	3	3	6.89928e+09	6.49427e+09	7.54587e+09	7.37381e+09	6.40348e+09	6.97446e+09	6.64471e+09	6.57786e+09	7390973290	5.4981e+09	7.0019e+09	7.21332e+09	5.59434e+09	5.41712e+09	7192474041	6.93775e+09	5.02906e+09	5913184946
High	Master Protein	Q810U3	Neurofascin OS=Mus musculus OX=10090 GN=Nfasc PE=1 SV=1	483.501	46	43	684	43	137.9	6.19	Nfasc	0.948	0.945	0.951	0.986	0.344809	0.370461	0.468242	0.594332	1.76428e+10	1.75197e+10	1.70474e+10	1.72395e+10	7.8	7.82	4.25	13.11	3	3	3	3	1.686e+10	1.95923e+10	1.76428e+10	1.75197e+10	1.53165e+10	1.76652e+10	1.63539e+10	1.70474e+10	17804374241	1.42349e+10	1.84816e+10	1.72395e+10	1.36711e+10	1.63427e+10	16816588287	1.64836e+10	12029000651	1.49771e+10
High	Master Protein	P11881	Inositol 1,4,5-trisphosphate receptor type 1 OS=Mus musculus OX=10090 GN=Itpr1 PE=1 SV=2	479.613	35	68	466	68	313	6.04	Itpr1	0.958	0.936	0.948	1	0.504391	0.267124	0.435624	0.943375	1.48894e+10	1.47135e+10	1.4138e+10	1.57914e+10	5.17	2.99	6.45	10.47	3	3	3	3	1.48166e+10	1.62232e+10	1.48894e+10	1.53208e+10	1.44577e+10	1.47135e+10	1.37458e+10	1.4138e+10	1.55217e+10	1.31632e+10	1.57914e+10	1.59582e+10	1.20142e+10	1.35324e+10	1.41921e+10	1.44148e+10	1.13545e+10	1.24746e+10
High	Master Protein	Q91V92	ATP-citrate synthase OS=Mus musculus OX=10090 GN=Acly PE=1 SV=1	478.255	60	51	642	51	119.7	7.44	Acly	0.963	0.948	0.961	1.004	0.599655	0.406919	0.594924	0.952465	1.10523e+10	1.1008e+10	1.09082e+10	1.11158e+10	1.68	4.88	1.97	9.73	3	3	3	3	1.12671e+10	1.10523e+10	1.08963e+10	1.1008e+10	1.04545e+10	1.15276e+10	1.09082e+10	1.08904e+10	11274233007	9.47794e+09	1.13991e+10	1.11158e+10	9.136e+09	9.21915e+09	1.0386e+10	1.0357e+10	8.21062e+09	9.77352e+09
High	Master Protein	P06151	L-lactate dehydrogenase A chain OS=Mus musculus OX=10090 GN=Ldha PE=1 SV=3	476.575	87	33	1341	32	36.5	7.74	Ldha	0.942	0.943	1.021	1.089	0.277487	0.348042	0.586495	0.00760704	5.91028e+10	5.70832e+10	5.68601e+10	5.80837e+10	0.85	5.52	6.85	9.22	3	3	3	3	5.92154e+10	5.91028e+10	5.82972e+10	5.79029e+10	5.22119e+10	5.70832e+10	5.13624e+10	5.68601e+10	5.86879e+10	5.23325e+10	6.29802e+10	5.80837e+10	4.80153e+10	4.93e+10	5.55669e+10	5.44788e+10	4.10053e+10	4.8397e+10
High	Master Protein	P13595	Neural cell adhesion molecule 1 OS=Mus musculus OX=10090 GN=Ncam1 PE=1 SV=3	476.496	45	41	1131	41	119.4	4.83	Ncam1	0.977	0.976	0.94	0.963	0.867639	0.884588	0.357213	0.19406	3.80915e+10	3.79586e+10	37513748947	3.58001e+10	0.43	4.43	3.88	3.22	3	3	3	3	3.80915e+10	3.79787e+10	3.83e+10	3.79586e+10	3.54345e+10	3.85479e+10	3.52615e+10	3.79186e+10	37513748947	3.47129e+10	3.70186e+10	3.58001e+10	3.08868e+10	3.16795e+10	3.65063e+10	35713878588	27828994077	3.26822e+10
High	Master Protein	P28652	Calcium/calmodulin-dependent protein kinase type II subunit beta OS=Mus musculus OX=10090 GN=Camk2b PE=1 SV=2	475.728	78	33	924	18	60.4	7.28	Camk2b	0.735	0.719	0.909	1.202	1.49214e-13	5.21361e-13	0.124965	5.02268e-09	1.99188e+10	1.60028e+10	1.57795e+10	1.77845e+10	13.64	6.44	2.83	30.32	3	3	3	3	1.99188e+10	2.49629e+10	1.98155e+10	1.71863e+10	1.51201e+10	1.60028e+10	1.57795e+10	1.51474e+10	1.59995e+10	1.61968e+10	1.77845e+10	2.77023e+10	1.61514e+10	2.08226e+10	1.88875e+10	1.617e+10	1.18748e+10	1.35677e+10
High	Master Protein	P62631	Elongation factor 1-alpha 2 OS=Mus musculus OX=10090 GN=Eef1a2 PE=1 SV=1	474.383	68	24	1357	14	50.4	9.03	Eef1a2	0.963	0.969	0.966	0.995	0.592214	0.753376	0.666144	0.81089	6.38347e+10	6.1711e+10	5.99946e+10	6.2842e+10	2.37	5.58	6.42	8.69	3	3	3	3	6.18756e+10	6.48333e+10	6.38347e+10	6.26015e+10	5.63817e+10	6.1711e+10	5.61423e+10	5.99946e+10	6.38476e+10	5.41678e+10	6.35777e+10	6.2842e+10	5.01723e+10	5.408e+10	6.08451e+10	5.88995e+10	4.42801e+10	5.23206e+10
High	Master Protein	P18872	Guanine nucleotide-binding protein G(o) subunit alpha OS=Mus musculus OX=10090 GN=Gnao1 PE=1 SV=3	470.122	81	25	1255	23	40.1	5.53	Gnao1	0.948	0.946	0.946	1.012	0.351733	0.378677	0.412803	0.755104	1.09522e+11	1.06471e+11	1.06157e+11	1.06413e+11	3.79	6.54	6.61	10.68	3	3	3	3	1.07642e+11	1.15676e+11	1.09522e+11	1.09455e+11	9.64554e+10	1.06471e+11	9.54317e+10	1.06157e+11	1.08097e+11	8.87242e+10	1.08303e+11	1.06413e+11	8.72821e+10	9.64898e+10	1.04392e+11	1.02982e+11	7.57526e+10	9.02698e+10
High	Master Protein	P58252	Elongation factor 2 OS=Mus musculus OX=10090 GN=Eef2 PE=1 SV=2	470.044	64	42	924	41	95.3	6.83	Eef2	0.961	0.973	0.963	0.99	0.558629	0.836209	0.618697	0.685623	2.2943e+10	2.2499e+10	2.1747e+10	2.28926e+10	2.58	8.75	7.72	11.48	3	3	3	3	2.20314e+10	2.2943e+10	2.31213e+10	2.2613e+10	1.93046e+10	2.2499e+10	2.03972e+10	2.1747e+10	23767795855	1.89436e+10	2.3585e+10	2.28926e+10	1.78644e+10	1.91377e+10	22038509000	21275755843	1.51612e+10	1.90754e+10
High	Master Protein	Q61301	Catenin alpha-2 OS=Mus musculus OX=10090 GN=Ctnna2 PE=1 SV=3	469.187	61	47	582	39	105.2	5.71	Ctnna2	0.941	0.954	0.992	1.066	0.259501	0.499464	0.972138	0.0462064	8.57765e+09	8.2858e+09	8.22718e+09	9.73105e+09	1.76	1.39	3.12	9.71	3	3	3	3	8.7336e+09	8.57765e+09	8.43134e+09	8.10326e+09	8.2858e+09	8.31302e+09	7.85615e+09	8.22718e+09	8342940390	9.73105e+09	8.23435e+09	9.85091e+09	7.08172e+09	7154954403	8036475610	7.62407e+09	6507370686	7.04805e+09
High	Master Protein	Q8BH59	Calcium-binding mitochondrial carrier protein Aralar1 OS=Mus musculus OX=10090 GN=Slc25a12 PE=1 SV=1	460.73	77	41	792	36	74.5	8.25	Slc25a12	0.919	0.933	0.923	0.961	0.0844184	0.235039	0.210402	0.17067	1.6749e+10	1.59755e+10	1.59921e+10	1.56244e+10	6.48	6.07	0.6	12.25	3	3	3	3	1.6749e+10	1.57833e+10	1.79592e+10	1.63133e+10	1.45305e+10	1.59755e+10	1.58313e+10	1.59921e+10	1.6004e+10	1.3072e+10	1.66735e+10	1.56244e+10	1.35811e+10	13165487586	17118107849	15348606527	1.14118e+10	1.35446e+10
High	Master Protein	Q9DBJ1	Phosphoglycerate mutase 1 OS=Mus musculus OX=10090 GN=Pgam1 PE=1 SV=3	459.988	81	21	1130	17	28.8	7.18	Pgam1	0.994	1.028	1.05	1.045	0.779345	0.293342	0.292623	0.182112	6.3396e+10	6.23042e+10	6.40581e+10	6.28224e+10	1.13	5.44	1.4	12.38	3	3	3	3	6.3396e+10	6.40144e+10	6.25864e+10	6.23042e+10	5.78805e+10	6.44414e+10	6.30243e+10	6.48077e+10	6.40581e+10	7.71284e+10	6.28224e+10	6.2491e+10	5.14052e+10	53396854347	5.96553e+10	5.86198e+10	4.54573e+10	5.46356e+10
High	Master Protein	P48962	ADP/ATP translocase 1 OS=Mus musculus OX=10090 GN=Slc25a4 PE=1 SV=4	458.273	84	31	1301	16	32.9	9.72	Slc25a4	0.986	0.953	1.029	1.046	0.943036	0.478367	0.493358	0.170376	3.54977e+10	3.36878e+10	3.34247e+10	3.4465e+10	7.07	3.4	1.86	6.07	3	3	3	3	3.54977e+10	3.13833e+10	3.56329e+10	3.53934e+10	3.36878e+10	3.31852e+10	3.44258e+10	3.34247e+10	3.32714e+10	3.09824e+10	3.45101e+10	3.4465e+10	2.87836e+10	2.6178e+10	3.39641e+10	3.33004e+10	2.64572e+10	2.81355e+10
High	Master Protein	P17182	Alpha-enolase OS=Mus musculus OX=10090 GN=Eno1 PE=1 SV=3	457.476	78	31	2179	23	47.1	6.8	Eno1	1.077	1.113	1.072	0.981	0.0211437	0.0037225	0.15383	0.49512	1.66885e+11	1.71616e+11	1.78496e+11	1.75645e+11	3.22	21.18	11.45	14.4	3	3	3	3	1.65446e+11	1.75517e+11	1.66885e+11	1.71616e+11	2.39402e+11	1.66282e+11	2.13239e+11	1.78496e+11	173690418591	2.18554e+11	1.68641e+11	1.75645e+11	1.34153e+11	1.46405e+11	1.59069e+11	1.61467e+11	1.88017e+11	1.4098e+11
High	Master Protein	Q9QYC0	Alpha-adducin OS=Mus musculus OX=10090 GN=Add1 PE=1 SV=2	453.108	61	37	681	35	80.6	5.9	Add1	0.95	0.936	0.972	1.015	0.374117	0.267079	0.741895	0.694126	1.50292e+10	1.49227e+10	1.41384e+10	1.57579e+10	2.66	6.86	1.39	10.39	3	3	3	3	1.57102e+10	1.50292e+10	1.49863e+10	1.52069e+10	1.33597e+10	1.49227e+10	1.39565e+10	1.41384e+10	1.43489e+10	1.31269e+10	1.57579e+10	1.58598e+10	1.27388e+10	1.25365e+10	14284409177	1.43076e+10	1.04922e+10	1.26519e+10
High	Master Protein	P48722	Heat shock 70 kDa protein 4L OS=Mus musculus OX=10090 GN=Hspa4l PE=1 SV=2	452.753	70	47	681	43	94.3	5.74	Hspa4l	0.99	0.975	0.981	1.004	0.872261	0.874394	0.870127	0.947182	1.13035e+10	1.12649e+10	1.13994e+10	1.16918e+10	3.07	5	6.15	14.32	3	3	3	3	1.12562e+10	1.13035e+10	1.18892e+10	1.14782e+10	1.04313e+10	1.12649e+10	1.02659e+10	1.13994e+10	11481491665	9.13759e+09	1.16918e+10	1.19864e+10	9.12722e+09	9428691254	11332411138	1.07995e+10	8192398161	9550744687
High	Master Protein	Q91ZX7	Prolow-density lipoprotein receptor-related protein 1 OS=Mus musculus OX=10090 GN=Lrp1 PE=1 SV=1	451.365	22	79	411	76	504.4	5.36	Lrp1	0.947	0.957	0.926	0.967	0.334997	0.545296	0.232042	0.250548	8.95909e+09	8.65277e+09	8.64475e+09	8.57101e+09	2.26	7.39	7.41	19.71	3	3	3	3	8.79245e+09	9.19707e+09	8.95909e+09	8.65277e+09	7.73743e+09	8.92982e+09	7.63757e+09	8.64475e+09	8.76325e+09	6.23027e+09	9.23634e+09	8.57101e+09	7.12943e+09	7671635901	8.53951e+09	8141081575	6.0767e+09	7.571e+09
High	Master Protein	Q9Z2H5	Band 4.1-like protein 1 OS=Mus musculus OX=10090 GN=Epb41l1 PE=1 SV=2	447.882	61	42	607	37	98.3	5.62	Epb41l1	0.963	0.991	0.949	0.944	0.585524	0.837118	0.443159	0.0543965	1.40146e+10	1.37148e+10	1.37757e+10	1.37034e+10	1.76	3.4	1.81	8.68	3	3	3	3	1.43054e+10	1.38143e+10	1.40146e+10	1.3838e+10	1.29873e+10	1.37148e+10	1.34147e+10	1.37757e+10	13889912598	1.17428e+10	1.37034e+10	1.37071e+10	1.15997e+10	11523003136	13358227675	13019644634	10199723771	11627831207
High	Master Protein	P28663	Beta-soluble NSF attachment protein OS=Mus musculus OX=10090 GN=Napb PE=1 SV=2	446.857	82	24	700	21	33.5	5.47	Napb	0.984	1.015	0.997	1.007	0.994683	0.447811	0.899673	0.885121	2.50192e+10	2.46258e+10	24698086805	2.50433e+10	3.15	0.33	2.58	3.48	3	3	3	3	2.50192e+10	2.61017e+10	2.45504e+10	2.45039e+10	2.46258e+10	2.46568e+10	2.46447e+10	2.57891e+10	24698086805	2.61166e+10	2.50433e+10	2.43793e+10	20287014827	21772453676	23400612758	23054825869	1.93402e+10	2.09049e+10
High	Master Protein	P10126	Elongation factor 1-alpha 1 OS=Mus musculus OX=10090 GN=Eef1a1 PE=1 SV=3	446.782	67	22	1295	12	50.1	9.01	Eef1a1	0.986	0.982	1.028	0.986	0.958724	0.994363	0.499978	0.590849	2.21673e+10	2.20445e+10	2.12838e+10	2.26837e+10	4.54	7.51	8.58	7.51	3	3	3	3	2.21673e+10	2.11759e+10	2.31874e+10	2.31707e+10	1.99537e+10	2.20445e+10	2.05632e+10	2.12838e+10	2.41314e+10	2.04849e+10	2.37745e+10	2.26837e+10	1.79746e+10	1.76636e+10	2.21014e+10	2.18005e+10	1.56709e+10	1.86901e+10
High	Master Protein	P17183	Gamma-enolase OS=Mus musculus OX=10090 GN=Eno2 PE=1 SV=2	445.321	78	26	1926	18	47.3	5.11	Eno2	1.151	1.159	1.118	0.963	6.53223e-05	0.000122125	0.0300834	0.19815	6.76592e+10	7.31913e+10	7.34731e+10	7.1978e+10	4.04	42.55	32.07	30.21	3	3	3	3	7.1019e+10	6.76592e+10	6.55713e+10	6.82681e+10	1.39648e+11	7.31913e+10	1.19089e+11	7.34731e+10	6.84387e+10	1.1136e+11	6.49761e+10	7.1978e+10	5.75864e+10	5.64372e+10	62500392302	6.42311e+10	109674537663	6.2054e+10
High	Master Protein	Q9JIS5	Synaptic vesicle glycoprotein 2A OS=Mus musculus OX=10090 GN=Sv2a PE=1 SV=1	444.407	54	31	1074	30	82.6	5.57	Sv2a	0.999	0.975	0.999	1.032	0.698413	0.866567	0.874678	0.33875	1.98942e+10	2.0852e+10	2.04582e+10	2.00379e+10	4.04	4.76	5.68	10.81	3	3	3	3	1.97954e+10	1.98942e+10	2.1264e+10	2.0852e+10	1.9194e+10	2.08879e+10	1.90947e+10	2.04582e+10	2.13897e+10	1.76307e+10	2.19142e+10	2.00379e+10	1.60513e+10	1.65945e+10	2.02681e+10	19618869099	1.50743e+10	1.77094e+10
High	Master Protein	P62814	V-type proton ATPase subunit B, brain isoform OS=Mus musculus OX=10090 GN=Atp6v1b2 PE=1 SV=1	444.268	84	31	1006	31	56.5	5.81	Atp6v1b2	0.898	0.902	0.923	1.017	0.0209114	0.0473788	0.210218	0.641595	3.7337e+10	3.30731e+10	3.42014e+10	3.41489e+10	5.43	9.03	5.63	11.89	3	3	3	3	3.51887e+10	3.7337e+10	3.92321e+10	3.56819e+10	2.97662e+10	3.30731e+10	3.12918e+10	3.42014e+10	34818083793	2.95632e+10	3.75595e+10	3.41489e+10	2.85331e+10	3.11443e+10	37394720534	33571856295	23377316522	28040440826
High	Master Protein	Q11011	Puromycin-sensitive aminopeptidase OS=Mus musculus OX=10090 GN=Npepps PE=1 SV=2	443.82	64	47	757	47	103.3	5.9	Npepps	0.975	0.94	0.959	1.003	0.831968	0.304142	0.572819	0.981888	3.15038e+10	3.05336e+10	2.92603e+10	3.10403e+10	2.18	8.39	6.24	14.79	3	3	3	3	3.15038e+10	3.25017e+10	3.11725e+10	3.05336e+10	2.66973e+10	3.13274e+10	2.82304e+10	2.92603e+10	3.18377e+10	2.41196e+10	3.1996e+10	3.10403e+10	2.55451e+10	2.71109e+10	2.97126e+10	28728013576	2.09671e+10	2.65604e+10
High	Master Protein	Q62277	Synaptophysin OS=Mus musculus OX=10090 GN=Syp PE=1 SV=2	443.778	67	18	514	18	34	4.94	Syp	0.952	0.86	0.959	1.238	0.412267	0.0020906	0.564976	9.29545e-12	3.03241e+10	2.86547e+10	2.95988e+10	2.94763e+10	2.68	4.99	8.11	4.85	3	3	3	3	2.99483e+10	3.15182e+10	3.03241e+10	2.99666e+10	2.71162e+10	2.86547e+10	2.58219e+10	2.95988e+10	3.00141e+10	2.71488e+10	2.94763e+10	2.9647e+10	2.42838e+10	2.62906e+10	2.89039e+10	2.81945e+10	2.12961e+10	2.42944e+10
High	Master Protein	O54774	AP-3 complex subunit delta-1 OS=Mus musculus OX=10090 GN=Ap3d1 PE=1 SV=1	442.306	50	39	387	39	135	7.37	Ap3d1	0.944	0.945	0.971	1.015	0.293944	0.367601	0.721029	0.687945	1.23137e+10	1.17898e+10	1.19341e+10	1.27407e+10	4.85	12.34	11.98	22.02	3	3	3	3	1.23137e+10	1.33541e+10	1.22721e+10	1.17898e+10	9.86244e+09	1.26066e+10	1.01697e+10	1.19341e+10	1.29336e+10	8.60499e+09	1.32168e+10	1.27407e+10	9.98468e+09	11139194568	1.16974e+10	1.10926e+10	7.7456e+09	10688293590
High	Master Protein	Q8K310	Matrin-3 OS=Mus musculus OX=10090 GN=Matr3 PE=1 SV=1	439.688	48	34	685	34	94.6	6.25	Matr3	0.96	0.994	0.984	0.996	0.539638	0.77739	0.911014	0.848746	2.50257e+10	2.43664e+10	2.58395e+10	2.54652e+10	1.94	6.52	1.25	4.33	3	3	3	3	2.50257e+10	2.48721e+10	2.5788e+10	2.43664e+10	2.32437e+10	2.64148e+10	2.53189e+10	2.58395e+10	2.59046e+10	2.39636e+10	2.60835e+10	2.54652e+10	20292330267	2.07468e+10	24580308506	2.29255e+10	18254731690	2.23954e+10
High	Master Protein	Q8K0U4	Heat shock 70 kDa protein 12A OS=Mus musculus OX=10090 GN=Hspa12a PE=1 SV=1	436.889	80	46	753	46	74.8	6.77	Hspa12a	0.968	0.956	0.974	1.016	0.685072	0.532561	0.772428	0.667876	1.95027e+10	2.06862e+10	1.97925e+10	2.00881e+10	2.9	8.78	4.92	6.82	3	3	3	3	1.95027e+10	1.93611e+10	2.04186e+10	2.08711e+10	1.77759e+10	2.06862e+10	1.84122e+10	1.97925e+10	2.02536e+10	1.78279e+10	2.0137e+10	2.00881e+10	1.5814e+10	1.61498e+10	1.94623e+10	1.96368e+10	1.39606e+10	17538471062
High	Master Protein	P05201	Aspartate aminotransferase, cytoplasmic OS=Mus musculus OX=10090 GN=Got1 PE=1 SV=3	433.144	86	33	906	33	46.2	7.14	Got1	0.984	0.99	0.96	0.976	0.992448	0.860489	0.57811	0.396835	6.66549e+10	6.53374e+10	6.61765e+10	6.64442e+10	2.8	3.82	2.06	6.98	3	3	3	3	6.61649e+10	6.96602e+10	6.66549e+10	6.53374e+10	6.34535e+10	6.84332e+10	6.46002e+10	6.61765e+10	6.73066e+10	5.89507e+10	6.69412e+10	6.64442e+10	5.36504e+10	58106290815	63533243684	6.14737e+10	4.98341e+10	5.80199e+10
High	Master Protein	Q8K2B3	Succinate dehydrogenase [ubiquinone] flavoprotein subunit, mitochondrial OS=Mus musculus OX=10090 GN=Sdha PE=1 SV=1	427.777	74	34	648	34	72.5	7.37	Sdha	0.984	0.964	0.945	0.977	0.995029	0.660914	0.403565	0.404937	2.37769e+10	2.33702e+10	2.33569e+10	2.22847e+10	1.99	0.42	3.52	6.87	3	3	3	3	2.44444e+10	2.35223e+10	2.37769e+10	2.32468e+10	2.33702e+10	2.34403e+10	2.33569e+10	2.23772e+10	24000734286	2.08749e+10	2.39434e+10	2.22847e+10	19820989321	19620886943	22663359017	2.18721e+10	1.83541e+10	1.98735e+10
High	Master Protein	P56399	Ubiquitin carboxyl-terminal hydrolase 5 OS=Mus musculus OX=10090 GN=Usp5 PE=1 SV=1	420.786	64	40	619	40	95.8	5.01	Usp5	0.988	0.983	0.981	0.996	0.90545	0.980508	0.866356	0.836278	1.30845e+10	1.29735e+10	1.30456e+10	1.28852e+10	1.07	6.95	6.44	7.81	3	3	3	3	1.2884e+10	1.31533e+10	1.30845e+10	1.29735e+10	1.16511e+10	1.33155e+10	1.17176e+10	1.30456e+10	1.32014e+10	1.15189e+10	1.34326e+10	1.28852e+10	1.04471e+10	10971716580	12471760401	12206313870	9.15032e+09	1.12893e+10
High	Master Protein	P38647	Stress-70 protein, mitochondrial OS=Mus musculus OX=10090 GN=Hspa9 PE=1 SV=3	420.097	62	43	759	42	73.4	6.07	Hspa9	1.001	1.006	1.066	1.076	0.65823	0.570501	0.187496	0.0224149	1.78407e+10	1.73563e+10	1.72615e+10	1.7761e+10	3.46	3.83	2.81	16.09	3	3	3	3	1.7944e+10	1.78407e+10	1.68447e+10	1.73563e+10	1.71113e+10	1.83842e+10	1.7827e+10	1.72615e+10	1.68585e+10	2.31393e+10	1.76412e+10	1.7761e+10	1.45501e+10	1.48816e+10	1.60558e+10	16329958108	1.34386e+10	15586745654
High	Master Protein	Q9R0P9	Ubiquitin carboxyl-terminal hydrolase isozyme L1 OS=Mus musculus OX=10090 GN=Uchl1 PE=1 SV=1	419.266	89	17	780	17	24.8	5.24	Uchl1	1.04	1.089	1.145	1.041	0.156941	0.0167244	0.00954999	0.219814	4.98768e+10	5.09624e+10	5.37365e+10	5.10019e+10	0.64	2.98	2.85	19.44	3	3	3	3	4.94216e+10	5.00402e+10	4.98768e+10	5.08592e+10	5.35835e+10	5.09624e+10	5.55769e+10	5.37365e+10	5.2522e+10	7.01251e+10	5.10019e+10	5.06845e+10	4.00739e+10	4.17405e+10	47540892584	4.78517e+10	4.20826e+10	4.32076e+10
High	Master Protein	P05063	Fructose-bisphosphate aldolase C OS=Mus musculus OX=10090 GN=Aldoc PE=1 SV=4	416.845	84	30	1025	23	39.4	7.12	Aldoc	0.968	0.985	1.034	1.04	0.682342	0.942273	0.443033	0.23479	4.03842e+10	3.98285e+10	3.99559e+10	4.15679e+10	1.76	1.46	1.75	2.78	3	3	3	3	4.10622e+10	4.03842e+10	3.96447e+10	3.92549e+10	3.98285e+10	4.04148e+10	3.93669e+10	4.07615e+10	3.99559e+10	4.30385e+10	4.15679e+10	4.07425e+10	3.32956e+10	3.3686e+10	3.7788e+10	3.69335e+10	3.12798e+10	3.4265e+10
High	Master Protein	Q8BZ98	Dynamin-3 OS=Mus musculus OX=10090 GN=Dnm3 PE=1 SV=1	416.352	57	45	801	28	97.1	8.35	Dnm3	0.968	0.977	0.949	0.951	0.682926	0.907094	0.449306	0.0935186	7.97259e+09	7.6127e+09	7.67437e+09	7.64509e+09	3.82	5.27	9.05	14.82	3	3	3	3	7.97259e+09	7.52172e+09	8.09063e+09	7.6127e+09	6.9459e+09	7.62807e+09	6.90337e+09	7.67437e+09	8.27978e+09	5.92907e+09	7.86098e+09	7.64509e+09	6.46464e+09	6.27416e+09	7711720634	7162517107	5.45506e+09	6.46734e+09
High	Master Protein	Q3UHL1	CaM kinase-like vesicle-associated protein OS=Mus musculus OX=10090 GN=Camkv PE=1 SV=2	414.386	82	31	591	31	54.8	5.54	Camkv	1.024	1.008	0.992	0.963	0.310165	0.541521	0.978394	0.198128	1.58948e+10	1.68534e+10	1.68939e+10	1.56495e+10	8.09	5.41	4.62	7.22	3	3	3	3	1.58948e+10	1.52876e+10	1.78196e+10	1.69847e+10	1.53867e+10	1.68534e+10	1.57419e+10	1.68939e+10	1.71984e+10	1.50184e+10	1.56495e+10	1.72544e+10	1.28885e+10	1.2752e+10	1.69851e+10	15980333725	1.20841e+10	1.42889e+10
High	Master Protein	P16125	L-lactate dehydrogenase B chain OS=Mus musculus OX=10090 GN=Ldhb PE=1 SV=2	412.477	73	28	1769	27	36.5	6.05	Ldhb	0.984	0.996	1.006	1.023	0.997985	0.747517	0.770685	0.50364	7.11688e+10	7.22758e+10	7.1333e+10	7.21578e+10	0.77	6.99	5.36	5.74	3	3	3	3	7.07827e+10	7.18605e+10	7.11688e+10	7.25062e+10	6.39664e+10	7.22758e+10	6.69124e+10	7.1333e+10	7.44853e+10	6.61315e+10	7.38572e+10	7.21578e+10	5.73948e+10	5.99416e+10	6.78357e+10	6.82185e+10	5.02369e+10	6.12778e+10
High	Master Protein	Q9WUB3	Glycogen phosphorylase, muscle form OS=Mus musculus OX=10090 GN=Pygm PE=1 SV=3	410.963	64	49	560	35	97.2	7.11	Pygm	1.004	1.006	1.003	0.984	0.621898	0.578057	0.76972	0.590424	4.17399e+09	3.77709e+09	3.73724e+09	4.08286e+09	6.91	4.88	9.84	14.21	3	3	3	3	3.69901e+09	4.18535e+09	4.17399e+09	3.77709e+09	3.55935e+09	3.9237e+09	3.64433e+09	3.73724e+09	4.35224e+09	3.20103e+09	4.19222e+09	4.08286e+09	2.99938e+09	3.49116e+09	3.97851e+09	3.55373e+09	2.79539e+09	3.32664e+09
High	Master Protein	P56564	Excitatory amino acid transporter 1 OS=Mus musculus OX=10090 GN=Slc1a3 PE=1 SV=2	409.968	51	22	646	20	59.6	8.4	Slc1a3	0.937	0.842	0.913	1.073	0.214183	0.000352393	0.149709	0.0277041	2.49698e+10	2.31414e+10	2.25822e+10	2.36311e+10	8.06	8.4	5.94	10.45	3	3	3	3	2.6733e+10	2.27438e+10	2.49698e+10	2.46044e+10	2.07995e+10	2.31414e+10	2.13602e+10	2.25822e+10	2.40479e+10	2.01046e+10	2.4642e+10	2.36311e+10	2.16767e+10	1.89715e+10	2.38004e+10	2.31494e+10	1.63352e+10	1.962e+10
High	Master Protein	P70168	Importin subunit beta-1 OS=Mus musculus OX=10090 GN=Kpnb1 PE=1 SV=2	409.83	64	33	560	33	97.1	4.78	Kpnb1	0.993	0.982	0.987	1.017	0.800481	0.999401	0.955665	0.637442	7.49276e+09	7.59222e+09	7.21453e+09	7.66726e+09	3.48	8.47	4.6	12.23	3	3	3	3	7.49276e+09	7.19576e+09	7.71352e+09	7.91465e+09	6.70363e+09	7.59222e+09	6.81245e+09	7.21453e+09	7.46653e+09	6.25971e+09	7.90652e+09	7.66726e+09	6075570607	6.00227e+09	7352275091	7.44662e+09	5.26479e+09	6.43694e+09
High	Master Protein	E9Q3L2	Phosphatidylinositol 4-kinase alpha OS=Mus musculus OX=10090 GN=Pi4ka PE=1 SV=2	408.913	42	66	523	66	236.9	7.06	Pi4ka	0.965	0.95	0.947	0.99	0.637627	0.439157	0.43055	0.698604	1.03299e+10	8.9449e+09	8.71439e+09	9.9613e+09	3.78	12	11.79	5.22	3	3	3	3	1.07667e+10	9.98466e+09	1.03299e+10	1.01245e+10	7.96552e+09	8.9449e+09	8.71439e+09	8.29235e+09	10326969279	9.23405e+09	9.9613e+09	1.02213e+10	8.73028e+09	8.32859e+09	9.84616e+09	9.52578e+09	6.25583e+09	7.58379e+09
High	Master Protein	P40124	Adenylyl cyclase-associated protein 1 OS=Mus musculus OX=10090 GN=Cap1 PE=1 SV=4	407.85	70	30	698	28	51.5	7.52	Cap1	0.967	0.951	0.974	1.032	0.676997	0.45388	0.763408	0.348439	1.82183e+10	1.93145e+10	1.80798e+10	1.86648e+10	7.1	9.29	7.3	12.11	3	3	3	3	1.77394e+10	1.82183e+10	2.02454e+10	1.97943e+10	1.65967e+10	1.93145e+10	1.72104e+10	1.80798e+10	1.9843e+10	1.50404e+10	1.86648e+10	1.87472e+10	1.43842e+10	1.51965e+10	1.92972e+10	1.86238e+10	1.30344e+10	1.63755e+10
High	Master Protein	O88342	WD repeat-containing protein 1 OS=Mus musculus OX=10090 GN=Wdr1 PE=1 SV=3	407.838	81	35	556	35	66.4	6.6	Wdr1	0.977	0.968	0.98	0.989	0.869319	0.738157	0.855996	0.679175	1.90968e+10	1.87771e+10	18558902335	1.86831e+10	4.39	3.64	0.91	11.59	3	3	3	3	1.80796e+10	1.97283e+10	1.90968e+10	1.87771e+10	1.76567e+10	1.88562e+10	1.88193e+10	1.84988e+10	18558902335	1.58226e+10	1.99216e+10	1.86831e+10	1.466e+10	16456178817	1.82025e+10	17666745626	13866962759	15986890419
High	Master Protein	Q64521	Glycerol-3-phosphate dehydrogenase, mitochondrial OS=Mus musculus OX=10090 GN=Gpd2 PE=1 SV=2	406.92	73	43	683	42	80.9	6.61	Gpd2	0.954	0.968	0.957	0.989	0.446921	0.738658	0.537179	0.663278	1.90659e+10	1.92084e+10	1.83448e+10	1.88402e+10	1.72	6.94	2.81	12.76	3	3	3	3	1.90659e+10	1.95566e+10	18930313598	1.92104e+10	1.6988e+10	1.92084e+10	1.80505e+10	1.83448e+10	1.90594e+10	1.50803e+10	1.91211e+10	1.88402e+10	1.54598e+10	16312922473	1.80438e+10	1.80744e+10	13341791353	1.62855e+10
High	Master Protein	Q9JMH9	Unconventional myosin-XVIIIa OS=Mus musculus OX=10090 GN=Myo18a PE=1 SV=2	406.681	39	57	341	57	232.6	6.28	Myo18a	0.975	0.97	0.995	0.991	0.83507	0.781396	0.928211	0.727478	8.33939e+09	8.22661e+09	8.42515e+09	8.30403e+09	0.87	3.55	5.97	13.39	3	3	3	3	8.46097e+09	8.32976e+09	8.33939e+09	8.22661e+09	7.93586e+09	8.52004e+09	7.62854e+09	8.42515e+09	8518532737	6.8384e+09	8.93175e+09	8.30403e+09	6860654659	6948179044	7.94884e+09	7.74012e+09	6232537941	7.22357e+09
High	Master Protein	Q8BGQ7	Alanine--tRNA ligase, cytoplasmic OS=Mus musculus OX=10090 GN=Aars PE=1 SV=1	403.07	66	38	490	38	106.8	5.67	Aars1	0.975	0.97	1	1.012	0.831604	0.774424	0.865106	0.746362	9.39737e+09	9.82155e+09	9727608330	9.64153e+09	3.39	5.7	1.47	8.68	3	3	3	3	9.89698e+09	9.29161e+09	9.39737e+09	9.114e+09	9.82155e+09	1.0205e+10	9.6981e+09	9.9617e+09	9727608330	8.5079e+09	1.00947e+10	9.64153e+09	8025051868	7.75049e+09	8.95727e+09	8575040356	7.71349e+09	8.65218e+09
High	Master Protein	Q76MZ3	Serine/threonine-protein phosphatase 2A 65 kDa regulatory subunit A alpha isoform OS=Mus musculus OX=10090 GN=Ppp2r1a PE=1 SV=3	402.802	64	35	762	35	65.3	5.11	Ppp2r1a	0.968	0.978	0.967	0.993	0.689202	0.91642	0.67831	0.773033	3.32774e+10	3.15313e+10	3.39902e+10	2.82312e+10	3.64	8.02	8.36	13.52	3	3	3	3	3.32774e+10	3.18631e+10	3.42619e+10	3.29766e+10	2.81526e+10	3.15313e+10	2.97243e+10	3.48567e+10	3.39902e+10	2.82312e+10	2.57404e+10	3.34613e+10	2.69833e+10	26578207467	3.26574e+10	3.10265e+10	22110014249	2.67333e+10
High	Master Protein	P12382	ATP-dependent 6-phosphofructokinase, liver type OS=Mus musculus OX=10090 GN=Pfkl PE=1 SV=4	399.473	64	35	553	30	85.3	7.17	Pfkl	0.948	0.944	1.007	1.07	0.344674	0.355463	0.764423	0.0360668	9.11689e+09	9.17561e+09	8.77076e+09	9.19973e+09	3.61	3.95	3.53	6.32	3	3	3	3	9.11689e+09	8.71837e+09	9.36769e+09	9.17561e+09	9.49116e+09	8.77068e+09	8.50119e+09	8.77076e+09	9.12076e+09	8.37782e+09	9.19973e+09	9.47188e+09	7.39251e+09	7.27233e+09	8.92898e+09	8633005365	7.45401e+09	7436080389
High	Master Protein	Q8BMF3	NADP-dependent malic enzyme, mitochondrial OS=Mus musculus OX=10090 GN=Me3 PE=1 SV=2	397.947	72	29	477	28	67.1	7.83	Me3	0.996	1.008	0.99	0.99	0.739965	0.569385	0.946905	0.710718	4.2222e+09	3.95549e+09	3.78145e+09	4.14397e+09	13.03	8.5	16.85	14.81	3	3	3	3	3.49353e+09	4.52882e+09	4.2222e+09	4.27085e+09	3.60067e+09	3.95549e+09	3.16662e+09	3.78145e+09	4.44641e+09	3.25045e+09	4.3353e+09	4.14397e+09	2.83276e+09	3.77767e+09	4.02447e+09	4018291695	2.82784e+09	3.3536e+09
High	Master Protein	Q4KMM3	Oxidation resistance protein 1 OS=Mus musculus OX=10090 GN=Oxr1 PE=1 SV=3	396.481	66	42	521	42	95.9	5.33	Oxr1	1.003	1.006	1.006	0.992	0.618518	0.577015	0.77749	0.736739	2.62625e+10	2.70702e+10	2.96008e+10	2.60006e+10	1.85	16.98	14.1	19.77	3	3	3	3	2.56591e+10	2.66157e+10	2.62625e+10	2.68178e+10	3.57291e+10	2.70702e+10	3.34673e+10	2.96008e+10	25177747010	3.57962e+10	2.56378e+10	2.60006e+10	20805919074	2.22012e+10	25032541052	25231955038	28060315126	22951023030
High	Master Protein	Q8R0Y6	Cytosolic 10-formyltetrahydrofolate dehydrogenase OS=Mus musculus OX=10090 GN=Aldh1l1 PE=1 SV=1	396.367	73	50	467	50	98.6	5.91	Aldh1l1	0.957	0.954	0.948	0.993	0.481963	0.506235	0.439571	0.762063	8.34625e+09	8.38428e+09	8178254642	7.94741e+09	5.9	4.84	5.89	9.66	3	3	3	3	9.20356e+09	8.30088e+09	8.34625e+09	8.38428e+09	7.75775e+09	8.49579e+09	7.51729e+09	8.43539e+09	8178254642	6.90629e+09	8.35608e+09	7.94741e+09	7462786665	6924086283	7955371332	7888468826	6.09266e+09	7203012156
High	Master Protein	P30275	Creatine kinase U-type, mitochondrial OS=Mus musculus OX=10090 GN=Ckmt1 PE=1 SV=1	396.186	66	26	921	25	47	8.16	Ckmt1	1.096	1.194	1.156	0.93	0.00597237	5.72741e-06	0.00562142	0.0154705	2.967e+10	3.09697e+10	3.38201e+10	3.24074e+10	2.4	50.16	42.49	36.34	3	3	3	3	3.09104e+10	2.96458e+10	2.967e+10	3.01672e+10	6.79464e+10	3.09697e+10	6.34923e+10	3.38201e+10	3.06356e+10	5.5115e+10	2.91762e+10	3.24074e+10	2.50639e+10	2.47287e+10	2.82805e+10	2.83832e+10	5.33627e+10	2.62571e+10
High	Master Protein	P46660	Alpha-internexin OS=Mus musculus OX=10090 GN=Ina PE=1 SV=3	395.305	78	40	1110	35	55.3	5.4	Ina	0.979	0.981	0.963	1	0.909115	0.971356	0.619798	0.931967	3.56121e+10	3.57347e+10	3.56568e+10	3.65917e+10	12.1	8.62	4.14	10.65	3	3	3	3	4.16237e+10	3.2947e+10	3.56121e+10	3.21384e+10	3.57347e+10	3.82017e+10	3.32673e+10	3.58781e+10	3.56568e+10	3.09015e+10	3.79613e+10	3.65917e+10	3.3751e+10	2.74824e+10	3.39443e+10	3.02378e+10	28064728158	3.23887e+10
High	Master Protein	Q9R111	Guanine deaminase OS=Mus musculus OX=10090 GN=Gda PE=1 SV=1	395.104	89	33	772	33	51	5.53	Gda	0.979	0.985	0.967	0.985	0.903664	0.950631	0.669372	0.570742	2.6841e+10	2.64432e+10	2.66549e+10	2.60612e+10	2.08	5.08	3.96	5.66	3	3	3	3	2.58868e+10	2.6841e+10	2.68437e+10	2.64862e+10	2.42031e+10	2.64432e+10	2.49646e+10	2.66549e+10	26844681353	2.40079e+10	2.60612e+10	2.68091e+10	20990534846	2.23891e+10	25586580885	24919893287	1.90082e+10	22419457901
High	Master Protein	P97807	Fumarate hydratase, mitochondrial OS=Mus musculus OX=10090 GN=Fh PE=1 SV=3	393.632	76	29	669	29	54.3	9.04	Fh	0.993	1.012	1.023	1.013	0.80135	0.484388	0.562017	0.727759	1.75977e+10	1.67125e+10	1.728e+10	1.81175e+10	4.56	1.49	4.65	3.34	3	3	3	3	1.75977e+10	1.66353e+10	1.82194e+10	1.70509e+10	1.65648e+10	1.67125e+10	1.728e+10	1.6974e+10	1.85186e+10	1.90119e+10	1.78397e+10	1.81175e+10	1.42692e+10	1.38761e+10	1.73661e+10	1.60426e+10	1.30094e+10	1.41694e+10
High	Master Protein	Q3TXX4	Vesicular glutamate transporter 1 OS=Mus musculus OX=10090 GN=Slc17a7 PE=1 SV=2	393.356	61	26	657	20	61.6	7.34	Slc17a7	0.968	0.936	0.971	1.035	0.69458	0.265343	0.724136	0.293147	1.68064e+10	1.61472e+10	1.59466e+10	1.60821e+10	5.2	11.86	7.96	11.81	3	3	3	3	1.54664e+10	1.68064e+10	1.70567e+10	1.82187e+10	1.43691e+10	1.61472e+10	1.40671e+10	1.59466e+10	1.63863e+10	1.33956e+10	1.68794e+10	1.60821e+10	1.25411e+10	1.40189e+10	16257936563	1.71413e+10	1.1285e+10	1.36901e+10
High	Master Protein	Q9QXS6	Drebrin OS=Mus musculus OX=10090 GN=Dbn1 PE=1 SV=4	393.322	62	36	505	36	77.2	4.49	Dbn1	0.996	1.041	1.054	1.043	0.743428	0.180084	0.260268	0.202541	1.0773e+10	1.11499e+10	1.15973e+10	1.08262e+10	1.36	2.43	5.99	16.44	3	3	3	3	1.08509e+10	1.0773e+10	1.05681e+10	1.07807e+10	1.13051e+10	1.11499e+10	1.15973e+10	1.1678e+10	1.04734e+10	1.41967e+10	1.08262e+10	1.07738e+10	8.79852e+09	8.98615e+09	1.00732e+10	1.01432e+10	8.8786e+09	9.45326e+09
High	Master Protein	Q8BG39	Synaptic vesicle glycoprotein 2B OS=Mus musculus OX=10090 GN=Sv2b PE=1 SV=1	392.036	58	28	739	26	77.4	5.57	Sv2b	0.964	0.928	0.924	0.983	0.606306	0.185126	0.213627	0.522086	1.03861e+10	1.04314e+10	1.10335e+10	9.95947e+09	6.06	8.57	4.39	9.9	3	3	3	3	1.03861e+10	9.48942e+09	1.06725e+10	1.04314e+10	9.30949e+09	1.10424e+10	1.10335e+10	1.11085e+10	1.02526e+10	8.39389e+09	9.95947e+09	1.00725e+10	8.42166e+09	7.9155e+09	1.01727e+10	9.81457e+09	7.31134e+09	9.36211e+09
High	Master Protein	P63328	Serine/threonine-protein phosphatase 2B catalytic subunit alpha isoform OS=Mus musculus OX=10090 GN=Ppp3ca PE=1 SV=1	391.936	82	32	974	20	58.6	5.86	Ppp3ca	0.965	0.983	1.038	1.056	0.62201	0.981807	0.398145	0.0922021	5.24315e+10	5.22672e+10	5.30709e+10	5.45787e+10	3.24	3.25	1.66	0.75	3	3	3	3	5.24315e+10	5.53096e+10	5.22162e+10	5.34905e+10	5.01506e+10	5.22672e+10	5.17599e+10	5.34227e+10	5.30709e+10	5.40604e+10	5.45787e+10	5.48653e+10	4.25145e+10	4.61359e+10	4.97707e+10	50327293291	3.93865e+10	44313907206
High	Master Protein	P15105	Glutamine synthetase OS=Mus musculus OX=10090 GN=Glul PE=1 SV=6	391.885	69	24	807	24	42.1	7.08	Glul	0.999	1.038	1.009	0.969	0.685074	0.198014	0.741489	0.27983	6.7574e+10	6.89398e+10	6.97113e+10	6.66083e+10	4.2	2.42	2.65	5.47	3	3	3	3	6.39465e+10	6.94799e+10	6.7574e+10	6.89398e+10	6.63411e+10	6.94045e+10	6.97113e+10	7.06751e+10	6.71245e+10	6.36858e+10	7.09775e+10	6.66083e+10	5.18516e+10	57955854921	6.44093e+10	6.4863e+10	5.21019e+10	5.88435e+10
High	Master Protein	Q8BFR5	Elongation factor Tu, mitochondrial OS=Mus musculus OX=10090 GN=Tufm PE=1 SV=1	388.191	75	28	664	28	49.5	7.56	Tufm	0.987	0.987	0.983	0.99	0.919196	0.91611	0.895039	0.696535	1.79585e+10	1.79908e+10	1.67225e+10	1.71092e+10	2.11	8.51	7.2	7.09	3	3	3	3	1.74731e+10	1.79585e+10	1.82159e+10	1.79908e+10	1.56127e+10	1.83067e+10	1.58494e+10	1.67225e+10	18259690276	1.57242e+10	1.81216e+10	1.71092e+10	14168177887	14979920353	17362846762	16926930157	12261620005	15521012309
High	Master Protein	P51881	ADP/ATP translocase 2 OS=Mus musculus OX=10090 GN=Slc25a5 PE=1 SV=3	385.304	79	31	1295	16	32.9	9.73	Slc25a5	0.99	0.976	0.996	0.994	0.874979	0.889321	0.909182	0.778854	7.61445e+10	7.5581e+10	7.4747e+10	7.57347e+10	5.88	3	1.32	7.84	3	3	3	3	7.61445e+10	7.12503e+10	8.01625e+10	7.78056e+10	7.32789e+10	7.5581e+10	7.40176e+10	7.4747e+10	7.59784e+10	6.65948e+10	7.71729e+10	7.57347e+10	6.17424e+10	5.94326e+10	7.64083e+10	7.32046e+10	5.75506e+10	6.40801e+10
High	Master Protein	O55143	Sarcoplasmic/endoplasmic reticulum calcium ATPase 2 OS=Mus musculus OX=10090 GN=Atp2a2 PE=1 SV=2	384.871	46	43	474	43	114.8	5.34	Atp2a2	0.86	0.923	0.894	0.931	0.000689624	0.150675	0.0665527	0.0173355	1.04154e+10	8.31906e+09	1.00614e+10	9.55117e+09	8.44	11.39	4.25	11.49	3	3	3	3	1.04154e+10	9.67792e+09	1.14439e+10	9.90778e+09	8.06524e+09	8.31906e+09	9.38058e+09	1.0146e+10	1.00614e+10	7.95067e+09	9.92963e+09	9.55117e+09	8445418723	8072731882	1.09079e+10	9.32188e+09	6334146470	7053175025
High	Master Protein	Q8CAA7	Glucose 1,6-bisphosphate synthase OS=Mus musculus OX=10090 GN=Pgm2l1 PE=1 SV=1	384.818	66	42	440	42	70.2	6.49	Pgm2l1	0.989	0.961	0.97	1.012	0.894304	0.621091	0.720312	0.754582	9.36084e+09	1.03009e+10	9.76145e+09	9.47894e+09	8.04	2.66	1.75	7.17	3	3	3	3	9.36084e+09	9.09067e+09	1.05521e+10	1.03009e+10	1.03484e+10	9.85805e+09	9.71466e+09	9.76145e+09	10033858059	9.47894e+09	9.22169e+09	1.05404e+10	7.59032e+09	7582881418	10057876987	9.69171e+09	8.12723e+09	8357985310
High	Master Protein	Q9DB77	Cytochrome b-c1 complex subunit 2, mitochondrial OS=Mus musculus OX=10090 GN=Uqcrc2 PE=1 SV=1	382.544	86	28	748	28	48.2	9.25	Uqcrc2	0.963	0.996	0.948	0.936	0.592777	0.743895	0.437187	0.0269776	2.76466e+10	2.61575e+10	2.70463e+10	2.55067e+10	5.25	5.56	2.26	5.98	3	3	3	3	2.82895e+10	2.55619e+10	2.76466e+10	2.75058e+10	2.46089e+10	2.61575e+10	2.66712e+10	2.78745e+10	2.70463e+10	2.44584e+10	2.74999e+10	2.55067e+10	2.29388e+10	2.13221e+10	2.63518e+10	2.58792e+10	1.93269e+10	2.21772e+10
High	Master Protein	Q61548	Clathrin coat assembly protein AP180 OS=Mus musculus OX=10090 GN=Snap91 PE=1 SV=1	381.273	35	27	839	24	91.8	4.88	Snap91	1.006	1.016	1.001	0.996	0.571397	0.4312	0.844021	0.831822	3.71812e+10	3.88909e+10	3.87027e+10	3.86831e+10	3.7	1.49	1.15	1.99	3	3	3	3	3.65471e+10	3.71812e+10	3.92117e+10	3.97142e+10	3.88909e+10	3.85926e+10	3.87027e+10	3.86888e+10	39471521535	3.94996e+10	3.7957e+10	3.86831e+10	2.96345e+10	3.10143e+10	3.73753e+10	3.73657e+10	3.05435e+10	3.27201e+10
High	Master Protein	Q810U4	Neuronal cell adhesion molecule OS=Mus musculus OX=10090 GN=Nrcam PE=1 SV=2	380.825	39	34	414	34	138.4	5.91	Nrcam	0.996	1.019	1.037	1.029	0.753291	0.387808	0.404554	0.386642	1.14844e+10	1.14921e+10	1.16418e+10	1.13486e+10	2.37	1.47	4.29	11.31	3	3	3	3	1.15014e+10	1.10284e+10	1.14844e+10	1.14921e+10	1.17267e+10	1.13973e+10	1.20031e+10	1.16418e+10	11022576874	1.31349e+10	1.05562e+10	1.13486e+10	9325987311	9199208757	10946555677	10812531419	9.20974e+09	9663030813
High	Master Protein	P62259	14-3-3 protein epsilon OS=Mus musculus OX=10090 GN=Ywhae PE=1 SV=1	378.541	87	28	1107	25	29.2	4.74	Ywhae	1.027	1.035	1.069	1.032	0.267214	0.227224	0.171213	0.352982	1.438e+11	1.47566e+11	1.47819e+11	1.45222e+11	1.85	2.18	1.33	9.42	3	3	3	3	1.46361e+11	1.41042e+11	1.438e+11	1.45748e+11	1.52037e+11	1.47566e+11	1.47819e+11	1.48822e+11	1.45051e+11	1.66087e+11	1.39102e+11	1.45222e+11	1.18678e+11	1.17649e+11	1.37066e+11	1.37129e+11	1.19404e+11	1.25111e+11
High	Master Protein	Q8BMS1	Trifunctional enzyme subunit alpha, mitochondrial OS=Mus musculus OX=10090 GN=Hadha PE=1 SV=1	376.53	65	36	504	36	82.6	9.14	Hadha	0.951	0.934	0.949	1.016	0.388682	0.2423	0.453183	0.649198	9.34428e+09	9.43106e+09	8.92374e+09	8.79236e+09	2.86	5.65	0.79	11.17	3	3	3	3	9.3822e+09	9.34428e+09	8.90814e+09	9.43106e+09	8.61779e+09	9.58766e+09	8.82845e+09	8.92374e+09	8.96619e+09	7.79513e+09	9.75717e+09	8.79236e+09	7.60764e+09	7.79442e+09	8490945633	8873349380	6.7681e+09	8.12874e+09
High	Master Protein	Q80TZ3	Putative tyrosine-protein phosphatase auxilin OS=Mus musculus OX=10090 GN=Dnajc6 PE=1 SV=2	374.462	55	34	504	33	102.2	7.23	Dnajc6	0.957	0.96	0.981	1.019	0.49191	0.605078	0.873258	0.582816	1.12843e+10	1.15252e+10	1.09625e+10	1.14143e+10	5.49	4.55	7.04	10.69	3	3	3	3	1.09999e+10	1.22071e+10	1.12843e+10	1.15252e+10	1.0858e+10	1.18831e+10	1.09625e+10	1.21198e+10	10607041559	9.59661e+09	1.17786e+10	1.14143e+10	8919339558	1.01824e+10	10755855926	10843608668	8.52746e+09	10074884015
High	Master Protein	Q62188	Dihydropyrimidinase-related protein 3 OS=Mus musculus OX=10090 GN=Dpysl3 PE=1 SV=1	372.163	73	26	657	21	61.9	6.49	Dpysl3	0.999	1.016	0.99	0.973	0.684759	0.436139	0.998301	0.33867	9.86576e+09	9.74925e+09	1.03399e+10	1.00556e+10	4.05	8.09	4.5	9.46	3	3	3	3	9.65252e+09	9.86576e+09	1.04349e+10	9.74925e+09	8.92062e+09	1.04927e+10	9.58636e+09	1.03399e+10	10405492612	8.55255e+09	1.00556e+10	1.01869e+10	7826826418	8229414742	9946192121	9172724342	7005933268	8896054102
High	Master Protein	Q61553	Fascin OS=Mus musculus OX=10090 GN=Fscn1 PE=1 SV=4	370.548	71	32	693	32	54.5	6.89	Fscn1	0.974	0.978	0.95	0.948	0.801315	0.929375	0.462644	0.0722779	2.29774e+10	2.2952e+10	2.32499e+10	2.242e+10	5.5	9.43	0.89	15.72	3	3	3	3	2.25953e+10	2.5002e+10	2.29774e+10	2.2952e+10	2.01917e+10	2.43656e+10	2.29424e+10	2.32499e+10	23333170365	1.79001e+10	2.45609e+10	2.242e+10	18321560901	20855164312	21901263274	2.15947e+10	15857869286	20657987547
High	Master Protein	P63101	14-3-3 protein zeta/delta OS=Mus musculus OX=10090 GN=Ywhaz PE=1 SV=1	369.343	83	24	1333	17	27.8	4.79	Ywhaz	1.035	1.026	1.057	1.027	0.198489	0.308903	0.24189	0.436137	1.42532e+11	1.4596e+11	1.46996e+11	1.41567e+11	2.18	3.28	2.06	11.89	3	3	3	3	1.42532e+11	1.38318e+11	1.44333e+11	1.4596e+11	1.53094e+11	1.43848e+11	1.50703e+11	1.46996e+11	1.44666e+11	1.72237e+11	1.41567e+11	1.40562e+11	1.15573e+11	1.15376e+11	1.37573e+11	1.37329e+11	1.20235e+11	1.21959e+11
High	Master Protein	P80314	T-complex protein 1 subunit beta OS=Mus musculus OX=10090 GN=Cct2 PE=1 SV=4	368.808	76	38	444	38	57.4	6.4	Cct2	0.983	0.99	1.002	1.008	0.997985	0.848276	0.834246	0.84996	8.19127e+09	8.39401e+09	8.18068e+09	8.24946e+09	3.93	6.35	2.36	0.94	3	3	3	3	8.04097e+09	8.19127e+09	8.66561e+09	8.6054e+09	7.61556e+09	8.39401e+09	8.18068e+09	8.00797e+09	8393358175	8.14608e+09	8.29712e+09	8.24946e+09	6.52009e+09	6832655121	8259775416	8096514631	5.98098e+09	7.11673e+09
High	Master Protein	P70398	Probable ubiquitin carboxyl-terminal hydrolase FAF-X OS=Mus musculus OX=10090 GN=Usp9x PE=1 SV=2	368.511	27	53	365	53	290.5	5.87	Usp9x	0.97	0.954	0.966	1.005	0.728151	0.500535	0.65543	0.918203	5.67137e+09	5.67933e+09	5.81087e+09	5.80693e+09	0.73	8.56	7.98	25.73	3	3	3	3	5.67137e+09	5.64035e+09	5.72275e+09	5.67933e+09	4.98457e+09	5.88638e+09	5.20008e+09	5.81087e+09	6089105542	4.59104e+09	7.66677e+09	5.80693e+09	4.59868e+09	4.70483e+09	5.45474e+09	5343482869	3.91471e+09	4.99067e+09
High	Master Protein	Q9JJZ2	Tubulin alpha-8 chain OS=Mus musculus OX=10090 GN=Tuba8 PE=1 SV=1	364.109	45	19	4589	4	50	5.1	Tuba8	1.103	1.015	0.996	1.004	0.238707	0.743899	0.976601	0.984805	1.46128e+08	1.8129e+08	2.07658e+08	1.54498e+08	60.96	18.76	15.22	64.09	3	3	3	3	1.46128e+08	1.4498e+08	3.82686e+08	1.69869e+08	1.8129e+08	2.3869e+08	2.07658e+08	2.07897e+08	157417922	1.54498e+08	4.2213e+08	1.51177e+08	118489225	120933092	364764226	159824002	142378406	202369610
High	Master Protein	Q02248	Catenin beta-1 OS=Mus musculus OX=10090 GN=Ctnnb1 PE=1 SV=1	362.155	58	32	420	29	85.4	5.86	Ctnnb1	0.959	0.962	0.992	1.015	0.527788	0.622991	0.966153	0.673957	5.92046e+09	5.71466e+09	6.48306e+09	6.59812e+09	9.84	13	11.65	13.91	3	3	3	3	5.92046e+09	5.84376e+09	6.94265e+09	6.75222e+09	5.25319e+09	5.71466e+09	5.28816e+09	6.48306e+09	6554629163	5.17123e+09	6.59812e+09	6.70502e+09	4.80066e+09	4874510319	6617505332	6.35292e+09	4125670118	4.84508e+09
High	Master Protein	B2RSH2	Guanine nucleotide-binding protein G(i) subunit alpha-1 OS=Mus musculus OX=10090 GN=Gnai1 PE=1 SV=1	361.966	75	24	714	14	40.3	5.97	Gnai1	0.991	0.958	1.028	1.043	0.854353	0.557577	0.50122	0.193802	1.22655e+10	1.21307e+10	1.21872e+10	1.19774e+10	6.5	6.33	9.08	12.5	3	3	3	3	1.22362e+10	1.22655e+10	1.36828e+10	1.21307e+10	1.16077e+10	1.3139e+10	1.21872e+10	1.12495e+10	1.34742e+10	1.05358e+10	1.354e+10	1.19774e+10	9.92186e+09	1.02311e+10	1.3042e+10	1.14134e+10	9.11631e+09	1.11397e+10
High	Master Protein	Q9D6R2	Isocitrate dehydrogenase [NAD] subunit alpha, mitochondrial OS=Mus musculus OX=10090 GN=Idh3a PE=1 SV=1	361.499	51	26	880	26	39.6	6.73	Idh3a	0.991	1.008	1.031	1.037	0.85102	0.54562	0.467491	0.270738	4.37682e+10	4.44722e+10	4.44539e+10	4.36638e+10	0.58	3.63	1.61	8.75	3	3	3	3	4.36311e+10	4.41224e+10	4.37682e+10	4.44722e+10	4.20094e+10	4.49837e+10	4.44539e+10	4.46671e+10	4.33469e+10	5.03781e+10	4.32385e+10	4.36638e+10	3.53786e+10	3.68042e+10	4.17184e+10	4.18423e+10	3.29927e+10	3.81387e+10
High	Master Protein	Q9QXL2	Kinesin-like protein KIF21A OS=Mus musculus OX=10090 GN=Kif21a PE=1 SV=2	361.2	36	39	334	39	186.4	6.27	Kif21a	0.986	0.975	0.956	0.978	0.93754	0.890048	0.586843	0.445562	3.95543e+09	4.25564e+09	3963796620	3.95516e+09	4.68	3.39	7.95	19.78	3	3	3	3	3.92802e+09	3.95543e+09	4.26919e+09	4.2761e+09	4.0208e+09	4.25564e+09	3.47229e+09	4.02735e+09	3963796620	2.87513e+09	4.27063e+09	3.95516e+09	3185070830	3.29938e+09	4.06926e+09	4.02323e+09	3157794486	3608071469
High	Master Protein	P42859	Huntingtin OS=Mus musculus OX=10090 GN=Htt PE=1 SV=2	359.687	26	48	260	48	344.5	6.29	Htt	1.05	0.989	0.986	0.992	0.158175	0.822735	0.95612	0.835713	1.6672e+09	1.78838e+09	1.60189e+09	1.76372e+09	10.14	3.98	5.23	16.84	3	3	3	3	1.39806e+09	1.68406e+09	1.6672e+09	1.8066e+09	1.6775e+09	1.78838e+09	1.48835e+09	1.60189e+09	1.64912e+09	1.32914e+09	1.76372e+09	1.84441e+09	1.13363e+09	1.40474e+09	1.58912e+09	1699769996	1.31745e+09	1.51625e+09
High	Master Protein	O35927	Catenin delta-2 OS=Mus musculus OX=10090 GN=Ctnnd2 PE=1 SV=1	358.45	47	42	414	40	134.9	7.65	Ctnnd2	0.99	0.971	1.007	1.028	0.872984	0.796513	0.769398	0.425101	4.89426e+09	4.89037e+09	4.7541e+09	4.90144e+09	5.23	1.56	3.87	1.52	3	3	3	3	4.89426e+09	4.56546e+09	5.06346e+09	4.89037e+09	4.92651e+09	4.78046e+09	4.56067e+09	4.7541e+09	4.9284e+09	4.90685e+09	4.77602e+09	4.90144e+09	3968549943	3.80823e+09	4826322148	4601171881	3.8691e+09	4053031947
High	Master Protein	Q9ES97	Reticulon-3 OS=Mus musculus OX=10090 GN=Rtn3 PE=1 SV=2	357.499	56	42	491	41	103.8	4.92	Rtn3	1.001	0.989	0.986	0.988	0.656464	0.872562	0.935643	0.651455	1.53002e+10	1.54197e+10	1.52181e+10	1.4473e+10	2.86	2.3	2.29	4.57	3	3	3	3	1.54393e+10	1.46293e+10	1.53002e+10	1.54197e+10	1.49108e+10	1.55857e+10	1.52181e+10	1.573e+10	15056388903	1.36488e+10	1.4473e+10	1.49437e+10	1.25191e+10	1.22028e+10	1.45837e+10	14507885306	11710435190	13214092390
High	Master Protein	O55131	Septin-7 OS=Mus musculus OX=10090 GN=Septin7 PE=1 SV=1	355.314	72	30	614	29	50.5	8.57	Septin7	0.989	0.987	0.994	0.999	0.882329	0.909476	0.946344	0.916261	3.41762e+10	3.3812e+10	3.47446e+10	3.4543e+10	2.25	6.65	7.93	14.4	3	3	3	3	3.35001e+10	3.41762e+10	3.50339e+10	3.46515e+10	3.05049e+10	3.3812e+10	3.02623e+10	3.47446e+10	3.49256e+10	2.69453e+10	3.4543e+10	3.53885e+10	2.71639e+10	2.85077e+10	3.33931e+10	3.26024e+10	2.39575e+10	2.8667e+10
High	Master Protein	P35564	Calnexin OS=Mus musculus OX=10090 GN=Canx PE=1 SV=1	354.753	64	38	464	38	67.2	4.64	Canx	0.975	0.995	0.986	0.996	0.823828	0.767427	0.938665	0.844288	1.08794e+10	1.06202e+10	1.12885e+10	1.0517e+10	1.52	9.11	8.44	2.65	3	3	3	3	1.11052e+10	1.07819e+10	1.08794e+10	1.06202e+10	1.04482e+10	1.22811e+10	1.22189e+10	1.12885e+10	10316773151	1.09981e+10	1.0517e+10	1.05e+10	9.00476e+09	8.9936e+09	1.03699e+10	9.99216e+09	8205610172	1.04123e+10
High	Master Protein	Q05920	Pyruvate carboxylase, mitochondrial OS=Mus musculus OX=10090 GN=Pc PE=1 SV=1	353.904	47	42	487	42	129.6	6.71	Pc	0.965	0.954	0.951	1.004	0.63571	0.497755	0.475573	0.942932	1.26289e+10	1.22746e+10	1.15182e+10	1.22749e+10	1.53	5.68	7.81	14.46	3	3	3	3	1.23104e+10	1.26289e+10	1.26562e+10	1.22746e+10	1.11386e+10	1.23458e+10	1.08751e+10	1.15182e+10	12676401264	9.65295e+09	1.27624e+10	1.22749e+10	9981975922	10534226445	12063441882	11548702378	8747892967	10467205546
High	Master Protein	Q80SW1	S-adenosylhomocysteine hydrolase-like protein 1 OS=Mus musculus OX=10090 GN=Ahcyl1 PE=1 SV=1	352.583	74	32	676	15	58.9	6.89	Ahcyl1	0.971	0.964	0.97	0.999	0.7424	0.666518	0.70931	0.907926	2.57473e+10	2.506e+10	2.5974e+10	2.65197e+10	14.48	6.64	5.26	13.97	3	3	3	3	2.57473e+10	3.25376e+10	2.53583e+10	2.506e+10	2.33417e+10	2.66647e+10	2.3893e+10	2.5974e+10	2.6386e+10	2.20348e+10	2.92027e+10	2.65197e+10	2.08774e+10	2.71409e+10	2.41707e+10	2.3578e+10	1.83318e+10	2.26072e+10
High	Master Protein	Q8C419	Probable G-protein coupled receptor 158 OS=Mus musculus OX=10090 GN=Gpr158 PE=1 SV=2	352.257	49	42	439	42	134.3	8.09	Gpr158	0.984	1.003	1.015	1.015	0.989112	0.637548	0.633192	0.681719	4.54971e+09	5.13126e+09	5.01253e+09	4.70738e+09	3.37	11.94	3.41	5.88	3	3	3	3	4.74577e+09	4.44133e+09	4.54971e+09	4.42617e+09	5.13126e+09	5.6292e+09	5.21704e+09	5.01253e+09	4.87556e+09	5.11184e+09	4.56876e+09	4.70738e+09	3.84815e+09	3704682218	4.33663e+09	4.16442e+09	4.02991e+09	4.77263e+09
High	Master Protein	P68254	14-3-3 protein theta OS=Mus musculus OX=10090 GN=Ywhaq PE=1 SV=1	349.779	92	27	859	20	27.8	4.78	Ywhaq	1.051	1.063	1.046	0.99	0.0928046	0.0671129	0.328656	0.69254	4.66807e+10	4.86797e+10	5.04652e+10	4.53674e+10	3.25	3.43	3.81	14.26	3	3	3	3	4.66807e+10	4.61437e+10	4.90304e+10	4.8044e+10	5.12406e+10	4.86797e+10	5.04652e+10	5.12225e+10	4.76264e+10	5.75724e+10	4.53567e+10	4.53674e+10	3.78514e+10	3.84903e+10	4.67342e+10	4.52029e+10	4.02425e+10	4.12723e+10
High	Master Protein	P11983	T-complex protein 1 subunit alpha OS=Mus musculus OX=10090 GN=Tcp1 PE=1 SV=3	348.315	76	31	490	31	60.4	6.16	Tcp1	0.968	0.988	1.009	1.008	0.677905	0.892925	0.741623	0.844275	1.08559e+10	1.08057e+10	1.05968e+10	1.04524e+10	5.21	6.81	10.88	7.89	3	3	3	3	1.01978e+10	1.08559e+10	1.13167e+10	1.08057e+10	9.67136e+09	1.09898e+10	9.9738e+09	1.05968e+10	12275920979	9.85317e+09	1.15067e+10	1.04524e+10	8.26895e+09	9055308485	10786751234	10166696948	7.59554e+09	9.31749e+09
High	Master Protein	Q9R1T4	Septin-6 OS=Mus musculus OX=10090 GN=Septin6 PE=1 SV=4	347.603	65	28	525	15	49.6	6.43	Septin6	0.945	0.953	0.991	1.038	0.307784	0.481551	0.981994	0.263372	7.53959e+09	7.4393e+09	7.46344e+09	7.81614e+09	4.13	8.71	5.74	17.35	3	3	3	3	7.53559e+09	8.0899e+09	7.53959e+09	7.81538e+09	6.57829e+09	7.4393e+09	7.00056e+09	7.46344e+09	7853130549	5.94069e+09	8.38872e+09	7.81614e+09	6.1103e+09	6748096138	7186493737	7353216968	5166356683	6307289887
High	Master Protein	Q8K0T0	Reticulon-1 OS=Mus musculus OX=10090 GN=Rtn1 PE=1 SV=1	347.155	49	27	569	26	83.5	4.58	Rtn1	0.999	1.028	0.993	0.937	0.683127	0.285957	0.952282	0.0294711	1.7348e+10	1.69236e+10	17612234282	1.63991e+10	2.71	1.94	3.84	5.09	3	3	3	3	1.77878e+10	1.68504e+10	1.7348e+10	1.69236e+10	1.65904e+10	1.72462e+10	1.68173e+10	1.81539e+10	17612234282	1.56419e+10	1.63991e+10	1.73138e+10	14423412507	14055609930	16535519931	15922851104	13029528188	14621943312
High	Master Protein	A2AN08	E3 ubiquitin-protein ligase UBR4 OS=Mus musculus OX=10090 GN=Ubr4 PE=1 SV=1	346.376	17	53	311	53	571.9	6.06	Ubr4	0.997	0.952	0.983	1.048	0.743318	0.593664	0.95997	0.231496	2.43217e+09	2.49754e+09	2.28709e+09	2.43727e+09	5.37	11.17	5.9	13.94	3	3	3	3	2.43217e+09	2.58281e+09	2.32141e+09	2.49754e+09	2.15991e+09	2.70262e+09	2.08918e+09	2.33966e+09	2.28709e+09	1.91771e+09	2.43727e+09	2.49622e+09	1.97215e+09	2.15442e+09	2.21269e+09	2.34985e+09	1.69631e+09	2.29137e+09
High	Master Protein	Q8VDQ8	NAD-dependent protein deacetylase sirtuin-2 OS=Mus musculus OX=10090 GN=Sirt2 PE=1 SV=2	345.405	77	26	529	26	43.2	5.35	Sirt2	1.055	0.996	1.008	1.02	0.0752806	0.737262	0.751715	0.579127	1.64198e+10	1.74443e+10	1.63333e+10	1.64217e+10	2.17	4.63	1.07	2.69	3	3	3	3	1.64198e+10	1.65165e+10	1.5863e+10	1.74443e+10	1.62548e+10	1.77632e+10	1.61175e+10	1.64625e+10	1.63333e+10	1.61571e+10	1.64217e+10	1.70246e+10	1.33141e+10	13777082607	15120108834	1.64127e+10	1.27659e+10	15060240542
High	Master Protein	Q7TQF7	Amphiphysin OS=Mus musculus OX=10090 GN=Amph PE=1 SV=1	345.011	59	33	639	31	75	4.63	Amph	0.997	1.056	1.084	1.079	0.73316	0.0910713	0.104809	0.016896	2.32818e+10	2.33503e+10	2.49555e+10	2.35835e+10	2.11	2.57	6.91	29.89	3	3	3	3	2.33812e+10	2.32818e+10	2.24934e+10	2.27157e+10	2.33503e+10	2.3913e+10	2.59331e+10	2.49555e+10	2.26358e+10	3.68286e+10	2.18448e+10	2.35835e+10	1.89588e+10	1.94203e+10	2.144e+10	2.13724e+10	18338493580	2.02742e+10
High	Master Protein	Q8CGC7	Bifunctional glutamate/proline--tRNA ligase OS=Mus musculus OX=10090 GN=Eprs PE=1 SV=4	344.9	46	45	290	45	170	7.66	Eprs1	0.952	0.943	0.927	0.994	0.467567	0.392074	0.275523	0.807744	4.37429e+09	3.94168e+09	4.16106e+09	3.94753e+09	5.27	12.18	13.59	16.51	3	3	3	3	4.37429e+09	4.09537e+09	4.54832e+09	3.94168e+09	3.51134e+09	4.47829e+09	3.32601e+09	4.16106e+09	4.32306e+09	3.09108e+09	3.94753e+09	4.30637e+09	3546931637	3.4161e+09	4335309291	3.70859e+09	2757679954	3796845272
High	Master Protein	Q8C1B7	Septin-11 OS=Mus musculus OX=10090 GN=Septin11 PE=1 SV=4	344.739	66	29	644	14	49.7	6.68	Septin11	0.94	0.961	0.977	1.021	0.252681	0.616426	0.815628	0.542184	2.89159e+10	2.89479e+10	2.84638e+10	2.88947e+10	2.27	7.52	6.37	13.26	3	3	3	3	2.89159e+10	2.85527e+10	2.98322e+10	2.89479e+10	2.53954e+10	2.90831e+10	2.62382e+10	2.84638e+10	29785581590	2.32901e+10	3.01127e+10	2.88947e+10	2.34467e+10	2.38169e+10	2.84351e+10	2.72361e+10	1.99446e+10	2.46576e+10
High	Master Protein	Q9Z2I0	Mitochondrial proton/calcium exchanger protein OS=Mus musculus OX=10090 GN=Letm1 PE=1 SV=1	344.482	59	29	351	29	82.9	6.52	Letm1	0.968	0.975	1.003	1.031	0.682737	0.874756	0.821453	0.354211	6.68383e+09	6.97906e+09	6.90418e+09	6.7118e+09	2.23	5.1	5.32	10.56	3	3	3	3	6.68383e+09	6.60002e+09	6.891e+09	6.97906e+09	7.47807e+09	6.77677e+09	7.31345e+09	6.90418e+09	6577883102	7.83646e+09	6.44466e+09	6.7118e+09	5419644105	5505334099	6568280685	6566354040	5873008300	5745573752
High	Master Protein	P08113	Endoplasmin OS=Mus musculus OX=10090 GN=Hsp90b1 PE=1 SV=2	344.225	44	35	521	33	92.4	4.82	Hsp90b1	1	1.001	1.002	1.011	0.670098	0.657332	0.834149	0.774177	1.01151e+10	1.04102e+10	9945704849	1.00546e+10	3.12	9.68	3.98	4.65	3	3	3	3	1.04164e+10	1.01151e+10	9.78603e+09	1.04102e+10	8.76146e+09	1.04199e+10	9.73121e+09	1.05069e+10	9945704849	9.39115e+09	1.02772e+10	1.00546e+10	8.44624e+09	8437405983	9327723690	9794551059	6880936183	8.83435e+09
High	Master Protein	P80315	T-complex protein 1 subunit delta OS=Mus musculus OX=10090 GN=Cct4 PE=1 SV=3	344.221	78	34	530	33	58	8.02	Cct4	0.974	0.988	0.981	0.998	0.815104	0.881839	0.872026	0.899845	9.55496e+09	9.7827e+09	9.64753e+09	9.67487e+09	2.43	6.58	1.9	7.3	3	3	3	3	9.45226e+09	9.55496e+09	9.89898e+09	9.7827e+09	8.79034e+09	9.94506e+09	9.33401e+09	9.64753e+09	9.64961e+09	8.72538e+09	9.67487e+09	1.00752e+10	7.66445e+09	7970159483	9.43538e+09	9.2042e+09	6903617949	8.43176e+09
High	Master Protein	O70318	Band 4.1-like protein 2 OS=Mus musculus OX=10090 GN=Epb41l2 PE=1 SV=2	343.68	47	38	435	33	109.9	5.43	Epb41l2	1.013	0.968	0.941	0.954	0.452125	0.731913	0.366361	0.112291	1.51154e+10	1.45301e+10	1.49222e+10	1.41774e+10	1.86	7.13	7.84	9.29	3	3	3	3	1.55356e+10	1.51154e+10	1.49951e+10	1.54956e+10	1.34308e+10	1.45301e+10	1.30216e+10	1.49222e+10	15008539336	1.22201e+10	1.41774e+10	1.46e+10	12597147923	12608329055	14292839737	14579233026	10548059710	12319077569
High	Master Protein	Q9CZU6	Citrate synthase, mitochondrial OS=Mus musculus OX=10090 GN=Cs PE=1 SV=1	342.533	60	27	847	27	51.7	8.57	Cs	0.997	0.981	0.968	0.98	0.738003	0.98566	0.688052	0.466352	4.36848e+10	4.56e+10	4.2948e+10	4.39586e+10	6.29	5.03	3.59	6.48	3	3	3	3	4.36848e+10	4.15795e+10	4.70772e+10	4.56e+10	4.17838e+10	4.56914e+10	4.19464e+10	4.2948e+10	4.49981e+10	3.9306e+10	4.41865e+10	4.39586e+10	3.54222e+10	3.46831e+10	4.48725e+10	4.29034e+10	3.28155e+10	3.87387e+10
High	Master Protein	Q60864	Stress-induced-phosphoprotein 1 OS=Mus musculus OX=10090 GN=Stip1 PE=1 SV=1	342.221	66	46	629	46	62.5	6.8	Stip1	1.128	1.163	1.113	1.016	0.00051119	9.02486e-05	0.036507	0.664431	1.4156e+10	1.53371e+10	1.67118e+10	1.49564e+10	1.37	13.49	14.12	37.94	3	3	3	3	1.4156e+10	1.38996e+10	1.42784e+10	1.41515e+10	1.83236e+10	1.53371e+10	1.91511e+10	1.67118e+10	14417157668	2.65275e+10	1.39036e+10	1.49564e+10	11478491705	11594154466	13609740310	13314613308	14390676487	13003321128
High	Master Protein	O08539	Myc box-dependent-interacting protein 1 OS=Mus musculus OX=10090 GN=Bin1 PE=1 SV=1	341.662	57	29	665	27	64.4	5.03	Bin1	1.02	1.049	1.083	1.021	0.352561	0.126129	0.108041	0.546504	1.75669e+10	1.7803e+10	1.82378e+10	1.78565e+10	7.76	2.48	3.52	25.22	3	3	3	3	1.75669e+10	1.80164e+10	1.55336e+10	1.7803e+10	1.72762e+10	1.81492e+10	1.82378e+10	1.88053e+10	17526444916	2.53706e+10	1.59624e+10	1.78565e+10	14244303934	15028199249	14806156571	16750177325	13568071102	15387535708
High	Master Protein	Q9JLM8	Serine/threonine-protein kinase DCLK1 OS=Mus musculus OX=10090 GN=Dclk1 PE=1 SV=1	341.101	59	33	420	33	84.1	8.87	Dclk1	0.921	0.958	0.962	1.006	0.0982509	0.567785	0.608276	0.910144	8.22569e+09	7.95593e+09	8.15737e+09	8.34474e+09	2.43	6.42	12.15	16.82	3	3	3	3	8.02722e+09	8.4267e+09	8.22569e+09	8.49429e+09	7.47059e+09	7.95593e+09	6.67883e+09	8.15737e+09	8.42994e+09	6.19811e+09	8.34474e+09	8.51939e+09	6.50894e+09	7.02904e+09	7.84046e+09	7991974674	5.86713e+09	6745301553
High	Master Protein	Q8BWF0	Succinate-semialdehyde dehydrogenase, mitochondrial OS=Mus musculus OX=10090 GN=Aldh5a1 PE=1 SV=1	340.856	76	28	501	28	55.9	8.25	Aldh5a1	0.96	0.949	0.966	1.017	0.544731	0.432062	0.655892	0.627627	1.18736e+10	1.16388e+10	1.12136e+10	1.13856e+10	4.21	4.69	5.45	2.27	3	3	3	3	1.2486e+10	1.14876e+10	1.18736e+10	1.16388e+10	1.09115e+10	1.19647e+10	1.04576e+10	1.12136e+10	11653878049	1.11525e+10	1.16688e+10	1.13856e+10	1.01243e+10	9.58222e+09	1.13175e+10	1.09505e+10	8569513263	1.01441e+10
High	Master Protein	P14211	Calreticulin OS=Mus musculus OX=10090 GN=Calr PE=1 SV=1	337.517	72	24	576	24	48	4.49	Calr	1.015	1.082	1.084	1.036	0.428963	0.0247215	0.105832	0.278951	2.07278e+10	2.08956e+10	2.14522e+10	2.05085e+10	3.49	9.54	10.52	25.4	3	3	3	3	2.07278e+10	2.11717e+10	1.97677e+10	1.96483e+10	2.36379e+10	2.08956e+10	2.4858e+10	2.14522e+10	2.03776e+10	3.04132e+10	1.96647e+10	2.05085e+10	16807352247	1.76601e+10	1.88419e+10	1.84864e+10	18564370422	1.7716e+10
High	Master Protein	P00920	Carbonic anhydrase 2 OS=Mus musculus OX=10090 GN=Ca2 PE=1 SV=4	336.822	88	17	534	17	29	7.01	Ca2	1.145	1.122	1.11	0.984	0.000115765	0.0020035	0.0417715	0.560473	2.20291e+10	2.52059e+10	2.42774e+10	2.3622e+10	10.77	2.72	2.2	2.51	3	3	3	3	1.85278e+10	2.20291e+10	2.27929e+10	2.55027e+10	2.42048e+10	2.52059e+10	2.36883e+10	2.4754e+10	2.42774e+10	2.3622e+10	2.27447e+10	2.38614e+10	1.50234e+10	18375352675	21725410290	2.39946e+10	1.90096e+10	2.13704e+10
High	Master Protein	P10637	Microtubule-associated protein tau OS=Mus musculus OX=10090 GN=Mapt PE=1 SV=3	336.302	39	23	716	23	76.2	6.79	Mapt	1.161	1.255	1.162	0.974	2.61725e-05	1.2575e-08	0.00424202	0.358716	2.86429e+10	3.1565e+10	3.39194e+10	3.08718e+10	0.75	24.03	18.42	34.7	3	3	3	3	2.89446e+10	2.85294e+10	2.86429e+10	2.97625e+10	4.53885e+10	3.1565e+10	4.29005e+10	3.39194e+10	3.01145e+10	5.13149e+10	2.7931e+10	3.08718e+10	2.347e+10	2.37975e+10	27301505735	2.80025e+10	35646467380	2.67618e+10
High	Master Protein	P84091	AP-2 complex subunit mu OS=Mus musculus OX=10090 GN=Ap2m1 PE=1 SV=1	336.302	69	29	721	29	49.6	9.54	Ap2m1	0.972	0.965	0.983	1.02	0.771042	0.691968	0.90323	0.576524	3.65211e+10	3.55464e+10	3.48915e+10	3.56505e+10	0.83	6.79	6.53	17.29	3	3	3	3	3.60089e+10	3.65211e+10	3.65357e+10	3.60302e+10	3.17609e+10	3.55464e+10	3.22021e+10	3.48915e+10	36693820329	2.71538e+10	3.83075e+10	3.56505e+10	2.91981e+10	3.04637e+10	34824624843	3.38996e+10	24943880052	3.01374e+10
High	Master Protein	Q9JJK2	LanC-like protein 2 OS=Mus musculus OX=10090 GN=Lancl2 PE=1 SV=1	335.858	85	26	492	26	50.7	7.28	Lancl2	0.959	0.981	0.994	1.019	0.524873	0.97248	0.949281	0.592811	7.01985e+09	6.61382e+09	6.83581e+09	7.49727e+09	7.82	10.97	16.51	5.74	3	3	3	3	6.44942e+09	7.01985e+09	7.54433e+09	7.28877e+09	5.84526e+09	6.61382e+09	5.54968e+09	6.83581e+09	7756088681	6.96706e+09	7.8109e+09	7.49727e+09	5.22957e+09	5855528383	7191006116	6857750625	4.59066e+09	5607420049
High	Master Protein	B0V2N1	Receptor-type tyrosine-protein phosphatase S OS=Mus musculus OX=10090 GN=Ptprs PE=1 SV=1	335.294	34	38	256	28	211.8	7.23	Ptprs	0.933	0.917	0.937	1.006	0.241346	0.175727	0.379391	0.877611	3.53724e+09	3.42351e+09	3.36592e+09	3.58384e+09	2.87	8.68	4.52	18.1	3	3	3	3	3.69557e+09	3.53724e+09	3.50291e+09	3.42351e+09	3.07096e+09	3.65394e+09	3.21777e+09	3.52219e+09	3.36592e+09	2.66624e+09	3.81395e+09	3.58384e+09	2996585824	2.95055e+09	3338855322	3.22106e+09	2411819235	3097934838
High	Master Protein	P62874	Guanine nucleotide-binding protein G(I)/G(S)/G(T) subunit beta-1 OS=Mus musculus OX=10090 GN=Gnb1 PE=1 SV=3	334.49	70	16	897	8	37.4	6	Gnb1	0.981	0.969	0.966	0.986	0.941397	0.755591	0.653618	0.598516	7.00141e+10	7.0003e+10	7.0305e+10	6.98497e+10	4.02	5.7	5.99	13.01	3	3	3	3	6.63209e+10	7.00141e+10	7.17839e+10	7.12395e+10	6.39531e+10	7.0003e+10	6.3733e+10	7.0305e+10	71272549141	5.62986e+10	7.22692e+10	6.98497e+10	5.37769e+10	58401433691	6.84221e+10	6.70267e+10	5.02265e+10	5.93509e+10
High	Master Protein	Q9Z218	Dipeptidyl aminopeptidase-like protein 6 OS=Mus musculus OX=10090 GN=Dpp6 PE=1 SV=1	332.462	49	29	409	27	91.2	6.68	Dpp6	0.945	0.938	0.936	1.008	0.306034	0.290454	0.315394	0.860589	1.5044e+10	1.42979e+10	1.36967e+10	1.40029e+10	0.77	9.55	6.64	13.06	3	3	3	3	1.5044e+10	1.50983e+10	1.48765e+10	1.57554e+10	1.30163e+10	1.42979e+10	1.31393e+10	1.36967e+10	14945575733	1.16307e+10	1.51016e+10	1.40029e+10	12198583879	12594038830	14179761956	14823685070	10222570240	12122210286
High	Master Protein	Q8QZT1	Acetyl-CoA acetyltransferase, mitochondrial OS=Mus musculus OX=10090 GN=Acat1 PE=1 SV=1	330.692	66	21	568	21	44.8	8.51	Acat1	0.964	0.949	0.942	0.98	0.611528	0.422962	0.374766	0.479499	2.02881e+10	1.9455e+10	1.94329e+10	1.84589e+10	2.11	4.94	8.38	5.31	3	3	3	3	1.97399e+10	2.02881e+10	2.05816e+10	1.94826e+10	1.78482e+10	1.9455e+10	1.69743e+10	1.94329e+10	19902637637	1.72829e+10	1.92127e+10	1.84589e+10	1.60063e+10	16923098538	1.96177e+10	1.83305e+10	14017313537	16494614119
High	Master Protein	Q8VDM4	26S proteasome non-ATPase regulatory subunit 2 OS=Mus musculus OX=10090 GN=Psmd2 PE=1 SV=1	329.65	61	39	385	39	100.1	5.17	Psmd2	0.986	0.968	0.947	0.974	0.944952	0.739603	0.42659	0.374641	5.28514e+09	5.34281e+09	5.28228e+09	5.05739e+09	2.89	4.52	6.89	13.94	3	3	3	3	5.28514e+09	5.21951e+09	5.51374e+09	5.34281e+09	4.95038e+09	5.37452e+09	4.86637e+09	5.28228e+09	5.58614e+09	4.10773e+09	5.4196e+09	5.05739e+09	4.2855e+09	4.35379e+09	5.25551e+09	5.02686e+09	3.88785e+09	4.5567e+09
High	Master Protein	Q9EQH3	Vacuolar protein sorting-associated protein 35 OS=Mus musculus OX=10090 GN=Vps35 PE=1 SV=1	328.546	52	36	547	36	91.7	5.44	Vps35	1	0.972	0.969	0.967	0.665406	0.808378	0.70166	0.249413	1.03967e+10	1.0235e+10	1.011e+10	9.47933e+09	10.62	4.51	3.4	10.65	3	3	3	3	9.19292e+09	1.03967e+10	1.13829e+10	1.0235e+10	9.52304e+09	1.03637e+10	1.01206e+10	9.53129e+09	1.011e+10	8.19758e+09	9.47933e+09	1.01395e+10	7.45416e+09	8672293243	10849779811	9.6297e+09	7.47905e+09	8.78667e+09
High	Master Protein	Q8VEM8	Phosphate carrier protein, mitochondrial OS=Mus musculus OX=10090 GN=Slc25a3 PE=1 SV=1	328.412	78	30	1076	30	39.6	9.26	Slc25a3	0.947	0.919	0.92	1.049	0.342756	0.120738	0.188452	0.138484	4.61867e+10	4.44641e+10	4.36745e+10	4.4751e+10	3.28	7.14	9.69	15.5	3	3	3	3	4.61867e+10	4.50654e+10	4.80825e+10	4.57255e+10	3.98466e+10	4.44641e+10	3.9441e+10	4.36745e+10	4.79035e+10	3.5291e+10	4.80343e+10	4.4751e+10	3.74509e+10	3.75908e+10	4.58306e+10	4.30215e+10	3.12941e+10	3.76982e+10
High	Master Protein	P80313	T-complex protein 1 subunit eta OS=Mus musculus OX=10090 GN=Cct7 PE=1 SV=1	327.086	74	28	529	28	59.6	7.84	Cct7	0.957	0.956	0.958	1.005	0.494707	0.53893	0.55975	0.928664	8.96082e+09	8.64e+09	8.50566e+09	8.95079e+09	0.71	5.96	3.58	7.72	3	3	3	3	8.96082e+09	9.05544e+09	8.93331e+09	8.64e+09	7.9129e+09	8.88356e+09	8.08211e+09	8.50566e+09	8.66514e+09	7.89073e+09	9.12628e+09	8.95079e+09	7.26596e+09	7.55349e+09	8.51494e+09	8129074834	6.21451e+09	7531783041
High	Master Protein	Q9QYB8	Beta-adducin OS=Mus musculus OX=10090 GN=Add2 PE=1 SV=4	326.418	60	31	463	29	80.6	6.21	Add2	0.935	0.921	0.936	1.015	0.19606	0.136339	0.317652	0.691003	1.27686e+10	1.09242e+10	1.08646e+10	1.1114e+10	6.9	14.02	14.47	11.33	3	3	3	3	1.25606e+10	1.27686e+10	1.42294e+10	1.34362e+10	1.03961e+10	1.09242e+10	1.05513e+10	1.08646e+10	13623111910	9.29754e+09	1.15855e+10	1.1114e+10	10184834779	10650765565	13562974044	12641652108	8164691349	9261889640
High	Master Protein	P08551	Neurofilament light polypeptide OS=Mus musculus OX=10090 GN=Nefl PE=1 SV=5	326.38	68	42	689	38	61.5	4.64	Nefl	0.98	0.967	0.99	1.009	0.929314	0.719093	0.998301	0.816198	2.70369e+10	2.83609e+10	2.71492e+10	2.83131e+10	12.81	12.02	6.15	11.19	3	3	3	3	3.17608e+10	2.47658e+10	2.70369e+10	2.4344e+10	2.83609e+10	3.10058e+10	2.559e+10	2.71492e+10	2.89354e+10	2.39002e+10	2.97718e+10	2.83131e+10	25753484000	20658127815	25770658383	2.29044e+10	2.22736e+10	2.62878e+10
High	Master Protein	O35098	Dihydropyrimidinase-related protein 4 OS=Mus musculus OX=10090 GN=Dpysl4 PE=1 SV=1	324.61	78	29	411	28	61.9	6.98	Dpysl4	0.977	0.976	0.956	0.966	0.862592	0.889963	0.534232	0.241024	9.3643e+09	9.61508e+09	9489884060	9.36067e+09	18.37	13.78	4.01	19.09	3	3	3	3	9.3643e+09	1.25889e+10	9.21023e+09	1.15077e+10	8.83226e+09	9.61508e+09	9.22936e+09	9.98528e+09	9489884060	7.32826e+09	9.36067e+09	1.08116e+10	7593125408	10500850737	8778889967	10827160828	6936537495	8151986279
High	Master Protein	P62880	Guanine nucleotide-binding protein G(I)/G(S)/G(T) subunit beta-2 OS=Mus musculus OX=10090 GN=Gnb2 PE=1 SV=3	324.422	70	16	841	7	37.3	6	Gnb2	0.948	0.948	0.996	1.023	0.357674	0.411315	0.910558	0.499356	1.77711e+10	1.73765e+10	1.743e+10	1.80189e+10	3.43	6.39	4.98	14.84	3	3	3	3	1.77711e+10	1.88168e+10	1.77168e+10	1.73765e+10	1.57703e+10	1.78406e+10	1.61294e+10	1.743e+10	17731303252	1.42417e+10	1.90677e+10	1.80189e+10	14409842856	15695845358	16887098932	16348897138	12385451196	15125866514
High	Master Protein	P23819	Glutamate receptor 2 OS=Mus musculus OX=10090 GN=Gria2 PE=1 SV=3	323.237	57	41	417	32	98.6	7.39	Gria2	0.94	0.991	0.936	0.94	0.252156	0.828087	0.314533	0.0394606	2.1418e+10	2.13077e+10	2.15967e+10	2.14843e+10	4	14.94	12.87	5.35	3	3	3	3	2.19433e+10	2.1418e+10	2.02834e+10	2.10238e+10	2.71543e+10	2.13077e+10	2.62078e+10	2.15967e+10	2.07434e+10	2.29236e+10	2.06308e+10	2.14843e+10	1.77929e+10	17865602074	1.93335e+10	1.97805e+10	2.1326e+10	18065395553
High	Master Protein	Q91V14	Solute carrier family 12 member 5 OS=Mus musculus OX=10090 GN=Slc12a5 PE=1 SV=2	323.126	41	35	529	31	126.2	6.74	Slc12a5	0.865	0.954	0.878	0.917	0.00115227	0.497875	0.0311668	0.00401291	1.05128e+10	8.79285e+09	1.02144e+10	9.22251e+09	8.12	11.25	4.62	18.52	3	3	3	3	1.05128e+10	9.93524e+09	1.16431e+10	1.05075e+10	8.79285e+09	8.60931e+09	9.49704e+09	1.03642e+10	1.02144e+10	7.1557e+09	1.04268e+10	9.22251e+09	8.52439e+09	8.28737e+09	1.10978e+10	9886095330	6.90559e+09	7.29926e+09
High	Master Protein	Q91WC3	Long-chain-fatty-acid--CoA ligase 6 OS=Mus musculus OX=10090 GN=Acsl6 PE=1 SV=1	322.088	73	39	393	38	78	7.34	Acsl6	0.984	0.956	0.96	1.002	0.993672	0.525821	0.581152	0.999342	8.63578e+09	9.56318e+09	8648153570	8.69542e+09	2.63	13.65	7.59	15.2	3	3	3	3	8.63578e+09	9.0325e+09	8.6316e+09	9.7094e+09	7.52826e+09	9.56318e+09	7.69953e+09	8.9155e+09	8648153570	6.60017e+09	8.69542e+09	8.72102e+09	7002398679	7534357935	8.22736e+09	9135232297	5.91242e+09	8.10799e+09
High	Master Protein	Q01065	Calcium/calmodulin-dependent 3',5'-cyclic nucleotide phosphodiesterase 1B OS=Mus musculus OX=10090 GN=Pde1b PE=1 SV=2	321.025	79	33	432	31	61.2	5.72	Pde1b	1.004	0.974	0.976	0.989	0.597079	0.849952	0.794863	0.65921	7.37453e+09	7.41101e+09	7.25705e+09	7.00007e+09	2.94	6.71	4.87	7.25	3	3	3	3	7.37453e+09	7.50787e+09	7.08691e+09	7.41101e+09	6.95553e+09	7.95285e+09	6.77842e+09	7.25705e+09	7.45686e+09	6.28509e+09	7.23801e+09	7.00007e+09	5.9797e+09	6.26261e+09	6755011253	6972754092	5.46262e+09	6742695465
High	Master Protein	Q9Z2Q6	Septin-5 OS=Mus musculus OX=10090 GN=Septin5 PE=1 SV=2	320.655	73	27	673	25	42.7	6.67	Septin5	0.968	0.958	0.967	0.993	0.691632	0.560654	0.674015	0.776877	3.43167e+10	3.41577e+10	3.377e+10	3.58654e+10	3.46	5.42	4.61	8.11	3	3	3	3	3.33549e+10	3.57239e+10	3.43167e+10	3.41577e+10	3.11538e+10	3.43756e+10	3.1602e+10	3.45713e+10	3.377e+10	3.14452e+10	3.66606e+10	3.58654e+10	2.70461e+10	2.97987e+10	3.27096e+10	3.21377e+10	2.44671e+10	2.91448e+10
High	Master Protein	Q8CAQ8	MICOS complex subunit Mic60 OS=Mus musculus OX=10090 GN=Immt PE=1 SV=1	318.128	61	40	420	40	83.8	6.61	Immt	0.9	0.931	0.904	0.96	0.025081	0.216732	0.105767	0.166352	9.68022e+09	8.40052e+09	8.80751e+09	8.41996e+09	8.06	5.2	2.61	12.4	3	3	3	3	9.76175e+09	8.42596e+09	9.68022e+09	8.40052e+09	7.66917e+09	8.40719e+09	8.49385e+09	8.93865e+09	8.80751e+09	7.23343e+09	9.28713e+09	8.41996e+09	7.9154e+09	7.02842e+09	9226869811	7.90375e+09	6.02309e+09	7.1279e+09
High	Master Protein	Q921I1	Serotransferrin OS=Mus musculus OX=10090 GN=Tf PE=1 SV=1	318.11	59	33	430	33	76.7	7.18	Tf	1.018	1.092	1.181	1.1	0.381951	0.0134151	0.00166679	0.00266556	4.95769e+09	4.9196e+09	5.81543e+09	5.43426e+09	23.3	14.76	9.73	22.49	3	3	3	3	6.61463e+09	4.21931e+09	4.95769e+09	4.9196e+09	6.17714e+09	4.7503e+09	5.81543e+09	6.01119e+09	4984651967	7.53708e+09	5.43426e+09	5.02222e+09	5.36353e+09	3.51949e+09	4.72551e+09	4628675392	4.8513e+09	4.02746e+09
High	Master Protein	Q8VD37	SH3-containing GRB2-like protein 3-interacting protein 1 OS=Mus musculus OX=10090 GN=Sgip1 PE=1 SV=1	315.677	55	26	376	26	86	7.87	Sgip1	1.005	1.009	0.992	0.966	0.588912	0.537563	0.955618	0.246792	5.49094e+09	5.46686e+09	5.4958e+09	5.18965e+09	7.94	3.57	2.44	2.92	3	3	3	3	5.64245e+09	4.84568e+09	5.49094e+09	5.28099e+09	5.46686e+09	5.67186e+09	5.4958e+09	5.67225e+09	5407381856	5.07641e+09	5.37756e+09	5.18965e+09	4575232235	4041968003	5233785052	4968698445	4293476308	4808793714
High	Master Protein	P14094	Sodium/potassium-transporting ATPase subunit beta-1 OS=Mus musculus OX=10090 GN=Atp1b1 PE=1 SV=1	315.194	57	23	738	23	35.2	8.65	Atp1b1	0.928	0.971	0.907	0.924	0.13994	0.792762	0.118769	0.0084476	9.69192e+10	8.99092e+10	9.40186e+10	8.53829e+10	5	4.34	2.73	5.97	3	3	3	3	9.69192e+10	8.967e+10	9.86111e+10	9.11823e+10	8.40025e+10	8.99092e+10	8.98786e+10	9.44641e+10	9.40186e+10	8.18719e+10	9.20369e+10	8.53829e+10	7.85878e+10	7.47972e+10	9.39929e+10	8.57902e+10	6.59725e+10	7.6228e+10
High	Master Protein	Q9QXY6	EH domain-containing protein 3 OS=Mus musculus OX=10090 GN=Ehd3 PE=1 SV=2	314.624	77	33	382	20	60.8	6.46	Ehd3	0.989	0.999	1.021	1.028	0.887593	0.686333	0.583062	0.411115	6.57344e+09	6.61832e+09	6.48751e+09	6.87637e+09	5.65	4.29	4.13	9.75	3	3	3	3	6.57344e+09	6.23798e+09	6.98193e+09	6.61832e+09	6.29242e+09	6.85515e+09	6.89821e+09	6.48751e+09	6384169581	7.32331e+09	6.02935e+09	6.87637e+09	5.33013e+09	5203337340	6654943773	6226944961	4941843313	5.81203e+09
High	Master Protein	P06837	Neuromodulin OS=Mus musculus OX=10090 GN=Gap43 PE=1 SV=1	313.251	78	21	732	21	23.6	4.73	Gap43	1.129	1.198	1.09	0.973	0.000450877	3.88465e-06	0.0849613	0.344902	2.1553e+10	2.42318e+10	2.56705e+10	2.14117e+10	1.81	35.75	31.57	38.32	3	3	3	3	2.19445e+10	2.1553e+10	2.11651e+10	2.13984e+10	4.04043e+10	2.42318e+10	3.81111e+10	2.56705e+10	2.08527e+10	3.80505e+10	1.9756e+10	2.14117e+10	1.77939e+10	1.79782e+10	2.01739e+10	2.0133e+10	31732099590	2.05445e+10
High	Master Protein	Q7TMY8	E3 ubiquitin-protein ligase HUWE1 OS=Mus musculus OX=10090 GN=Huwe1 PE=1 SV=5	311.745	21	48	204	48	482.3	5.22	Huwe1	0.979	0.901	0.976	1.04	0.992039	0.114411	0.893179	0.364075	2.30251e+09	2.34766e+09	2.16634e+09	2.32928e+09	2.48	12.4	11.74	23.66	3	3	3	3	2.30251e+09	2.30189e+09	2.40235e+09	2.42932e+09	1.91457e+09	2.34766e+09	1.87682e+09	2.16634e+09	2.37725e+09	1.49018e+09	2.33111e+09	2.32928e+09	1.86701e+09	1.9201e+09	2.28985e+09	2.28566e+09	1.50364e+09	1.99042e+09
High	Master Protein	Q922S4	cGMP-dependent 3',5'-cyclic phosphodiesterase OS=Mus musculus OX=10090 GN=Pde2a PE=1 SV=4	311.365	54	34	392	34	105.6	5.41	Pde2a	0.995	0.983	0.953	0.949	0.768107	0.988238	0.493925	0.0777308	6.81233e+09	7.37588e+09	6.67376e+09	6.14637e+09	6.72	10.31	11.39	14.86	3	3	3	3	6.44504e+09	6.81233e+09	7.36238e+09	7.37588e+09	6.13222e+09	7.37592e+09	5.95718e+09	6.67376e+09	7.4836e+09	5.5175e+09	7.37151e+09	6.14637e+09	5.22602e+09	5.68242e+09	7.01758e+09	6.9397e+09	4.81602e+09	6.25355e+09
High	Master Protein	Q6PB66	Leucine-rich PPR motif-containing protein, mitochondrial OS=Mus musculus OX=10090 GN=Lrpprc PE=1 SV=2	310.943	47	50	300	50	156.5	6.83	Lrpprc	0.98	0.929	0.943	1.011	0.922047	0.198866	0.388455	0.77542	6.38308e+09	6.28405e+09	5833122187	5.473e+09	15.09	5.48	5.33	9.7	3	3	3	3	6.38308e+09	4.93162e+09	6.58036e+09	6.28405e+09	6.85798e+09	6.21346e+09	6.16053e+09	5.5382e+09	5833122187	5.473e+09	4.90972e+09	5.96664e+09	5.17578e+09	4.11365e+09	6.27218e+09	5912441120	5386012392	5.26798e+09
High	Master Protein	P68033	Actin, alpha cardiac muscle 1 OS=Mus musculus OX=10090 GN=Actc1 PE=1 SV=1	309.669	71	23	2882	7	42	5.39	Actc1	1.034	0.971	1.003	1.017	0.205395	0.797378	0.814032	0.629871	4.86088e+10	4.49466e+10	4.76596e+10	4.89994e+10	4.09	15.01	6.36	7.74	3	3	3	3	4.55118e+10	4.91207e+10	4.86088e+10	4.99809e+10	3.69019e+10	4.49466e+10	4.42122e+10	4.76596e+10	5.02113e+10	4.46438e+10	5.21274e+10	4.89994e+10	3.69036e+10	4.09735e+10	4.63323e+10	4.70253e+10	2.89814e+10	3.81073e+10
High	Master Protein	P28738	Kinesin heavy chain isoform 5C OS=Mus musculus OX=10090 GN=Kif5c PE=1 SV=3	309.38	48	38	338	30	109.2	6.19	Kif5c	0.996	0.988	0.996	0.988	0.758524	0.901615	0.897049	0.693382	4.80148e+09	4.90768e+09	4.82137e+09	4.81379e+09	1.22	7.12	4.46	7.01	3	3	3	3	4.85936e+09	4.74195e+09	4.80148e+09	4.99072e+09	4.36743e+09	4.90768e+09	4.58836e+09	4.82137e+09	5.01625e+09	4.32785e+09	4.81379e+09	4.95649e+09	3940254064	3955443720	4576618917	4.69559e+09	3.43002e+09	4.16089e+09
High	Master Protein	P70336	Rho-associated protein kinase 2 OS=Mus musculus OX=10090 GN=Rock2 PE=1 SV=1	308.03	45	49	332	49	160.5	5.99	Rock2	0.966	0.944	0.918	0.97	0.63981	0.357294	0.177951	0.290286	1.5396e+10	1.5262e+10	1.53007e+10	1.51312e+10	2.57	3.37	3.32	9.89	3	3	3	3	1.52445e+10	1.5396e+10	1.59999e+10	1.46971e+10	1.57226e+10	1.5262e+10	1.48051e+10	1.53007e+10	1.5823e+10	1.37776e+10	1.51312e+10	1.67854e+10	1.23612e+10	1.28424e+10	15250543749	1.3828e+10	1.2348e+10	1.29396e+10
High	Master Protein	Q9JI91	Alpha-actinin-2 OS=Mus musculus OX=10090 GN=Actn2 PE=1 SV=2	307.487	54	41	372	24	103.8	5.45	Actn2	0.918	0.889	0.872	0.985	0.244798	0.0764503	0.0496532	0.712804	1.9415e+09	1.59833e+09	1.54686e+09	1.73679e+09	4.4	13.95	12	17	3	3	3	3	2.03228e+09	1.86117e+09	1.9415e+09	1.86836e+09	1.41693e+09	1.59833e+09	1.40369e+09	1.54686e+09	1778700918	1.29431e+09	1.73679e+09	1.79364e+09	1.64789e+09	1552474096	1.85058e+09	1757871381	1112802782	1.35512e+09
High	Master Protein	Q8BKC5	Importin-5 OS=Mus musculus OX=10090 GN=Ipo5 PE=1 SV=3	305.209	52	34	261	34	123.5	4.93	Ipo5	0.992	0.94	1.008	1.003	0.818469	0.419945	0.728759	0.97003	2.46733e+09	2.63633e+09	2.44758e+09	2.55378e+09	10.83	6.79	4.08	9.55	3	3	3	3	2.46733e+09	2.3863e+09	2.90689e+09	2.70232e+09	2.37261e+09	2.63633e+09	2.38509e+09	2.44758e+09	2582519657	2.16527e+09	2.55378e+09	2.58054e+09	2.00065e+09	1990507228	2.77075e+09	2542513542	1.86336e+09	2.23517e+09
High	Master Protein	Q91VD9	NADH-ubiquinone oxidoreductase 75 kDa subunit, mitochondrial OS=Mus musculus OX=10090 GN=Ndufs1 PE=1 SV=2	305.017	65	35	381	35	79.7	5.72	Ndufs1	0.87	0.915	0.878	0.966	0.00180926	0.0989715	0.031233	0.235661	7.92157e+09	6.64716e+09	7.69027e+09	7.48465e+09	8.11	8.12	6.6	10.11	3	3	3	3	7.96236e+09	6.8763e+09	7.92157e+09	7.61438e+09	6.64716e+09	6.62459e+09	7.69027e+09	7.72807e+09	6861080004	7.89037e+09	7.48465e+09	6.46185e+09	6456353049	5.73579e+09	7550584596	7164105054	5.22044e+09	5.61655e+09
High	Master Protein	Q9CQV8	14-3-3 protein beta/alpha OS=Mus musculus OX=10090 GN=Ywhab PE=1 SV=3	304.275	82	20	1014	11	28.1	4.83	Ywhab	1.048	1.006	1.043	1.031	0.108653	0.582896	0.349111	0.365482	2.46004e+10	2.65652e+10	25514287247	2.47584e+10	4.04	2.34	2.03	11.2	3	3	3	3	2.46004e+10	2.41235e+10	2.60548e+10	2.65652e+10	2.68794e+10	2.56903e+10	2.50488e+10	2.6085e+10	25514287247	2.94367e+10	2.47584e+10	2.40681e+10	1.99475e+10	20122334497	2.48346e+10	24994212906	2.11101e+10	2.17811e+10
High	Master Protein	Q8BUV3	Gephyrin OS=Mus musculus OX=10090 GN=Gphn PE=1 SV=2	303.704	62	30	356	30	83.2	5.6	Gphn	0.966	0.987	1.028	1.019	0.641176	0.908734	0.500195	0.58779	6.43029e+09	6.60934e+09	6.02813e+09	6.53621e+09	4.95	7.68	5.93	2.01	3	3	3	3	5.93915e+09	6.43029e+09	6.51683e+09	6.60934e+09	7.0619e+09	6.05315e+09	6.02813e+09	5.75184e+09	6467613689	6.32765e+09	6.53621e+09	6.56615e+09	4815812521	5.36376e+09	6.21163e+09	6218498972	5.54616e+09	5.13207e+09
High	Master Protein	P27773	Protein disulfide-isomerase A3 OS=Mus musculus OX=10090 GN=Pdia3 PE=1 SV=2	303.593	61	31	518	31	56.6	6.21	Pdia3	0.979	1.051	1.116	1.074	0.914632	0.116088	0.0326114	0.0249965	2.28568e+10	2.17307e+10	2.34925e+10	2.3997e+10	4.97	7.72	2.29	13.18	3	3	3	3	2.36962e+10	2.28568e+10	2.14654e+10	2.17307e+10	2.06782e+10	2.40236e+10	2.34925e+10	2.37563e+10	22726718398	2.96079e+10	2.35116e+10	2.3997e+10	19214300232	19065755000	20460120032	20445675678	16239932268	20367978380
High	Master Protein	Q8CHH9	Septin-8 OS=Mus musculus OX=10090 GN=Septin8 PE=1 SV=4	303.556	77	26	467	20	49.8	6	Septin8	0.974	0.969	1.003	1.028	0.79676	0.759707	0.818036	0.404643	8.4746e+09	8.46026e+09	8530380087	8.60938e+09	2.51	7.85	8.08	13.88	3	3	3	3	8.4746e+09	8.833e+09	8.44713e+09	8.91018e+09	7.6217e+09	8.46026e+09	7.44678e+09	8.65228e+09	8530380087	7.04988e+09	9.30663e+09	8.60938e+09	6871701626	7367948144	8051524285	8383271526	5.98581e+09	7172893358
High	Master Protein	P35486	Pyruvate dehydrogenase E1 component subunit alpha, somatic form, mitochondrial OS=Mus musculus OX=10090 GN=Pdha1 PE=1 SV=1	303.078	72	27	699	27	43.2	8.19	Pdha1	0.971	0.972	0.932	0.973	0.751365	0.815511	0.278481	0.348006	3.17795e+10	3.13016e+10	31126741677	2.88434e+10	0.87	7.75	6.6	9.3	3	3	3	3	3.13186e+10	3.18128e+10	3.17795e+10	3.15726e+10	2.7405e+10	3.13016e+10	2.78244e+10	3.13932e+10	31126741677	2.61792e+10	3.15461e+10	2.88434e+10	25394965226	26536308011	3.02911e+10	29705518714	21522906347	26538518624
High	Master Protein	P63085	Mitogen-activated protein kinase 1 OS=Mus musculus OX=10090 GN=Mapk1 PE=1 SV=3	302.504	84	26	539	18	41.2	6.98	Mapk1	0.962	0.98	0.998	1.011	0.581776	0.967744	0.880519	0.772641	1.77355e+10	1.75683e+10	1.82103e+10	1.79763e+10	2.02	4.77	1.34	2.82	3	3	3	3	1.83544e+10	1.77355e+10	1.77183e+10	1.75683e+10	1.66445e+10	1.83108e+10	1.82103e+10	1.7924e+10	18409848699	1.74127e+10	1.79763e+10	1.84229e+10	14882809930	1.47939e+10	16888464585	16529366700	1.3072e+10	1.55245e+10
High	Master Protein	Q61644	Protein kinase C and casein kinase substrate in neurons protein 1 OS=Mus musculus OX=10090 GN=Pacsin1 PE=1 SV=1	301.514	66	30	648	27	50.5	5.24	Pacsin1	1.024	1.094	1.09	1.031	0.300745	0.0124869	0.0846206	0.357208	3.22472e+10	3.47357e+10	3.71704e+10	3.35196e+10	2.9	3.42	9.2	35.88	3	3	3	3	3.37546e+10	3.20035e+10	3.22472e+10	3.28045e+10	3.49096e+10	3.47357e+10	3.82636e+10	3.71704e+10	32085090804	5.63919e+10	2.99749e+10	3.35196e+10	27370192570	26695338718	30737008838	30864604352	27416713727	29450105130
High	Master Protein	Q8BRT1	CLIP-associating protein 2 OS=Mus musculus OX=10090 GN=Clasp2 PE=1 SV=1	300.204	42	39	334	35	140.7	8.63	Clasp2	0.957	0.963	0.967	0.988	0.484158	0.647032	0.669308	0.651848	9.42768e+09	7.90409e+09	7.60456e+09	8.4794e+09	1.35	5.94	5.52	21.75	3	3	3	3	9.24203e+09	9.48407e+09	9.42768e+09	8.40475e+09	7.46334e+09	7.90409e+09	7.4079e+09	7.60456e+09	8.22693e+09	7.0218e+09	8.4794e+09	1.08037e+10	7.49398e+09	7.91103e+09	8.98616e+09	7.90773e+09	5861440702	6.70135e+09
High	Master Protein	P42932	T-complex protein 1 subunit theta OS=Mus musculus OX=10090 GN=Cct8 PE=1 SV=3	300.149	68	32	453	32	59.5	5.62	Cct8	0.966	0.977	0.974	0.994	0.641327	0.904944	0.769724	0.79435	1.05676e+10	1.03458e+10	10408239148	1.05093e+10	1.63	6.38	4.11	5.41	3	3	3	3	1.04989e+10	1.08268e+10	1.05676e+10	1.03458e+10	9.39259e+09	1.06239e+10	9.86708e+09	1.07051e+10	10408239148	9.5945e+09	1.05916e+10	1.05093e+10	8.51312e+09	9031087952	10072703674	9733968418	7376601716	9007288160
High	Master Protein	Q8BHN3	Neutral alpha-glucosidase AB OS=Mus musculus OX=10090 GN=Ganab PE=1 SV=1	298.589	55	38	350	38	106.8	6.06	Ganab	0.96	0.933	0.97	1.01	0.537067	0.238359	0.710072	0.793626	5.49766e+09	5.73398e+09	5.53713e+09	5.6338e+09	1.55	9.27	3.87	3.12	3	3	3	3	5.56816e+09	5.39843e+09	5.49766e+09	5.73398e+09	6.4146e+09	5.34717e+09	5.53713e+09	5.20501e+09	5.59532e+09	5.93516e+09	5.61826e+09	5.6338e+09	4.51499e+09	4503041822	5.24019e+09	5.3949e+09	5.0378e+09	4.53351e+09
High	Master Protein	Q8BFZ3	Beta-actin-like protein 2 OS=Mus musculus OX=10090 GN=Actbl2 PE=1 SV=1	297.745	54	18	1931	6	42	5.49	Actbl2	1.1	1.025	1.489	1.331	0.0204311	0.387409	1.89096e-10	5.78382e-10	1.09558e+09	1.33918e+09	1.39727e+09	1.49796e+09	14.48	5.59	2.41	10.03	3	3	3	3	1.09558e+09	1.03614e+09	1.35247e+09	1.38599e+09	1.33918e+09	1.24108e+09	1.38526e+09	1.44926e+09	1.39727e+09	1.66732e+09	1.36516e+09	1.49796e+09	8.88362e+08	864286517	1.28913e+09	1.30403e+09	1.05174e+09	1.05223e+09
High	Master Protein	Q6ZPE2	Myotubularin-related protein 5 OS=Mus musculus OX=10090 GN=Sbf1 PE=1 SV=2	295.973	28	41	295	41	208.6	7.12	Sbf1	0.991	0.967	0.946	0.955	0.824758	0.777409	0.487633	0.146207	3.38614e+09	3.57005e+09	3.55368e+09	3.36163e+09	4.33	13.19	10.44	22.27	3	3	3	3	3.38614e+09	3.36313e+09	3.63312e+09	3.64096e+09	2.84264e+09	3.57005e+09	3.01885e+09	3.55368e+09	3.69731e+09	2.33775e+09	3.66409e+09	3.36163e+09	2.74568e+09	2.80531e+09	3.46298e+09	3.42565e+09	2232504705	3026810618
High	Master Protein	Q9D6M3	Mitochondrial glutamate carrier 1 OS=Mus musculus OX=10090 GN=Slc25a22 PE=1 SV=1	295.599	81	20	509	17	34.6	9.09	Slc25a22	0.965	0.946	0.913	1.006	0.62481	0.386954	0.145263	0.910305	1.74525e+10	1.75302e+10	1.71717e+10	1.69051e+10	5.98	9.19	7	8.61	3	3	3	3	1.74525e+10	1.62589e+10	1.83266e+10	1.75302e+10	1.50102e+10	1.78112e+10	1.54384e+10	1.71717e+10	1.76756e+10	1.48106e+10	1.74988e+10	1.69051e+10	1.41515e+10	13562203800	1.74683e+10	1.64935e+10	1.17885e+10	15100957066
High	Master Protein	P61164	Alpha-centractin OS=Mus musculus OX=10090 GN=Actr1a PE=1 SV=1	295.055	76	23	395	6	42.6	6.64	Actr1a	0.969	0.949	0.987	1.038	0.853885	0.558904	0.997935	0.348451	2.39288e+09	2.34777e+09	2.30375e+09	2.41982e+09	4.16	3.67	1.03	3.93	3	3	3	3	2.39288e+09	2.51563e+09	2.31712e+09	2.34777e+09	2.25424e+09	2.42597e+09	2.32449e+09	2.30375e+09	2277373824	2.41982e+09	2.47554e+09	2.29185e+09	1940291384	2098385225	2208599526	2208933874	1770400938	2056821066
High	Master Protein	O08749	Dihydrolipoyl dehydrogenase, mitochondrial OS=Mus musculus OX=10090 GN=Dld PE=1 SV=2	294.727	78	25	735	25	54.2	7.9	Dld	1.196	1.217	1.231	0.957	6.62139e-07	6.29074e-07	9.88884e-05	0.132696	2.22034e+10	2.41087e+10	2.52967e+10	2.29207e+10	3.6	51.69	38.4	36.51	3	3	3	3	2.22034e+10	2.2355e+10	2.09228e+10	2.12673e+10	5.14916e+10	2.41087e+10	4.41254e+10	2.52967e+10	2.24887e+10	4.00251e+10	2.15715e+10	2.29207e+10	1.80038e+10	1.86472e+10	1.99429e+10	2.00097e+10	40439689554	2.04402e+10
High	Master Protein	Q61361	Brevican core protein OS=Mus musculus OX=10090 GN=Bcan PE=1 SV=2	294.659	46	30	518	29	95.8	4.93	Bcan	1.042	1.048	1.029	0.991	0.141279	0.134106	0.489035	0.721603	1.57607e+10	1.67554e+10	1.68568e+10	1.60401e+10	6.14	9.91	9	12.73	3	3	3	3	1.69581e+10	1.57607e+10	1.50224e+10	1.51335e+10	1.84608e+10	1.67554e+10	1.85106e+10	1.68568e+10	15463857488	1.91577e+10	1.50769e+10	1.60401e+10	13750642744	13146604430	14318851736	14238573880	14498440507	14205831989
High	Master Protein	Q99JY9	Actin-related protein 3 OS=Mus musculus OX=10090 GN=Actr3 PE=1 SV=3	294.196	83	25	502	20	47.3	5.88	Actr3	0.987	0.989	0.994	0.999	0.924265	0.867224	0.947472	0.926405	1.44418e+10	1.45498e+10	14058904188	1.45058e+10	0.92	5.2	3.9	1.96	3	3	3	3	1.42856e+10	1.44418e+10	1.45498e+10	1.45498e+10	1.33613e+10	1.47173e+10	1.49349e+10	1.38983e+10	14058904188	1.41131e+10	1.45058e+10	1.46626e+10	1.15836e+10	1.20465e+10	1.38684e+10	13689378303	1.04935e+10	1.24778e+10
High	Master Protein	Q9QYG0	Protein NDRG2 OS=Mus musculus OX=10090 GN=Ndrg2 PE=1 SV=1	293.444	72	17	396	17	40.8	5.4	Ndrg2	0.956	0.976	1.07	1.045	0.477297	0.893268	0.167449	0.177297	1.17596e+10	1.13606e+10	1.1703e+10	1.18207e+10	4.64	3.09	1.68	20.11	3	3	3	3	1.26565e+10	1.16343e+10	1.17596e+10	1.13606e+10	1.0836e+10	1.14902e+10	1.19371e+10	1.1703e+10	1.15444e+10	1.62174e+10	1.18207e+10	1.14617e+10	1.02626e+10	9704658612	11208883994	10688828533	8.51021e+09	9741795516
High	Master Protein	Q8R5C5	Beta-centractin OS=Mus musculus OX=10090 GN=Actr1b PE=1 SV=1	293.379	75	24	410	7	42.3	6.4	Actr1b	0.969	0.963	1.009	1.04	0.709043	0.654359	0.729693	0.229444	9.08722e+09	8.46139e+09	8.71563e+09	9.2018e+09	6.91	8.76	9.22	6.28	3	3	3	3	8.20398e+09	9.38517e+09	9.08722e+09	9.42545e+09	7.93817e+09	8.46139e+09	7.62442e+09	8.71563e+09	9142489211	8.45246e+09	9.2018e+09	9.57117e+09	6.65227e+09	7.82854e+09	8661640090	8868076662	6.23435e+09	7173850275
High	Master Protein	Q9CZW5	Mitochondrial import receptor subunit TOM70 OS=Mus musculus OX=10090 GN=Tomm70 PE=1 SV=2	292.844	57	29	487	29	67.5	7.53	Tomm70	0.905	0.953	0.945	0.977	0.0346234	0.480818	0.404559	0.412936	8.71569e+09	7.69358e+09	8.78399e+09	8.4457e+09	1.51	12.27	3.17	8.28	3	3	3	3	8.82491e+09	8.71569e+09	8.56337e+09	7.69358e+09	6.73303e+09	8.61791e+09	8.36261e+09	8.78399e+09	8.87889e+09	7.44556e+09	8.74315e+09	8.4457e+09	7.15575e+09	7.27009e+09	8.16232e+09	7.23862e+09	5.28788e+09	7.30655e+09
High	Master Protein	Q8BVE3	V-type proton ATPase subunit H OS=Mus musculus OX=10090 GN=Atp6v1h PE=1 SV=1	292.133	65	23	422	23	55.8	6.61	Atp6v1h	0.917	0.91	0.899	0.966	0.0741096	0.0764143	0.0836658	0.236321	9.67189e+09	8.85926e+09	9.00392e+09	8.80746e+09	4.32	10.26	5.64	9.18	3	3	3	3	9.24967e+09	9.67189e+09	1.00857e+10	9.53675e+09	7.76428e+09	8.85926e+09	8.2567e+09	9.00392e+09	9.19865e+09	7.67117e+09	9.17717e+09	8.80746e+09	7.50018e+09	8.0677e+09	9613353291	8972794342	6.09778e+09	7511179749
High	Master Protein	P61264	Syntaxin-1B OS=Mus musculus OX=10090 GN=Stx1b PE=1 SV=1	291.637	68	25	584	22	33.2	5.38	Stx1b	0.964	0.976	0.953	0.979	0.619428	0.879816	0.48996	0.444179	4.10574e+10	3.99902e+10	4.18337e+10	3.97628e+10	5.44	4.16	6.18	1.96	3	3	3	3	4.47052e+10	4.04901e+10	4.10574e+10	4.23289e+10	3.90612e+10	3.99902e+10	3.79821e+10	4.27388e+10	4.18337e+10	3.91323e+10	4.0683e+10	3.97628e+10	3.62496e+10	3.37744e+10	3.91346e+10	3.98257e+10	3.06773e+10	3.3905e+10
High	Master Protein	Q80TL4	PHD finger protein 24 OS=Mus musculus OX=10090 GN=Phf24 PE=1 SV=2	291.281	70	24	478	24	45.2	5.77	Phf24	0.997	1.001	1.018	1.035	0.728101	0.655737	0.61773	0.292778	1.16032e+10	1.16776e+10	11750381628	1.18978e+10	3.48	4.52	4.59	5.78	3	3	3	3	1.12297e+10	1.20381e+10	1.16032e+10	1.16776e+10	1.10856e+10	1.21346e+10	1.09861e+10	1.20077e+10	11750381628	1.27427e+10	1.13669e+10	1.18978e+10	9.10571e+09	10041439078	11059799816	10987018848	8706208232	10288148528
High	Master Protein	P31938	Dual specificity mitogen-activated protein kinase kinase 1 OS=Mus musculus OX=10090 GN=Map2k1 PE=1 SV=2	291.265	76	23	466	17	43.4	6.7	Map2k1	0.961	0.969	0.989	1.041	0.553097	0.74649	0.982413	0.222557	1.10719e+10	1.04795e+10	1.08388e+10	1.10015e+10	1.77	3.55	7.72	5.68	3	3	3	3	1.08884e+10	1.10719e+10	1.12812e+10	1.05714e+10	9.89614e+09	1.04795e+10	9.60566e+09	1.08388e+10	1.11399e+10	1.01591e+10	1.13569e+10	1.10015e+10	8.82892e+09	9.23554e+09	10752850634	9.94626e+09	7.77208e+09	8.8849e+09
High	Master Protein	Q64514	Tripeptidyl-peptidase 2 OS=Mus musculus OX=10090 GN=Tpp2 PE=1 SV=3	290.847	42	44	369	44	139.8	6.58	Tpp2	0.962	0.956	0.925	0.96	0.583067	0.532196	0.225962	0.160823	5.73803e+09	5.47588e+09	5.60344e+09	5.59167e+09	1.04	1.88	2.01	10.18	3	3	3	3	5.80963e+09	5.73803e+09	5.69135e+09	5.47588e+09	5.31708e+09	5.50736e+09	5.42678e+09	5.60344e+09	5.63396e+09	4.67756e+09	5.63191e+09	5.59167e+09	4.71079e+09	4.78631e+09	5.42481e+09	5.15206e+09	4.17584e+09	4.66932e+09
High	Master Protein	Q9EQF6	Dihydropyrimidinase-related protein 5 OS=Mus musculus OX=10090 GN=Dpysl5 PE=1 SV=1	290.329	72	30	443	30	61.5	7.09	Dpysl5	0.982	0.971	0.957	0.975	0.975675	0.798721	0.540066	0.380119	1.00006e+10	9.80639e+09	9842284629	9.81213e+09	1.76	5.92	4.1	12.34	3	3	3	3	1.00006e+10	1.01059e+10	9.76439e+09	9.80639e+09	9.35592e+09	1.05182e+10	9.16225e+09	9.84737e+09	9842284629	8.17068e+09	1.04332e+10	9.81213e+09	8109034026	8429717566	9307096521	9226487368	7347800667	8917720679
High	Master Protein	P48453	Serine/threonine-protein phosphatase 2B catalytic subunit beta isoform OS=Mus musculus OX=10090 GN=Ppp3cb PE=1 SV=2	289.707	74	27	618	16	59.1	5.91	Ppp3cb	0.958	0.969	0.981	1.02	0.544	0.775731	0.904972	0.560517	4.53494e+09	4.33824e+09	4.40677e+09	4.7753e+09	4.89	8.93	4.91	7.88	3	3	3	3	4.2886e+09	4.72967e+09	4.53494e+09	4.75379e+09	3.97608e+09	4.33824e+09	4.17854e+09	4.40677e+09	4610614846	4.19525e+09	4.86463e+09	4.7753e+09	3477445458	3945203436	4.32255e+09	4472669652	3122669543	3.67811e+09
High	Master Protein	Q9D0F9	Phosphoglucomutase-1 OS=Mus musculus OX=10090 GN=Pgm1 PE=1 SV=4	289.675	72	30	441	30	61.4	6.57	Pgm1	1.003	0.992	1.014	1.014	0.614578	0.814898	0.67016	0.703891	7.24622e+09	7.44636e+09	7.32897e+09	7.33715e+09	1.93	3.19	1.2	4.18	3	3	3	3	7.24622e+09	7.07318e+09	7.34887e+09	7.44636e+09	7.114e+09	7.56781e+09	7.32897e+09	7.40158e+09	7.22615e+09	7.33715e+09	7.42456e+09	6.86471e+09	5.87566e+09	5900016882	7.0047e+09	7006015505	5.58708e+09	6.41625e+09
High	Master Protein	P47738	Aldehyde dehydrogenase, mitochondrial OS=Mus musculus OX=10090 GN=Aldh2 PE=1 SV=1	289.141	69	27	438	26	56.5	7.62	Aldh2	0.948	0.938	0.969	1.038	0.347036	0.285086	0.695397	0.264401	9.79672e+09	9.22584e+09	8.76692e+09	9.30446e+09	9.95	6.64	9.64	8.16	3	3	3	3	1.06899e+10	8.75233e+09	9.79672e+09	9.36067e+09	8.27064e+09	9.22584e+09	8.22995e+09	8.76692e+09	9922702725	8.21979e+09	9.63171e+09	9.30446e+09	8.66798e+09	7300656712	9.33791e+09	8.80712e+09	6495462753	7821973565
High	Master Protein	Q6P9K8	Caskin-1 OS=Mus musculus OX=10090 GN=Caskin1 PE=1 SV=2	288.872	37	37	262	37	150.4	9.17	Caskin1	0.964	0.976	0.935	0.953	0.626978	0.933895	0.354704	0.126526	3.75974e+09	3.62057e+09	3625634205	3.36149e+09	2.42	4.4	12.13	5.34	3	3	3	3	3.69666e+09	3.75974e+09	3.87665e+09	3.62057e+09	3.59152e+09	3.88682e+09	3.35098e+09	4.23668e+09	3625634205	3.12236e+09	3.36149e+09	3.46854e+09	2.99747e+09	3136141820	3695099890	3406464587	2.82065e+09	3295380340
High	Master Protein	P18760	Cofilin-1 OS=Mus musculus OX=10090 GN=Cfl1 PE=1 SV=3	288.798	86	22	845	19	18.5	8.09	Cfl1	1.03	1.016	1.091	1.098	0.244423	0.435131	0.084043	0.00312848	5.19428e+10	5.49048e+10	5.46737e+10	5.39508e+10	3.93	3.81	3.51	19.33	3	3	3	3	5.06728e+10	5.46998e+10	5.19428e+10	5.18047e+10	5.49048e+10	5.57143e+10	5.62062e+10	5.46737e+10	52411766980	7.20065e+10	5.0934e+10	5.39508e+10	4.10885e+10	4.56273e+10	4.95101e+10	48741220307	43120242364	47236477660
High	Master Protein	O35526	Syntaxin-1A OS=Mus musculus OX=10090 GN=Stx1a PE=1 SV=3	288.589	69	22	597	19	33	5.24	Stx1a	0.992	0.989	0.993	1.005	0.819722	0.875248	0.95626	0.932371	2.09433e+10	2.05154e+10	20438602824	2.06593e+10	1.11	2.44	5.37	3.86	3	3	3	3	2.09433e+10	2.05602e+10	2.09775e+10	2.10379e+10	2.05154e+10	2.00381e+10	1.94492e+10	2.16468e+10	20438602824	1.94592e+10	2.06593e+10	2.09384e+10	16982063547	17150101108	19995090379	19793808896	1.61121e+10	1.6989e+10
High	Master Protein	A2AGT5	Cytoskeleton-associated protein 5 OS=Mus musculus OX=10090 GN=Ckap5 PE=1 SV=1	288.366	28	44	285	44	225.5	7.96	Ckap5	0.993	0.974	1.006	1.025	0.802952	0.891384	0.715116	0.492484	2.80032e+09	2.91102e+09	2.57958e+09	3.00476e+09	8.38	13.76	14.16	19.92	3	3	3	3	2.8946e+09	2.46149e+09	2.80032e+09	3.07756e+09	2.34769e+09	2.91102e+09	2.19745e+09	2.57958e+09	2.92398e+09	2.08187e+09	3.00476e+09	3.02423e+09	2.34711e+09	2.05322e+09	2.66917e+09	2.89557e+09	1843788182	2.46806e+09
High	Master Protein	P60879	Synaptosomal-associated protein 25 OS=Mus musculus OX=10090 GN=Snap25 PE=1 SV=1	288.032	74	18	596	18	23.3	4.77	Snap25	1.065	1.095	1.152	1.094	0.0424075	0.0118855	0.00692132	0.0045528	3.53072e+10	3.63504e+10	3.77507e+10	3.95471e+10	5.18	1.78	2.1	18.53	3	3	3	3	3.2772e+10	3.62525e+10	3.53072e+10	3.58145e+10	3.7107e+10	3.63504e+10	3.77507e+10	3.88219e+10	3.72609e+10	5.09898e+10	3.60355e+10	3.95471e+10	2.65735e+10	3.02397e+10	3.36537e+10	33696574989	29142479920	3.08191e+10
High	Master Protein	P17751	Triosephosphate isomerase OS=Mus musculus OX=10090 GN=Tpi1 PE=1 SV=4	287.914	71	18	830	18	32.2	5.74		0.989	1.01	1.027	1.037	0.878472	0.518767	0.510141	0.276704	8.46796e+10	8.16336e+10	8.52841e+10	8.22757e+10	3.88	3.6	4.36	16.23	3	3	3	3	8.46796e+10	8.47673e+10	7.91536e+10	8.02794e+10	8.16336e+10	8.59678e+10	8.52841e+10	8.58309e+10	7.92664e+10	1.03125e+11	7.61286e+10	8.22757e+10	68663224335	7.07077e+10	7.54467e+10	7.55321e+10	6.41121e+10	7.28864e+10
High	Master Protein	P19246	Neurofilament heavy polypeptide OS=Mus musculus OX=10090 GN=Nefh PE=1 SV=3	287.754	35	35	499	31	116.9	5.81	Nefh	0.976	0.967	0.988	1.026	0.847018	0.720383	0.972053	0.440511	7.99536e+09	8.79692e+09	8254682358	8.58392e+09	15.98	14.79	1.58	8.4	3	3	3	3	1.00631e+10	7.49544e+09	7.99536e+09	7.06424e+09	8.79692e+09	9.4918e+09	8.36825e+09	8.10887e+09	8254682358	7.84961e+09	9.28978e+09	8.58392e+09	8.15975e+09	6252235510	7.62092e+09	6.64649e+09	6.90878e+09	8047465802
High	Master Protein	P48320	Glutamate decarboxylase 2 OS=Mus musculus OX=10090 GN=Gad2 PE=1 SV=1	286.831	63	27	341	26	65.2	6.9	Gad2	1.077	1.043	1.021	0.988	0.0205441	0.166314	0.581641	0.663265	4.77278e+09	5.02835e+09	5.01137e+09	4.9068e+09	9.53	6.7	5.61	12.18	3	3	3	3	4.22407e+09	4.77278e+09	5.11178e+09	5.43711e+09	4.76184e+09	5.02835e+09	4.70164e+09	5.01137e+09	5260529244	4.19574e+09	5.36116e+09	4.9068e+09	3425128096	3.98116e+09	4.87239e+09	5.11558e+09	3.73978e+09	4.2632e+09
High	Master Protein	Q62420	Endophilin-A1 OS=Mus musculus OX=10090 GN=Sh3gl2 PE=1 SV=2	286.449	72	24	735	17	39.9	5.39	Sh3gl2	0.977	1.026	1.063	1.074	0.875735	0.307799	0.201638	0.0253758	3.4575e+10	3.29212e+10	3.48649e+10	3.42604e+10	3.3	2.39	3.99	24.02	3	3	3	3	3.4575e+10	3.48121e+10	3.27589e+10	3.29212e+10	3.22545e+10	3.38235e+10	3.48649e+10	3.63178e+10	3.35343e+10	4.92397e+10	3.22853e+10	3.42604e+10	2.80354e+10	29038141344	3.12247e+10	3.09744e+10	2.53315e+10	2.86767e+10
High	Master Protein	P17156	Heat shock-related 70 kDa protein 2 OS=Mus musculus OX=10090 GN=Hspa2 PE=1 SV=2	286.118	61	32	1080	16	69.6	5.67	Hspa2	0.968	0.984	0.994	0.987	0.885265	0.887384	0.858823	0.701085	2.03369e+09	1.93963e+09	1.91666e+09	1.98936e+09	6.76	1.51	10.66	10.87	3	3	3	3	1.85938e+09	2.03369e+09	2.12658e+09	1.93963e+09	1.90634e+09	1.96483e+09	1.91666e+09	1.80947e+09	2.21692e+09	1.86437e+09	2.29734e+09	1.98936e+09	1507693512	1696382615	2026988987	1824930057	1497171984	1665852463
High	Master Protein	P61979	Heterogeneous nuclear ribonucleoprotein K OS=Mus musculus OX=10090 GN=Hnrnpk PE=1 SV=1	285.503	57	24	643	24	50.9	5.54	Hnrnpk	1.028	1.073	1.077	1.018	0.256434	0.0396372	0.133887	0.609466	1.26594e+10	1.30359e+10	1.29119e+10	1.24696e+10	2.32	4.45	8.28	17.08	3	3	3	3	1.26594e+10	1.22856e+10	1.28607e+10	1.21116e+10	1.31449e+10	1.30359e+10	1.48373e+10	1.29119e+10	1.28803e+10	1.63757e+10	1.22017e+10	1.24696e+10	1.0265e+10	1.02479e+10	12258363423	11395361421	1.03235e+10	1.10523e+10
High	Master Protein	Q8BMF4	Dihydrolipoyllysine-residue acetyltransferase component of pyruvate dehydrogenase complex, mitochondrial OS=Mus musculus OX=10090 GN=Dlat PE=1 SV=2	285.039	46	23	632	23	67.9	8.57	Dlat	0.946	0.985	0.994	1.022	0.321601	0.948738	0.949093	0.525421	2.28867e+10	2.19258e+10	22850613362	2.28991e+10	0.43	4.43	3.51	1.69	3	3	3	3	2.30536e+10	2.28867e+10	2.28766e+10	2.19258e+10	2.12017e+10	2.31375e+10	2.33395e+10	2.17824e+10	22850613362	2.35548e+10	2.28991e+10	2.28577e+10	18693195839	19090722282	21805213165	20629251528	16651057730	19616729605
High	Master Protein	P61982	14-3-3 protein gamma OS=Mus musculus OX=10090 GN=Ywhag PE=1 SV=2	283.646	81	20	905	13	28.3	4.89	Ywhag	1.016	1.025	1.096	1.089	0.413575	0.317192	0.0691663	0.00718427	4.41077e+10	4.48196e+10	4.44865e+10	4.67973e+10	4.45	2.48	0.41	7.69	3	3	3	3	4.11392e+10	4.47567e+10	4.41077e+10	4.48196e+10	4.58433e+10	4.3622e+10	4.46731e+10	4.43087e+10	4.44865e+10	5.25419e+10	4.67973e+10	4.55908e+10	3.33581e+10	3.73333e+10	4.2042e+10	4.21691e+10	3.60037e+10	3.69842e+10
High	Master Protein	Q3UNH4	G protein-regulated inducer of neurite outgrowth 1 OS=Mus musculus OX=10090 GN=Gprin1 PE=1 SV=2	283.472	51	38	419	38	95.4	7.93	Gprin1	1.048	1.092	1.046	0.986	0.104524	0.013921	0.322389	0.598276	7.71837e+09	7.94311e+09	8.45642e+09	7.65358e+09	4.26	10.83	11.08	23.51	3	3	3	3	8.06841e+09	7.71837e+09	7.40971e+09	7.63869e+09	9.32565e+09	7.94311e+09	9.29896e+09	8.45642e+09	7439943912	1.08215e+10	7.10857e+09	7.65358e+09	6542342656	6438192308	7062689238	7186974454	7324028304	6734439188
High	Master Protein	Q9QUR6	Prolyl endopeptidase OS=Mus musculus OX=10090 GN=Prep PE=1 SV=1	283.034	63	32	233	32	80.7	5.73	Prep	1.167	1.15	1.167	0.971	0.000739825	0.0023686	0.00590319	0.40201	2.34643e+09	2.32297e+09	2.27356e+09	2.55902e+09	6.89	59.45	47.03	28.17	3	3	3	3	2.53841e+09	2.21425e+09	2.34643e+09	2.23635e+09	5.85295e+09	2.32297e+09	4.7057e+09	2.27356e+09	2.17133e+09	3.77581e+09	2.25136e+09	2.55902e+09	2.05829e+09	1846991806	2.23654e+09	2104103363	4596699974	1.96949e+09
High	Master Protein	P80318	T-complex protein 1 subunit gamma OS=Mus musculus OX=10090 GN=Cct3 PE=1 SV=1	282.578	79	35	412	35	60.6	6.7	Cct3	1	1.005	0.983	0.984	0.668644	0.60014	0.901585	0.556592	1.09256e+10	1.08927e+10	1.07465e+10	1.07022e+10	3.26	7.42	3.14	12.77	3	3	3	3	1.04537e+10	1.11446e+10	1.09256e+10	1.09106e+10	9.558e+09	1.08927e+10	1.07465e+10	1.05267e+10	11193381141	8.82695e+09	1.07022e+10	1.13614e+10	8476499670	9.29612e+09	10413906525	1.02654e+10	7506511316	9.23522e+09
High	Master Protein	Q9CZ13	Cytochrome b-c1 complex subunit 1, mitochondrial OS=Mus musculus OX=10090 GN=Uqcrc1 PE=1 SV=2	282.461	57	21	534	20	52.8	6.21	Uqcrc1	0.937	0.983	0.932	0.94	0.216842	0.977804	0.281726	0.038175	2.36577e+10	2.28489e+10	2.42902e+10	2.23543e+10	5.31	5.19	1.74	6.42	3	3	3	3	2.54201e+10	2.29461e+10	2.36577e+10	2.38463e+10	2.14961e+10	2.28489e+10	2.42902e+10	2.43544e+10	23599984438	2.10916e+10	2.3971e+10	2.23543e+10	20612128107	19140206014	22549756688	22436143480	16882297478	19372066672
High	Master Protein	Q9Z1G4	V-type proton ATPase 116 kDa subunit a isoform 1 OS=Mus musculus OX=10090 GN=Atp6v0a1 PE=1 SV=3	281.552	57	33	379	33	96.4	6.76	Atp6v0a1	0.836	0.986	0.921	0.954	4.93546e-05	0.921661	0.198492	0.122872	5.09396e+09	4.574e+09	5.40789e+09	5.06055e+09	19.36	8.67	2.45	16.26	3	3	3	3	5.09396e+09	4.99778e+09	6.94915e+09	4.96182e+09	4.17006e+09	4.574e+09	5.24434e+09	5.50603e+09	5.40789e+09	4.37659e+09	6.0461e+09	5.06055e+09	4.13048e+09	4.16884e+09	6.62371e+09	4.6684e+09	3.27502e+09	3.87799e+09
High	Master Protein	P80317	T-complex protein 1 subunit zeta OS=Mus musculus OX=10090 GN=Cct6a PE=1 SV=3	280.706	57	25	450	20	58	7.08	Cct6a	0.969	0.968	0.996	1.011	0.71387	0.731351	0.910035	0.774052	1.10659e+10	1.16377e+10	1.12486e+10	1.16413e+10	1.36	9.96	10.75	8.79	3	3	3	3	1.12966e+10	1.10659e+10	1.10131e+10	1.23576e+10	1.01372e+10	1.16377e+10	1.01496e+10	1.12486e+10	1.25807e+10	1.07609e+10	1.28176e+10	1.16413e+10	9.15997e+09	9230484269	1.04974e+10	11626849372	7.96137e+09	9866821202
High	Master Protein	Q9JLN9	Serine/threonine-protein kinase mTOR OS=Mus musculus OX=10090 GN=Mtor PE=1 SV=2	280.7	28	41	163	41	288.6	7.17	Mtor	0.985	0.974	1.02	1.031	0.853482	0.943477	0.55699	0.492242	1.69318e+09	1.83178e+09	2.04684e+09	2.19128e+09	12.92	7.26	2.9	13.13	3	3	3	3	1.69318e+09	1.68489e+09	2.0975e+09	2.05476e+09	1.80344e+09	1.83178e+09	2.09554e+09	2.04684e+09	1.97767e+09	1.82487e+09	2.19128e+09	2.37414e+09	1.37293e+09	1.40544e+09	1.99927e+09	1.93325e+09	1.41636e+09	1.55305e+09
High	Master Protein	P20029	Endoplasmic reticulum chaperone BiP OS=Mus musculus OX=10090 GN=Hspa5 PE=1 SV=3	279.817	53	35	598	33	72.4	5.16	Hspa5	0.951	0.982	1.063	1.103	0.397039	0.996048	0.205902	0.00191925	1.49181e+10	1.43404e+10	1.49551e+10	1.60079e+10	3.18	4.06	2.08	11.01	3	3	3	3	1.42828e+10	1.49181e+10	1.5203e+10	1.43404e+10	1.37923e+10	1.49584e+10	1.48568e+10	1.54437e+10	1.49551e+10	1.84473e+10	1.60079e+10	1.49081e+10	1.15813e+10	1.24437e+10	1.4491e+10	1.34924e+10	1.0832e+10	1.26822e+10
High	Master Protein	P68510	14-3-3 protein eta OS=Mus musculus OX=10090 GN=Ywhah PE=1 SV=2	279.744	85	24	742	18	28.2	4.89	Ywhah	0.988	0.996	1.028	1.022	0.910324	0.752071	0.501642	0.531295	2.81287e+10	2.80698e+10	2.80152e+10	2.8121e+10	2.95	1.32	2.65	2.38	3	3	3	3	2.81287e+10	2.68511e+10	2.8382e+10	2.85972e+10	2.78784e+10	2.80698e+10	2.69751e+10	2.83986e+10	2.80152e+10	2.91578e+10	2.78913e+10	2.8121e+10	2.28084e+10	22397503389	2.70528e+10	2.69061e+10	2.18947e+10	2.37985e+10
High	Master Protein	Q9D8N0	Elongation factor 1-gamma OS=Mus musculus OX=10090 GN=Eef1g PE=1 SV=3	279.649	65	22	431	22	50	6.74	Eef1g	0.964	0.959	0.976	1.008	0.603002	0.581455	0.791401	0.862706	1.12432e+10	1.0693e+10	1.04872e+10	1.09048e+10	3.88	8.07	9.26	14.35	3	3	3	3	1.07085e+10	1.15664e+10	1.12432e+10	1.10576e+10	9.45596e+09	1.0693e+10	9.55451e+09	1.04872e+10	11500713526	8.88559e+09	1.18466e+10	1.09048e+10	8683094698	9647999078	10716640008	10403698718	7.42637e+09	9.06585e+09
High	Master Protein	Q8CGK3	Lon protease homolog, mitochondrial OS=Mus musculus OX=10090 GN=Lonp1 PE=1 SV=2	279.181	47	31	279	31	105.8	6.57	Lonp1	1.023	0.993	0.991	0.986	0.340724	0.802652	0.949287	0.617774	3.98226e+09	4.15061e+09	3.83843e+09	3.97519e+09	4.32	4.96	3.09	11.35	3	3	3	3	3.98226e+09	3.73335e+09	4.05746e+09	4.15061e+09	4.08968e+09	4.48043e+09	3.68497e+09	3.83843e+09	3.91701e+09	3.35436e+09	4.19502e+09	3.97519e+09	3.22905e+09	3.11413e+09	3867435782	3905166588	3211889910	3.79866e+09
High	Master Protein	Q64487	Receptor-type tyrosine-protein phosphatase delta OS=Mus musculus OX=10090 GN=Ptprd PE=1 SV=3	278.996	29	33	200	23	214.3	6.55	Ptprd	0.949	0.956	0.949	0.993	0.590638	0.676239	0.571031	0.826907	2.01845e+09	1.94957e+09	1898098340	1.95681e+09	3.95	6.1	4.96	9.42	3	3	3	3	2.01845e+09	2.03593e+09	1.89257e+09	2.02003e+09	1.7912e+09	1.94957e+09	1.82258e+09	2.01078e+09	1898098340	1.72882e+09	1.95681e+09	2.08711e+09	1636674010	1698249562	1803932510	1900577362	1406745174	1.65291e+09
High	Master Protein	P80316	T-complex protein 1 subunit epsilon OS=Mus musculus OX=10090 GN=Cct5 PE=1 SV=1	278.863	70	32	389	31	59.6	6.02	Cct5	0.995	1.009	0.99	0.98	0.771641	0.529256	0.997013	0.462949	8.0484e+09	8.12812e+09	8.22314e+09	8.06476e+09	2.26	7.5	6.76	7.83	3	3	3	3	7.8299e+09	8.0484e+09	8.18997e+09	8.12812e+09	7.16188e+09	8.22485e+09	7.39939e+09	8.22314e+09	8.42003e+09	7.06183e+09	8.06476e+09	8.1586e+09	6.34894e+09	6.71349e+09	7.80641e+09	7647459413	5.62468e+09	6973302422
High	Master Protein	Q61171	Peroxiredoxin-2 OS=Mus musculus OX=10090 GN=Prdx2 PE=1 SV=3	277.02	88	16	487	16	21.8	5.41	Prdx2	1.01	1.032	1.037	1.018	0.500848	0.249836	0.407825	0.621959	2.57784e+10	2.55985e+10	2.5851e+10	2.4842e+10	3.67	6.43	6.35	16.54	3	3	3	3	2.60183e+10	2.57784e+10	2.42984e+10	2.39051e+10	2.71944e+10	2.55985e+10	2.83307e+10	2.5851e+10	25127582759	3.25984e+10	2.46763e+10	2.4842e+10	2.10972e+10	2.15028e+10	2.31604e+10	2.24914e+10	2.13575e+10	2.17033e+10
High	Master Protein	Q9CYT6	Adenylyl cyclase-associated protein 2 OS=Mus musculus OX=10090 GN=Cap2 PE=1 SV=1	276.209	63	27	428	25	52.8	6.43	Cap2	0.991	0.983	0.984	1.012	0.850527	0.976119	0.915694	0.754422	9.64364e+09	9.5862e+09	9.42898e+09	9.67436e+09	3.53	6.54	6.53	8.41	3	3	3	3	9.37448e+09	1.00533e+10	9.64364e+09	1.00793e+10	8.84379e+09	9.5862e+09	8.55678e+09	9.42898e+09	9713849518	8.51089e+09	9.67436e+09	1.00199e+10	7.60138e+09	8385875323	9.19201e+09	9.48324e+09	6.9456e+09	8127502707
High	Master Protein	D3YVF0	A-kinase anchor protein 5 OS=Mus musculus OX=10090 GN=Akap5 PE=1 SV=2	276.089	55	21	253	21	79.4	4.75	Akap5	1.051	1.095	1.089	0.978	0.0903916	0.0119282	0.0890547	0.437371	6.57359e+09	7.14552e+09	7.13599e+09	6.75467e+09	1.71	10.84	10.82	14.05	3	3	3	3	6.61759e+09	6.40558e+09	6.57359e+09	6.25408e+09	7.77684e+09	7.14552e+09	8.05633e+09	7.13599e+09	6499566622	8.44065e+09	6.59994e+09	6.75467e+09	5365933728	5343139244	6265730204	5884239515	6107649765	6058210490
High	Master Protein	P47708	Rabphilin-3A OS=Mus musculus OX=10090 GN=Rph3a PE=1 SV=2	275.705	58	31	330	31	75.4	8.27	Rph3a	0.991	0.993	1.067	1.076	0.838742	0.804563	0.182838	0.0225102	7.11772e+09	7.03784e+09	7030899001	7.59463e+09	1.39	4.95	4.95	5.18	3	3	3	3	7.11772e+09	6.97075e+09	7.15796e+09	7.25435e+09	6.58043e+09	7.03784e+09	6.61199e+09	7.29698e+09	7030899001	7.87944e+09	7.10842e+09	7.59463e+09	5771464642	5814575881	6822729947	6825364534	5168030297	5966915150
High	Master Protein	Q9DB05	Alpha-soluble NSF attachment protein OS=Mus musculus OX=10090 GN=Napa PE=1 SV=1	275.47	83	22	361	19	33.2	5.45	Napa	0.966	1.003	0.961	0.992	0.647281	0.623118	0.589867	0.746047	7.99275e+09	7.72005e+09	7879780502	7.70749e+09	1.03	0.97	1.83	6.44	3	3	3	3	7.99275e+09	7.99598e+09	7.85286e+09	7.72005e+09	7.62328e+09	7.76957e+09	8.13089e+09	7.87773e+09	7879780502	8.50116e+09	7.70749e+09	7.54927e+09	6480987438	6669756779	7485092252	7263525442	5987047918	6587304509
High	Master Protein	Q9JKR6	Hypoxia up-regulated protein 1 OS=Mus musculus OX=10090 GN=Hyou1 PE=1 SV=1	274.998	44	30	301	30	111.1	5.19	Hyou1	0.926	0.943	0.994	1.041	0.158201	0.415721	0.89158	0.226181	3.73435e+09	3.51038e+09	3.47674e+09	3.59659e+09	2.53	7.06	10.27	5.65	3	3	3	3	3.73435e+09	3.63688e+09	3.82608e+09	3.53497e+09	3.10913e+09	3.51038e+09	3.01397e+09	3.47674e+09	3.69708e+09	3.47684e+09	3.8785e+09	3.59659e+09	3.02803e+09	3.03366e+09	3.64689e+09	3325928944	2.4418e+09	2.97622e+09
High	Master Protein	P70704	Phospholipid-transporting ATPase IA OS=Mus musculus OX=10090 GN=Atp8a1 PE=1 SV=2	274.743	42	40	352	40	131.3	6.84	Atp8a1	0.973	0.969	0.935	0.952	0.792183	0.747542	0.307177	0.0956037	6.76474e+09	6.81529e+09	6.7694e+09	6.72859e+09	2.31	6.37	4.2	18.51	3	3	3	3	6.91798e+09	6.76474e+09	6.60605e+09	6.81529e+09	6.15941e+09	6.95117e+09	6.36227e+09	6.7694e+09	6.90038e+09	4.88296e+09	6.98621e+09	6.72859e+09	5609506126	5.64273e+09	6.29667e+09	6412268873	4.83738e+09	5.89343e+09
High	Master Protein	Q9R0Q6	Actin-related protein 2/3 complex subunit 1A OS=Mus musculus OX=10090 GN=Arpc1a PE=1 SV=1	274.507	74	21	366	20	41.6	8.18	Arpc1a	0.984	0.969	0.994	1.012	0.997785	0.757347	0.950931	0.744743	1.41778e+10	1.36998e+10	1.38308e+10	1.44261e+10	3.08	6.71	5.86	15.87	3	3	3	3	1.39597e+10	1.48084e+10	1.41778e+10	1.43477e+10	1.25539e+10	1.36998e+10	1.26066e+10	1.38308e+10	14086431768	1.08263e+10	1.44261e+10	1.45122e+10	11319324815	12352237077	13513785230	13499238554	9859358773	11615171049
High	Master Protein	Q9CZC8	Secernin-1 OS=Mus musculus OX=10090 GN=Scrn1 PE=1 SV=1	273.855	63	23	417	23	46.3	4.79	Scrn1	1.035	1.049	1.046	0.987	0.194999	0.126609	0.326349	0.618165	9.31875e+09	9.56591e+09	9.91408e+09	9.07305e+09	0.69	2.11	2.78	11.62	3	3	3	3	9.31875e+09	9.26292e+09	9.39084e+09	9.50916e+09	9.56591e+09	9.88753e+09	9.95805e+09	9.91408e+09	9466206798	1.10177e+10	9.07305e+09	9.05259e+09	7556193231	7726557115	8951044316	8946836608	7512726467	8382978890
High	Master Protein	P63318	Protein kinase C gamma type OS=Mus musculus OX=10090 GN=Prkcg PE=1 SV=1	271.376	68	32	358	30	78.3	7.46	Prkcg	0.919	0.863	0.814	0.942	0.0830952	0.0026107	0.000463061	0.0470896	7.99362e+09	7.46515e+09	7.14846e+09	6.94387e+09	12.41	11.23	4.87	10.75	3	3	3	3	9.25378e+09	7.24896e+09	7.99362e+09	8.36284e+09	6.67908e+09	7.46515e+09	6.76042e+09	7.14846e+09	7452126297	5.81789e+09	7.13971e+09	6.94387e+09	7503506227	6046636177	7619258442	7868303327	5245511366	6329201289
High	Master Protein	Q9D0K2	Succinyl-CoA:3-ketoacid coenzyme A transferase 1, mitochondrial OS=Mus musculus OX=10090 GN=Oxct1 PE=1 SV=1	271.283	64	22	494	22	56	8.53	Oxct1	0.953	0.952	0.954	1.016	0.424892	0.475743	0.507637	0.66458	1.64828e+10	1.58215e+10	1.55287e+10	1.56733e+10	2.37	5.59	5.15	9.56	3	3	3	3	1.60076e+10	1.64828e+10	1.67781e+10	1.62546e+10	1.45805e+10	1.58215e+10	1.4775e+10	1.55287e+10	1.63755e+10	1.35831e+10	1.63804e+10	1.56733e+10	1.29799e+10	1.37489e+10	15992304415	1.52934e+10	1.1451e+10	13414013405
High	Master Protein	Q923T9	Calcium/calmodulin-dependent protein kinase type II subunit gamma OS=Mus musculus OX=10090 GN=Camk2g PE=1 SV=1	270.286	61	22	484	10	59.6	7.58	Camk2g	0.793	0.747	0.878	1.14	3.86804e-06	3.11663e-08	0.0537662	0.000368379	3.20688e+09	2.58977e+09	2.38034e+09	2.7093e+09	7.16	6.35	5.72	31.83	3	3	3	3	3.07724e+09	3.53226e+09	3.20688e+09	2.68067e+09	2.36637e+09	2.58977e+09	2.37179e+09	2.38034e+09	2619513832	2.37986e+09	2.7093e+09	4.23397e+09	2495209996	2.94639e+09	3056692717	2522146008	1858461920	2195692244
High	Master Protein	Q8K596	Sodium/calcium exchanger 2 OS=Mus musculus OX=10090 GN=Slc8a2 PE=1 SV=1	269.441	37	24	293	24	100.6	5.12	Slc8a2	0.994	0.974	0.95	0.969	0.795039	0.848278	0.455295	0.283403	6.07078e+09	6.50757e+09	6.34427e+09	6.27571e+09	6.56	3.05	1.9	9.91	3	3	3	3	6.07078e+09	5.83767e+09	6.6261e+09	6.52286e+09	6.17706e+09	6.50757e+09	6.2331e+09	6.34427e+09	6473954099	5.80757e+09	7.05967e+09	6.27571e+09	4.92254e+09	4.86943e+09	6315782156	6137129259	4.85124e+09	5517334929
High	Master Protein	P08249	Malate dehydrogenase, mitochondrial OS=Mus musculus OX=10090 GN=Mdh2 PE=1 SV=3	268.769	69	23	1138	23	35.6	8.68	Mdh2	1.042	1.062	1.028	0.972	0.14511	0.0691388	0.501948	0.320834	1.61327e+11	1.63138e+11	1.63623e+11	1.61889e+11	3.46	27.6	20.58	17.54	3	3	3	3	1.67541e+11	1.61327e+11	1.56386e+11	1.55042e+11	2.49224e+11	1.63138e+11	2.26915e+11	1.63623e+11	1.59634e+11	2.11019e+11	1.54232e+11	1.61889e+11	1.35852e+11	1.34569e+11	1.49062e+11	1.45874e+11	1.95732e+11	138314031130
High	Master Protein	Q9QVP9	Protein-tyrosine kinase 2-beta OS=Mus musculus OX=10090 GN=Ptk2b PE=1 SV=2	268.707	51	37	281	36	115.7	6.35	Ptk2b	0.92	0.905	0.957	1.038	0.08516	0.0591578	0.550216	0.273028	5.30767e+09	4.72936e+09	4.59944e+09	5.02061e+09	7.55	19.14	6.98	11.18	3	3	3	3	5.30767e+09	4.73635e+09	5.48409e+09	6.33935e+09	4.52172e+09	4.72936e+09	4.3573e+09	4.59944e+09	5000463017	4.16339e+09	5.14425e+09	5.02061e+09	4.30377e+09	3950770991	5.22725e+09	5964472642	3.5512e+09	4.00971e+09
High	Master Protein	Q9WV34	MAGUK p55 subfamily member 2 OS=Mus musculus OX=10090 GN=Mpp2 PE=1 SV=1	267.85	63	27	394	26	61.5	6.44	Mpp2	0.895	0.969	0.928	0.939	0.016758	0.752416	0.249887	0.0358323	7.79258e+09	6.90845e+09	7.52295e+09	7.43875e+09	3.26	2.33	7.01	16.52	3	3	3	3	7.44992e+09	7.79258e+09	7.94102e+09	7.13878e+09	6.82565e+09	6.90845e+09	6.86176e+09	7.52295e+09	7887820562	5.59862e+09	7.43875e+09	7.68833e+09	6040832783	6500090351	7569123126	6716624483	5360621049	5857216534
High	Master Protein	P24527	Leukotriene A-4 hydrolase OS=Mus musculus OX=10090 GN=Lta4h PE=1 SV=4	267.323	47	24	320	24	69	6.42	Lta4h	0.982	1.014	0.974	0.957	0.97117	0.472275	0.818782	0.151561	3.64991e+09	3.75009e+09	3.71446e+09	3.6448e+09	4.01	1.05	4.64	9.73	3	3	3	3	3.88829e+09	3.61413e+09	3.64991e+09	3.75009e+09	3.73484e+09	3.80932e+09	3.71446e+09	3.95668e+09	3617601483	3.22109e+09	3.91461e+09	3.6448e+09	3152851696	3.01469e+09	3.47898e+09	3.52833e+09	2933207336	3.22967e+09
High	Master Protein	Q9JME5	AP-3 complex subunit beta-2 OS=Mus musculus OX=10090 GN=Ap3b2 PE=1 SV=2	266.621	43	37	368	32	119.1	5.63	Ap3b2	0.96	0.954	0.972	0.997	0.541342	0.500636	0.740228	0.87843	5.93937e+09	5.62777e+09	5.43797e+09	5.90922e+09	3.18	6.97	8.98	12.34	3	3	3	3	5.66278e+09	5.93937e+09	6.01832e+09	6.145e+09	5.36182e+09	5.62777e+09	5.25868e+09	5.43797e+09	6.21116e+09	4.73932e+09	5.90922e+09	5.93254e+09	4.59172e+09	4954260940	5.73646e+09	5.78161e+09	4210980450	4771414770
High	Master Protein	P08752	Guanine nucleotide-binding protein G(i) subunit alpha-2 OS=Mus musculus OX=10090 GN=Gnai2 PE=1 SV=5	266.548	77	21	585	12	40.5	5.45	Gnai2	1.013	0.972	0.952	0.987	0.428361	0.835676	0.516572	0.625942	4.50139e+09	4.38513e+09	4.45843e+09	4.60942e+09	6.03	5.34	7.71	16.8	3	3	3	3	4.61956e+09	4.11103e+09	4.50139e+09	4.66016e+09	4.38513e+09	4.19159e+09	3.90502e+09	4.45843e+09	4495327892	3.42993e+09	4.71794e+09	4.60942e+09	3745810036	3.42917e+09	4290576767	4.38458e+09	3.44392e+09	3553766920
High	Master Protein	Q9D1A2	Cytosolic non-specific dipeptidase OS=Mus musculus OX=10090 GN=Cndp2 PE=1 SV=1	265.884	75	24	351	24	52.7	5.66	Cndp2	1.018	1.029	1.083	1.058	0.374891	0.295796	0.114358	0.0871601	4.84941e+09	4.99192e+09	4821614413	5.09186e+09	1.61	7.38	1.47	5.51	3	3	3	3	4.88489e+09	4.73619e+09	4.84941e+09	4.99192e+09	4.39482e+09	5.02376e+09	4.8105e+09	4.93914e+09	4821614413	5.46629e+09	4.90926e+09	5.09186e+09	3.96096e+09	3.95064e+09	4622295544	4696718019	3451536376	4259311279
High	Master Protein	P46096	Synaptotagmin-1 OS=Mus musculus OX=10090 GN=Syt1 PE=1 SV=1	264.056	48	22	611	13	47.4	8.53	Syt1	0.872	0.91	0.923	1.013	0.00236514	0.0759996	0.210187	0.719929	3.52232e+10	3.07203e+10	3.10839e+10	3.26901e+10	6.12	11.07	6.66	2.89	3	3	3	3	3.79819e+10	3.36791e+10	3.52232e+10	3.52524e+10	2.84043e+10	3.07203e+10	3.10839e+10	3.08658e+10	34683195665	3.32569e+10	3.26901e+10	3.14237e+10	30797951632	28093062798	3.35736e+10	33167728383	2.23077e+10	26045668811
High	Master Protein	Q9CS84	Neurexin-1 OS=Mus musculus OX=10090 GN=Nrxn1 PE=1 SV=3	263.802	31	31	261	26	166.1	6.09	Nrxn1	0.946	0.95	0.962	1.014	0.327543	0.4443	0.611683	0.706807	7.34937e+09	8.51291e+09	8.05114e+09	7.73272e+09	12.21	6.65	4.77	2.42	3	3	3	3	7.01641e+09	7.34937e+09	8.79012e+09	8.39282e+09	8.51291e+09	9.46008e+09	8.05114e+09	8.63843e+09	7.89785e+09	7.73272e+09	7.94324e+09	7.56999e+09	5689320228	6.1304e+09	8378455025	7896512186	6.68573e+09	8020569875
High	Master Protein	Q5SSL4	Active breakpoint cluster region-related protein OS=Mus musculus OX=10090 GN=Abr PE=1 SV=1	262.947	51	31	344	29	97.6	6.58	Abr	0.998	0.979	0.983	0.975	0.732088	0.959105	0.931534	0.397404	3.78387e+09	3.87001e+09	3.74127e+09	3.92308e+09	3.21	5.98	4.93	13.98	3	3	3	3	3.78387e+09	3.68257e+09	3.92534e+09	3.90891e+09	3.50172e+09	3.87001e+09	3.59731e+09	3.74127e+09	3.9662e+09	3.05484e+09	3.94983e+09	3.92308e+09	3.06818e+09	3.07178e+09	3741505215	3.67775e+09	2750124389	3281123588
High	Master Protein	Q91VR5	ATP-dependent RNA helicase DDX1 OS=Mus musculus OX=10090 GN=Ddx1 PE=1 SV=1	261.485	54	29	324	29	82.4	7.21	Ddx1	0.965	0.972	0.994	1.008	0.633906	0.85059	0.893391	0.862566	4.04145e+09	3.78199e+09	4.05637e+09	4.09999e+09	1.45	8.53	8.67	13.27	3	3	3	3	4.01411e+09	4.04145e+09	4.12683e+09	3.78199e+09	3.36765e+09	3.99023e+09	3.6133e+09	4.05637e+09	4.29435e+09	3.36255e+09	4.37549e+09	4.09999e+09	3.25488e+09	3.37113e+09	3933556208	3558342375	2644832683	3383050844
High	Master Protein	P15508	Spectrin beta chain, erythrocytic OS=Mus musculus OX=10090 GN=Sptb PE=1 SV=4	261.362	20	34	325	24	245.1	5.33	Sptb	0.901	0.858	0.909	1.058	0.0244702	0.00209287	0.149585	0.0929812	4.86783e+09	5.07722e+09	4.55531e+09	4.44827e+09	11.41	12.38	21.36	17.96	3	3	3	3	5.89034e+09	4.86783e+09	4.85598e+09	4.8349e+09	6.07999e+09	5.07722e+09	6.17852e+09	4.55531e+09	4.18118e+09	5.69732e+09	4.07165e+09	4.44827e+09	4776237376	4.06045e+09	4628559188	4548989196	4775004228	4.30464e+09
High	Master Protein	P63005	Platelet-activating factor acetylhydrolase IB subunit alpha OS=Mus musculus OX=10090 GN=Pafah1b1 PE=1 SV=2	260.167	85	31	357	30	46.6	7.37	Pafah1b1	0.969	0.956	0.951	0.987	0.708069	0.535831	0.471607	0.611415	1.02141e+10	1.03831e+10	9937653935	1.02905e+10	5.27	8.26	7.36	15.41	3	3	3	3	1.02141e+10	1.07824e+10	9.70486e+09	1.03831e+10	9.04077e+09	1.05441e+10	8.94724e+09	1.03411e+10	9937653935	7.77532e+09	1.03074e+10	1.02905e+10	8.28216e+09	8994042653	9250353384	9769127021	7100294218	8939677576
High	Master Protein	Q7TMB8	Cytoplasmic FMR1-interacting protein 1 OS=Mus musculus OX=10090 GN=Cyfip1 PE=1 SV=1	260.117	40	43	411	22	145.1	6.9	Cyfip1	0.972	0.929	0.934	0.972	0.938669	0.334605	0.415488	0.456799	2.21834e+09	1.88516e+09	1.92963e+09	1.94311e+09	10.82	8.89	5.33	15.37	3	3	3	3	2.21834e+09	2.3441e+09	1.8931e+09	1.88516e+09	1.73396e+09	2.07068e+09	1.92963e+09	1.97811e+09	1.78384e+09	1.60366e+09	2.1887e+09	1.94311e+09	1798758170	1.9553e+09	1.80444e+09	1773682641	1.36179e+09	1.75559e+09
High	Master Protein	Q9ERK4	Exportin-2 OS=Mus musculus OX=10090 GN=Cse1l PE=1 SV=1	257.849	46	28	309	28	110.4	5.77	Cse1l	1.013	0.969	1.02	1.043	0.462279	0.875106	0.551679	0.326972	1.95585e+09	2.09552e+09	1832811753	2.11651e+09	4.06	2.89	8.6	16.84	3	3	3	3	1.95585e+09	1.88201e+09	2.04117e+09	2.11495e+09	2.00283e+09	2.09552e+09	1.8304e+09	2.11867e+09	1832811753	1.63685e+09	2.11651e+09	2.29252e+09	1.58592e+09	1.56986e+09	1945575865	1.98989e+09	1.57295e+09	1.77666e+09
High	Master Protein	Q91XM9	Disks large homolog 2 OS=Mus musculus OX=10090 GN=Dlg2 PE=1 SV=2	257.008	47	29	300	23	94.8	6.24	Dlg2	0.968	0.961	0.966	0.994	0.750997	0.681052	0.733942	0.83862	3.45086e+09	3.47405e+09	3275184490	3.30987e+09	1.13	7.3	4.55	5	3	3	3	3	3.45086e+09	3.49355e+09	3.41581e+09	3.47405e+09	3.12274e+09	3.60247e+09	3.18554e+09	3.47971e+09	3275184490	3.07794e+09	3.30987e+09	3.3921e+09	2798161218	2914107946	3255836608	3268608394	2452488174	3054291140
High	Master Protein	Q922F4	Tubulin beta-6 chain OS=Mus musculus OX=10090 GN=Tubb6 PE=1 SV=1	256.567	42	17	2630	1	50.1	4.89	Tubb6	1.51	1.234	1.148	0.776	0.00266685	0.122155	0.490864	0.0415552	5.21339e+07	7.87122e+07	64319508	4.98866e+07	53.8	15.46	25.29	54.33	3	3	3	3	5.21339e+07	2.11461e+07	7.34947e+07	8.21263e+07	7.87122e+07	6.08579e+07	8.89411e+07	5.49609e+07	64319508	8.44064e+07	2.65138e+07	4.98866e+07	42273200	17638744	70052728	77269768	61817736	51597356
High	Master Protein	P68404	Protein kinase C beta type OS=Mus musculus OX=10090 GN=Prkcb PE=1 SV=4	256.297	58	29	394	21	76.7	7.01	Prkcb	0.894	0.824	0.864	1.022	0.0150268	4.25432e-05	0.0171473	0.52591	5.627e+09	5.1828e+09	4.8064e+09	5.08976e+09	15.36	12.77	4.65	5.94	3	3	3	3	7.05677e+09	5.33166e+09	5.627e+09	5.9886e+09	4.65138e+09	5.1828e+09	4.58257e+09	4.8064e+09	5.0297e+09	4.64379e+09	5.20286e+09	5.08976e+09	5.72204e+09	4.44734e+09	5.36347e+09	5.63446e+09	3653024629	4.39415e+09
High	Master Protein	P70296	Phosphatidylethanolamine-binding protein 1 OS=Mus musculus OX=10090 GN=Pebp1 PE=1 SV=3	253.155	80	14	496	14	20.8	5.4	Pebp1	1.147	1.179	1.1	0.971	9.98487e-05	2.33404e-05	0.0598653	0.308767	4.18874e+10	4.3835e+10	4.61137e+10	4.35342e+10	4.14	21.18	19.14	33.09	3	3	3	3	4.18874e+10	4.20771e+10	3.90483e+10	4.15685e+10	6.04277e+10	4.3835e+10	6.04989e+10	4.61137e+10	4.2521e+10	7.18469e+10	4.0721e+10	4.35342e+10	3.39648e+10	3.50981e+10	37219604114	3.91103e+10	4.74578e+10	3.71648e+10
High	Master Protein	P31324	cAMP-dependent protein kinase type II-beta regulatory subunit OS=Mus musculus OX=10090 GN=Prkar2b PE=1 SV=3	251.219	57	19	559	17	46.1	4.98	Prkar2b	0.965	0.988	0.97	0.991	0.633827	0.880496	0.713054	0.721859	1.00365e+10	9.56638e+09	9.73891e+09	9.79164e+09	5.63	6.03	1.73	5.55	3	3	3	3	9.12597e+09	1.00365e+10	1.01132e+10	9.56638e+09	8.70856e+09	9.77092e+09	9.53838e+09	9.73891e+09	9.87202e+09	9.04708e+09	1.00839e+10	9.79164e+09	7.39987e+09	8371849484	9.63956e+09	9.00067e+09	6.83939e+09	8.28411e+09
High	Master Protein	Q60932	Voltage-dependent anion-selective channel protein 1 OS=Mus musculus OX=10090 GN=Vdac1 PE=1 SV=3	249.138	66	17	358	16	32.3	8.43	Vdac1	0.783	0.849	0.833	0.948	7.12437e-09	0.000758426	0.00205494	0.0727707	1.49076e+10	1.15082e+10	1.29437e+10	1.19553e+10	16.43	8.48	11.39	4.42	3	3	3	3	1.66004e+10	1.19047e+10	1.49076e+10	1.01959e+10	1.20526e+10	1.15082e+10	1.33534e+10	1.29437e+10	10739159397	1.19553e+10	1.27018e+10	1.16652e+10	13460618682	9930190113	14209425088	9592956582	9.46567e+09	9757018951
High	Master Protein	F6SEU4	Ras/Rap GTPase-activating protein SynGAP OS=Mus musculus OX=10090 GN=Syngap1 PE=1 SV=2	248.87	34	30	203	28	148.1	8.98	Syngap1	0.786	0.884	0.922	1.021	2.63733e-06	0.0223072	0.259501	0.560464	3.30135e+09	2.42383e+09	2.78351e+09	3.00805e+09	13.15	13.37	4.48	15.38	3	3	3	3	2.83129e+09	3.30135e+09	3.69103e+09	2.91554e+09	2.26573e+09	2.42383e+09	2.78351e+09	2.76262e+09	2.99333e+09	2.49765e+09	3.00805e+09	3.40946e+09	2.29577e+09	2.75378e+09	3.51817e+09	2.74312e+09	1779426650	2055004722
High	Master Protein	Q9Z1Q9	Valine--tRNA ligase OS=Mus musculus OX=10090 GN=Vars PE=1 SV=1	248.694	46	35	203	35	140.1	7.77	Vars1	0.939	0.943	0.968	0.981	0.423367	0.480876	0.794349	0.58229	2.32437e+09	2.17627e+09	2.31057e+09	2.13176e+09	5.69	13.03	7.48	27.76	3	3	3	3	2.32437e+09	2.51104e+09	2.24998e+09	2.17627e+09	1.96197e+09	2.53553e+09	2.0416e+09	2.31057e+09	2347886981	1.64241e+09	2.86283e+09	2.13176e+09	1.88474e+09	2094558969	2144608493	2.04757e+09	1540862271	2.14971e+09
High	Master Protein	P11627	Neural cell adhesion molecule L1 OS=Mus musculus OX=10090 GN=L1cam PE=1 SV=1	248.53	28	26	323	26	140.9	5.97	L1cam	0.964	0.962	0.971	1.002	0.605109	0.619396	0.721853	0.982293	5.13534e+09	4.95462e+09	4894496023	4.95095e+09	2.01	8.17	4.55	2.98	3	3	3	3	5.13534e+09	4.98398e+09	5.17987e+09	5.20729e+09	4.42826e+09	4.95462e+09	4.52211e+09	4.90106e+09	4894496023	4.73423e+09	5.01223e+09	4.95095e+09	4164036288	4157331951	4937283167	4899354729	3477796024	4200693835
High	Master Protein	Q9Z2I9	Succinate--CoA ligase [ADP-forming] subunit beta, mitochondrial OS=Mus musculus OX=10090 GN=Sucla2 PE=1 SV=2	247.883	67	32	581	32	50.1	7.01	Sucla2	0.992	0.985	0.971	0.981	0.831067	0.941789	0.727436	0.497164	1.98884e+10	1.9576e+10	19516690475	1.92356e+10	1.41	4.48	1.31	6.62	3	3	3	3	2.01959e+10	1.98884e+10	1.96366e+10	1.9576e+10	1.88644e+10	2.06165e+10	1.91743e+10	1.96732e+10	19516690475	1.74556e+10	1.92356e+10	1.98632e+10	1.6376e+10	16589716637	1.87169e+10	18418382926	1.48155e+10	1.74793e+10
High	Master Protein	Q811D0	Disks large homolog 1 OS=Mus musculus OX=10090 GN=Dlg1 PE=1 SV=1	247.286	45	30	323	22	100.1	5.8	Dlg1	1.014	0.992	1.024	1.024	0.43304	0.820831	0.549834	0.48242	5.81285e+09	6.31941e+09	6.1444e+09	5.91446e+09	3.29	7.04	7.82	6.69	3	3	3	3	6.08046e+09	5.70596e+09	5.81285e+09	6.31941e+09	6.5531e+09	5.70877e+09	6.64169e+09	6.1444e+09	5679553425	6.33694e+09	5.54339e+09	5.91446e+09	4930393080	4759565996	5.54061e+09	5945708650	5.14657e+09	4840086104
High	Master Protein	Q9Z268	RasGAP-activating-like protein 1 OS=Mus musculus OX=10090 GN=Rasal1 PE=1 SV=2	246.462	50	32	272	32	89.3	6.37	Rasal1	0.932	0.935	0.912	0.977	0.240451	0.340591	0.189847	0.468154	3.42611e+09	3.21073e+09	3.27587e+09	3.45545e+09	5.87	3.29	3.26	14.14	3	3	3	3	3.71029e+09	3.42611e+09	3.31376e+09	3.35089e+09	3.14224e+09	3.21073e+09	3.10104e+09	3.28882e+09	3.27587e+09	2.70289e+09	3.52675e+09	3.45545e+09	3.00852e+09	2.85785e+09	3.15857e+09	3.15274e+09	2.4678e+09	2.72217e+09
High	Master Protein	Q80U28	MAP kinase-activating death domain protein OS=Mus musculus OX=10090 GN=Madd PE=1 SV=2	245.779	32	37	212	37	175.1	6.04	Madd	0.944	0.929	0.947	1.004	0.35293	0.269813	0.460206	0.922072	3.67855e+09	3.36131e+09	3.14268e+09	3.66662e+09	5.93	10.8	6.97	16.74	3	3	3	3	3.67855e+09	3.73113e+09	3.3396e+09	3.36131e+09	2.79145e+09	3.41088e+09	2.95221e+09	3.14268e+09	3391761428	2.72608e+09	3.66662e+09	3.73982e+09	2.98279e+09	3.11228e+09	3.18319e+09	3.16254e+09	2.1923e+09	2891860507
High	Master Protein	Q9EQ20	Methylmalonate-semialdehyde dehydrogenase [acylating], mitochondrial OS=Mus musculus OX=10090 GN=Aldh6a1 PE=1 SV=1	244.968	65	27	389	27	57.9	8.07	Aldh6a1	0.94	0.937	0.931	0.999	0.247305	0.272636	0.267737	0.918747	6.76568e+09	6.61069e+09	6605605868	6.54336e+09	10.77	4.28	3.8	10.45	3	3	3	3	7.9903e+09	6.58056e+09	6.76568e+09	6.61069e+09	6.34642e+09	6.91316e+09	6.21858e+09	6.67864e+09	6605605868	5.65571e+09	6.96285e+09	6.54336e+09	6479002633	5.4891e+09	6448826258	6219766266	4984249089	5861206858
High	Master Protein	Q9DB20	ATP synthase subunit O, mitochondrial OS=Mus musculus OX=10090 GN=Atp5po PE=1 SV=1	244.009	72	19	418	19	23.3	9.99	Atp5po	0.973	0.981	1.003	0.996	0.792866	0.980774	0.820388	0.849639	1.67076e+10	1.60867e+10	1.65804e+10	1.51245e+10	3.89	2.62	1.57	21.66	3	3	3	3	1.75598e+10	1.67076e+10	1.627e+10	1.59509e+10	1.6748e+10	1.60867e+10	1.67051e+10	1.65804e+10	16208635729	2.11611e+10	1.51245e+10	1.45302e+10	1.42385e+10	13936420828	15507996106	15007612331	13153262891	1.36389e+10
High	Master Protein	Q9CZ30	Obg-like ATPase 1 OS=Mus musculus OX=10090 GN=Ola1 PE=1 SV=1	243.289	72	21	322	21	44.7	7.81	Ola1	1.023	1.02	1.028	0.992	0.320433	0.402492	0.501789	0.766982	4.56753e+09	5.00265e+09	4994195572	5.00338e+09	4.81	7.65	2.14	1.63	3	3	3	3	4.56753e+09	4.462e+09	4.89072e+09	5.00265e+09	4.37576e+09	5.02115e+09	5.07347e+09	4.86261e+09	4994195572	5.05413e+09	5.00338e+09	4.89547e+09	3.70362e+09	3.72192e+09	4661674342	4706819608	3436568639	4.2571e+09
High	Master Protein	P97300	Neuroplastin OS=Mus musculus OX=10090 GN=Nptn PE=1 SV=3	242.733	53	20	639	20	44.3	7.74	Nptn	0.987	1.01	1.051	1.063	0.927439	0.511276	0.284401	0.0562266	2.79302e+10	2.79295e+10	2.84851e+10	2.9267e+10	3.1	1.56	2.68	11.46	3	3	3	3	2.79302e+10	2.93154e+10	2.76872e+10	2.79295e+10	2.73889e+10	2.82481e+10	2.84851e+10	2.97e+10	2.82701e+10	3.37147e+10	2.69578e+10	2.9267e+10	2.26474e+10	2.44531e+10	2.63905e+10	2.62779e+10	2.15103e+10	2.39497e+10
High	Master Protein	P62141	Serine/threonine-protein phosphatase PP1-beta catalytic subunit OS=Mus musculus OX=10090 GN=Ppp1cb PE=1 SV=3	241.875	83	21	469	7	37.2	6.19	Ppp1cb	1.096	1.089	1.143	1.009	0.00604382	0.0164838	0.0100787	0.837942	1.19185e+10	1.23156e+10	1.28424e+10	1.25382e+10	4.01	18.27	17.84	18.66	3	3	3	3	1.24152e+10	1.19185e+10	1.14589e+10	1.21648e+10	1.65669e+10	1.23156e+10	1.58175e+10	1.28424e+10	11140533862	1.57387e+10	1.09484e+10	1.25382e+10	1.0067e+10	9.94166e+09	10922252108	1.14454e+10	13011051540	1.04416e+10
High	Master Protein	P26645	Myristoylated alanine-rich C-kinase substrate OS=Mus musculus OX=10090 GN=Marcks PE=1 SV=2	241.838	56	13	307	13	29.6	4.34	Marcks	1.352	1.302	1.099	0.919	6.66134e-16	6.15044e-11	0.0619623	0.0050486	6.77335e+09	8.17909e+09	8.21588e+09	7.05221e+09	4.74	36.28	30.56	49.06	3	3	3	3	6.77335e+09	6.47011e+09	7.11371e+09	6.69286e+09	1.31658e+10	8.17909e+09	1.25882e+10	8.21588e+09	7222155656	1.38678e+10	5.74735e+09	7.05221e+09	5492231684	5396966889	6.78056e+09	6297071827	10339983272	6.93451e+09
High	Master Protein	Q8R081	Heterogeneous nuclear ribonucleoprotein L OS=Mus musculus OX=10090 GN=Hnrnpl PE=1 SV=2	240.619	70	23	271	23	63.9	8.1	Hnrnpl	0.976	0.982	0.941	0.946	0.841303	0.982507	0.360939	0.0738596	5.10649e+09	5.12459e+09	4.91116e+09	4.77731e+09	3.94	9.12	3.76	15.49	3	3	3	3	5.10649e+09	5.19535e+09	4.8154e+09	5.13376e+09	4.35944e+09	5.12459e+09	4.71249e+09	5.08019e+09	4.91116e+09	3.98156e+09	5.44616e+09	4.77731e+09	4.14064e+09	4.33365e+09	4.58988e+09	4.83017e+09	3.42374e+09	4.3448e+09
High	Master Protein	P61161	Actin-related protein 2 OS=Mus musculus OX=10090 GN=Actr2 PE=1 SV=1	240.59	64	21	349	21	44.7	6.74	Actr2	0.99	1.003	1.017	1.023	0.859377	0.620442	0.633873	0.508297	1.12028e+10	1.10664e+10	1.12013e+10	1.11307e+10	1.59	8.7	5.5	12.7	3	3	3	3	1.09579e+10	1.13025e+10	1.12028e+10	1.15654e+10	9.74839e+09	1.10664e+10	1.02305e+10	1.12013e+10	1.13289e+10	9.16246e+09	1.17653e+10	1.11307e+10	8885313078	9427870260	10678148514	1.08815e+10	7.65604e+09	9.38248e+09
High	Master Protein	O88343	Electrogenic sodium bicarbonate cotransporter 1 OS=Mus musculus OX=10090 GN=Slc4a4 PE=1 SV=2	240.383	41	27	298	26	121.4	6.84	Slc4a4	0.891	0.957	0.953	0.944	0.0268756	0.609139	0.574777	0.0801431	3.43039e+09	2.62225e+09	3.12326e+09	2.90212e+09	6.63	23.56	11.31	17.78	3	3	3	3	3.43039e+09	3.0522e+09	3.43251e+09	3.39467e+09	2.12581e+09	2.62225e+09	2.81937e+09	3.12326e+09	3.53131e+09	2.52247e+09	3.57542e+09	2.90212e+09	2.78156e+09	2.54596e+09	3.27176e+09	3.19392e+09	1.66954e+09	2.22323e+09
High	Master Protein	Q9D051	Pyruvate dehydrogenase E1 component subunit beta, mitochondrial OS=Mus musculus OX=10090 GN=Pdhb PE=1 SV=1	240.229	64	17	491	17	38.9	6.87	Pdhb	0.953	0.968	0.971	1.004	0.417507	0.737434	0.727519	0.962386	2.68502e+10	2.54118e+10	2.5274e+10	2.60965e+10	1.85	6.42	4.96	5.44	3	3	3	3	2.62647e+10	2.72505e+10	2.68502e+10	2.54698e+10	2.27141e+10	2.54118e+10	2.43632e+10	2.5274e+10	26861662476	2.42245e+10	2.69702e+10	2.60965e+10	2.1297e+10	22730669028	25592726632	2.39636e+10	17838843890	21544980298
High	Master Protein	Q8BLQ9	Cell adhesion molecule 2 OS=Mus musculus OX=10090 GN=Cadm2 PE=1 SV=2	239.242	48	17	427	17	47.5	5.41	Cadm2	1.022	1.025	1.07	1.078	0.323977	0.318689	0.163044	0.0181359	1.19542e+10	1.21191e+10	1.25977e+10	1.25642e+10	5.03	0.74	4.92	18.05	3	3	3	3	1.19542e+10	1.27625e+10	1.15696e+10	1.21191e+10	1.22092e+10	1.20292e+10	1.25977e+10	1.28873e+10	11715965880	1.62319e+10	1.16313e+10	1.25642e+10	9693156220	10645684920	11027764128	11402403164	9588677546	10198768650
High	Master Protein	Q9R0Y5	Adenylate kinase isoenzyme 1 OS=Mus musculus OX=10090 GN=Ak1 PE=1 SV=1	238.997	77	16	423	16	21.5	5.81	Ak1	1.052	1.117	1.101	1.004	0.0863536	0.00288771	0.0576779	0.958623	9.75899e+09	9.95793e+09	1.05295e+10	1.00595e+10	5.91	4.66	6.69	23.86	3	3	3	3	9.13456e+09	1.02819e+10	9.75899e+09	9.95793e+09	1.06343e+10	9.72885e+09	1.17344e+10	1.05295e+10	1.04223e+10	1.4804e+10	9.958e+09	1.00595e+10	7406839443	8.57655e+09	9.30195e+09	9.36906e+09	8351772124	8248442985
High	Master Protein	Q8BIJ6	Isoleucine--tRNA ligase, mitochondrial OS=Mus musculus OX=10090 GN=Iars2 PE=1 SV=1	238.903	42	29	322	29	112.7	6.81	Iars2	0.973	0.956	0.978	1.001	0.787599	0.581108	0.877636	0.982616	4.07664e+09	3.99675e+09	4.01842e+09	4.12319e+09	3.37	4.93	5.29	9.08	3	3	3	3	3.89212e+09	4.07664e+09	4.15775e+09	4.17169e+09	3.99675e+09	3.78005e+09	4.01842e+09	3.80612e+09	4.2312e+09	3.56745e+09	4.12319e+09	4.2454e+09	3.15596e+09	3.40048e+09	3.96304e+09	3.925e+09	3.1389e+09	3.20485e+09
High	Master Protein	Q99KJ8	Dynactin subunit 2 OS=Mus musculus OX=10090 GN=Dctn2 PE=1 SV=3	238.582	69	22	369	22	44.1	5.26	Dctn2	1.038	1.058	1.037	1.027	0.17044	0.0826806	0.411379	0.430757	7.56571e+09	8.45333e+09	8.17442e+09	8.24065e+09	4.35	4.27	11.13	29.05	3	3	3	3	7.56571e+09	8.11178e+09	7.49903e+09	7.91806e+09	8.59074e+09	8.45333e+09	8.39295e+09	8.17442e+09	6794099480	1.19866e+10	6.91935e+09	8.24065e+09	6134718974	6766346223	7147827668	7449826684	6746862190	7167014246
High	Master Protein	P61205	ADP-ribosylation factor 3 OS=Mus musculus OX=10090 GN=Arf3 PE=2 SV=2	238.542	85	16	514	2	20.6	7.43	Arf3	1.029	1.012	1.009	0.998	0.248884	0.479934	0.73281	0.887453	3.75708e+10	3.68085e+10	3.75967e+10	3.7438e+10	4.44	3.08	3.65	5.77	3	3	3	3	3.49844e+10	3.80191e+10	3.75708e+10	3.8627e+10	3.65034e+10	3.68085e+10	3.75967e+10	3.5723e+10	38360438798	3.94478e+10	3.7438e+10	3.51398e+10	28367439823	31713186952	35811282930	36342797004	28668485749	31207515328
High	Master Protein	Q0KL02	Triple functional domain protein OS=Mus musculus OX=10090 GN=Trio PE=1 SV=3	237.325	18	37	200	28	347.6	6.35	Trio	0.943	0.949	0.956	1.005	0.522372	0.580223	0.643912	0.949102	2.08313e+09	1.96378e+09	2024457439	2.12584e+09	3.08	6.34	13.41	15.87	3	3	3	3	2.02186e+09	2.08313e+09	2.15014e+09	2.07359e+09	1.82613e+09	1.96378e+09	1.61633e+09	2.08844e+09	2024457439	1.6075e+09	2.16789e+09	2.12584e+09	1639444598	1737616719	2049442235	1950968189	1.43418e+09	1.66496e+09
High	Master Protein	Q9Z1S5	Neuronal-specific septin-3 OS=Mus musculus OX=10090 GN=Septin3 PE=1 SV=2	237.002	62	22	342	22	40	6.81	Septin3	1.045	1.023	1.013	0.999	0.121172	0.342792	0.682975	0.915127	1.15267e+10	1.18543e+10	1.18477e+10	1.21028e+10	2.67	3.78	3.09	4.09	3	3	3	3	1.13791e+10	1.15267e+10	1.19742e+10	1.18543e+10	1.11946e+10	1.20352e+10	1.18477e+10	1.24148e+10	11719105702	1.15311e+10	1.25125e+10	1.21028e+10	9226865190	9614869282	11413422751	1.11533e+10	8.79183e+09	10203858463
High	Master Protein	P55066	Neurocan core protein OS=Mus musculus OX=10090 GN=Ncan PE=1 SV=1	236.87	27	30	377	29	137.1	5.72	Ncan	1.062	1.079	1.023	0.962	0.0526247	0.0285863	0.564563	0.188158	7.93582e+09	9.00345e+09	8.18336e+09	7.811e+09	5.95	18.87	18.63	36.39	3	3	3	3	8.67033e+09	7.93582e+09	7.7591e+09	7.91449e+09	1.13964e+10	9.00345e+09	1.10561e+10	8.18336e+09	8059265075	1.20329e+10	5.92857e+09	7.811e+09	7030409372	6619574217	7395718120	7446468266	8950346416	7633424357
High	Master Protein	Q68FL4	Putative adenosylhomocysteinase 3 OS=Mus musculus OX=10090 GN=Ahcyl2 PE=1 SV=1	236.665	55	28	455	11	66.9	7.36	Ahcyl2	0.98	0.966	0.955	0.993	0.891704	0.857466	0.675508	0.880301	1.03469e+09	1.0176e+09	1.0385e+09	9.93617e+08	2.56	8.49	3.34	13.09	3	3	3	3	1.04011e+09	9.92342e+08	1.03469e+09	1.0176e+09	8.91838e+08	1.05065e+09	1.0385e+09	1.00737e+09	1076812508	8.57978e+08	1.11693e+09	9.93617e+08	843383591	827751141	986230520	957421086	700417890	890778078
High	Master Protein	Q8VCT3	Aminopeptidase B OS=Mus musculus OX=10090 GN=Rnpep PE=1 SV=2	236.511	59	28	210	28	72.4	5.35	Rnpep	1	0.96	0.97	1.014	0.651042	0.729304	0.816987	0.778989	2.26082e+09	2.18369e+09	2.11704e+09	2.32394e+09	10.09	11.31	3.9	12.16	3	3	3	3	2.26082e+09	2.48699e+09	2.03114e+09	2.14042e+09	2.18369e+09	2.61344e+09	2.11704e+09	2.03224e+09	2197313195	1.96644e+09	2.50849e+09	2.32394e+09	1.8332e+09	2.07449e+09	1936016774	2.01385e+09	1.71499e+09	2215760450
High	Master Protein	Q8VEK3	Heterogeneous nuclear ribonucleoprotein U OS=Mus musculus OX=10090 GN=Hnrnpu PE=1 SV=1	235.22	47	29	288	28	87.9	6.24	Hnrnpu	1.003	1.032	0.971	0.923	0.609985	0.249152	0.725328	0.00804466	6.62765e+09	6.61146e+09	6.74265e+09	6.56493e+09	1.93	10.49	5.49	22.65	3	3	3	3	6.62765e+09	6.41433e+09	6.63896e+09	7.00857e+09	5.6918e+09	6.61146e+09	6.12981e+09	6.74265e+09	6.76067e+09	4.52343e+09	7.14282e+09	6.56493e+09	5374085687	5.35044e+09	6328038395	6594120104	4.47013e+09	5605415457
High	Master Protein	Q9R1V6	Disintegrin and metalloproteinase domain-containing protein 22 OS=Mus musculus OX=10090 GN=Adam22 PE=1 SV=2	234.624	32	24	272	24	99.7	7.83	Adam22	0.974	0.97	0.977	0.99	0.820284	0.784158	0.84318	0.724369	4.72882e+09	4.64755e+09	4679559662	4.66e+09	3.25	3.46	3.15	1.05	3	3	3	3	4.62816e+09	4.72882e+09	4.93168e+09	4.79066e+09	4.47062e+09	4.64755e+09	4.53336e+09	4.8286e+09	4679559662	4.66e+09	4.57993e+09	4.66762e+09	3752780838	3944492162	4700720264	4507365255	3.51106e+09	3940348112
High	Master Protein	Q62108	Disks large homolog 4 OS=Mus musculus OX=10090 GN=Dlg4 PE=1 SV=1	234.545	48	27	285	22	80.4	5.87	Dlg4	0.898	0.914	0.898	0.968	0.0374283	0.146826	0.112408	0.308283	3.71566e+09	3.34416e+09	3475296608	3.26203e+09	9.4	2.6	1.88	2.89	3	3	3	3	3.71566e+09	3.39687e+09	4.09807e+09	3.44815e+09	3.34416e+09	3.2747e+09	3.4618e+09	3.58229e+09	3475296608	3.11671e+09	3.26203e+09	3.28996e+09	3012872270	2833458424	3906150462	3244240673	2626385620	2776398621
High	Master Protein	P02088	Hemoglobin subunit beta-1 OS=Mus musculus OX=10090 GN=Hbb-b1 PE=1 SV=2	234.463	65	13	596	8	15.8	7.65	Hbb-b1	1.361	1.197	1.606	1.021	2.22045e-16	4.61833e-06	1e-17	0.540809	7.87122e+10	8.10885e+10	8.50042e+10	8.30206e+10	24.18	28.8	8.9	41.46	3	3	3	3	8.2524e+10	5.11527e+10	7.87122e+10	7.80056e+10	1.27059e+11	8.10885e+10	9.44436e+10	8.50042e+10	7.92383e+10	1.4623e+11	8.30206e+10	6.8856e+10	6.69153e+10	42668436684	75025930788	7.33927e+10	99787413707	6.87495e+10
High	Master Protein	P60469	Liprin-alpha-3 OS=Mus musculus OX=10090 GN=Ppfia3 PE=1 SV=2	234.341	38	38	293	35	133.3	5.64	Ppfia3	0.921	0.923	0.92	0.997	0.111515	0.179968	0.215194	0.859272	4.48159e+09	3.96483e+09	4054037378	4.37784e+09	4.68	10.81	5.61	12.15	3	3	3	3	4.48159e+09	4.57414e+09	4.17903e+09	3.96483e+09	3.65746e+09	4.52057e+09	3.94165e+09	4.38718e+09	4054037378	3.55315e+09	4.37784e+09	4.46115e+09	3633932485	3815469934	3983316724	3730366983	2.87244e+09	3.83269e+09
High	Master Protein	Q6PHZ2	Calcium/calmodulin-dependent protein kinase type II subunit delta OS=Mus musculus OX=10090 GN=Camk2d PE=1 SV=1	232.414	65	24	461	13	56.3	7.25	Camk2d	0.705	0.725	0.878	1.241	7.45448e-12	7.0181e-10	0.0498397	6.75938e-09	3.35611e+09	2.00873e+09	2.14959e+09	2.66924e+09	11.55	9.45	9.92	32.84	3	3	3	3	2.83979e+09	3.57125e+09	3.35611e+09	2.296e+09	1.92095e+09	2.00873e+09	2.08223e+09	2.14959e+09	2.49667e+09	2.24516e+09	2.66924e+09	4.13276e+09	2.30267e+09	2.97892e+09	3198930302	2160223434	1.50865e+09	1.70307e+09
High	Master Protein	Q4KUS2	Protein unc-13 homolog A OS=Mus musculus OX=10090 GN=Unc13a PE=1 SV=3	232.128	26	30	224	30	193.7	5.25	Unc13a	0.91	0.905	0.936	1.071	0.220586	0.16576	0.445409	0.148887	1.51042e+09	1.39992e+09	1.38801e+09	1.57841e+09	1.92	6.56	13.78	24.47	3	3	3	3	1.51096e+09	1.46111e+09	1.51042e+09	1.4258e+09	1.25981e+09	1.39992e+09	1.17449e+09	1.38801e+09	1.55124e+09	1.05957e+09	1.7449e+09	1.57841e+09	1.22517e+09	1218772253	1439685627	1.34149e+09	9.89407e+08	1186898046
High	Master Protein	O70589	Peripheral plasma membrane protein CASK OS=Mus musculus OX=10090 GN=Cask PE=1 SV=2	232.086	46	32	203	32	105	6.43	Cask	0.988	1.004	0.955	0.966	0.911609	0.596809	0.559042	0.25678	4.00872e+09	4.04004e+09	4.23731e+09	3.98585e+09	8.52	3.72	10.43	6.86	3	3	3	3	4.02163e+09	3.45044e+09	4.00872e+09	4.04004e+09	3.97334e+09	4.26375e+09	3.5619e+09	4.23731e+09	4337532845	3.54294e+09	3.98585e+09	4.01362e+09	3.26097e+09	2.87814e+09	3820983589	3801128232	3.12052e+09	3614950927
High	Master Protein	Q9Z0H8	CAP-Gly domain-containing linker protein 2 OS=Mus musculus OX=10090 GN=Clip2 PE=1 SV=2	231.612	49	36	244	31	115.8	6.48	Clip2	0.998	1.018	1.085	1.112	0.710304	0.438976	0.100015	0.0021318	2.8465e+09	2.74131e+09	2.91137e+09	2.82006e+09	7.29	13.57	11.62	28.04	3	3	3	3	3.12341e+09	2.8465e+09	2.70943e+09	2.74131e+09	3.38286e+09	2.65658e+09	3.47787e+09	2.91137e+09	2818894994	4.26701e+09	2.82006e+09	2.60031e+09	2532641853	2.37437e+09	2582540562	2.5792e+09	2.65678e+09	2252338097
High	Master Protein	Q8BH66	Atlastin-1 OS=Mus musculus OX=10090 GN=Atl1 PE=1 SV=1	231.468	56	25	346	25	63.3	6.49	Atl1	1.008	0.978	0.957	0.989	0.524652	0.920852	0.56928	0.688201	5.32951e+09	5.42716e+09	5.24499e+09	5.2159e+09	1.56	3.16	4.36	11.12	3	3	3	3	5.28021e+09	5.32951e+09	5.44312e+09	5.58004e+09	5.2383e+09	5.42716e+09	4.91279e+09	5.3418e+09	5.24499e+09	4.39308e+09	5.2159e+09	5.45841e+09	4.2815e+09	4.44555e+09	5188204926	5250065997	4.11397e+09	4601329422
High	Master Protein	Q921M7	Protein FAM49B OS=Mus musculus OX=10090 GN=Fam49b PE=1 SV=1	231.154	72	18	323	16	36.8	6.06	Cyrib	1.001	1.003	0.996	0.987	0.658255	0.623216	0.92123	0.622389	6.91307e+09	6.99571e+09	7.06709e+09	7.01853e+09	1.33	2.75	2.46	0.83	3	3	3	3	6.90715e+09	7.06989e+09	6.91307e+09	7.3172e+09	6.9643e+09	6.99571e+09	6.92067e+09	7.06709e+09	7.26778e+09	7.08356e+09	6.96797e+09	7.01853e+09	5600725359	5.89727e+09	6.58931e+09	6.88449e+09	5.46951e+09	5.9312e+09
High	Master Protein	Q9CWS0	N(G),N(G)-dimethylarginine dimethylaminohydrolase 1 OS=Mus musculus OX=10090 GN=Ddah1 PE=1 SV=3	230.767	81	22	363	21	31.4	5.97	Ddah1	0.971	1.027	1.065	1.056	0.739151	0.298007	0.191397	0.0921135	7.79672e+09	7.94278e+09	7.9181e+09	7.45367e+09	5.28	2.19	7.28	20.79	3	3	3	3	8.13522e+09	7.32052e+09	7.79672e+09	7.83314e+09	8.17509e+09	7.94278e+09	8.73825e+09	7.9181e+09	7597571678	1.02683e+10	7.13995e+09	7.45367e+09	6596513096	6.10633e+09	7.43157e+09	7369922311	6.42042e+09	6.73415e+09
High	Master Protein	Q3UM45	Protein phosphatase 1 regulatory subunit 7 OS=Mus musculus OX=10090 GN=Ppp1r7 PE=1 SV=2	230.753	84	27	319	27	41.3	4.92	Ppp1r7	1.006	1.042	1.086	1.032	0.572003	0.167679	0.0993287	0.347575	5.97299e+09	6.11882e+09	6.60595e+09	6.10314e+09	4.86	1.12	4.88	16.13	3	3	3	3	6.40843e+09	5.97299e+09	5.84522e+09	6.08232e+09	6.11882e+09	6.21571e+09	6.66693e+09	6.60595e+09	6.09372e+09	7.75646e+09	5.79054e+09	6.10314e+09	5.19633e+09	4982304318	5.57147e+09	5.72264e+09	4.8055e+09	5.26989e+09
High	Master Protein	P06801	NADP-dependent malic enzyme OS=Mus musculus OX=10090 GN=Me1 PE=1 SV=2	230.55	59	20	253	20	63.9	7.44	Me1	1.027	1.005	1.038	1.024	0.339962	0.602735	0.379706	0.505799	2.87803e+09	3.04942e+09	2.92706e+09	3.13168e+09	8.26	7.52	4.73	8.66	3	3	3	3	2.87803e+09	2.76405e+09	3.23282e+09	3.35098e+09	2.89268e+09	3.04942e+09	2.91549e+09	2.92706e+09	3.16709e+09	2.69824e+09	3.16254e+09	3.13168e+09	2.33368e+09	2.3056e+09	3.08142e+09	3.15282e+09	2.27181e+09	2.5854e+09
High	Master Protein	Q60875	Rho guanine nucleotide exchange factor 2 OS=Mus musculus OX=10090 GN=Arhgef2 PE=1 SV=4	230.157	38	30	260	30	111.9	7.25	Arhgef2	0.919	0.944	0.926	0.968	0.132601	0.427643	0.28271	0.296715	3.57027e+09	2.90704e+09	3444949250	3.45839e+09	8.32	13.09	8.16	17.17	3	3	3	3	3.09008e+09	3.59385e+09	3.57027e+09	3.57109e+09	2.90704e+09	2.83344e+09	2.99138e+09	3.47007e+09	3444949250	2.68196e+09	3.78916e+09	3.45839e+09	2505620944	2.99777e+09	3403069644	3359910226	2.28308e+09	2402286841
High	Master Protein	Q9R0P3	S-formylglutathione hydrolase OS=Mus musculus OX=10090 GN=Esd PE=1 SV=1	230.138	79	16	320	16	31.3	7.12	Esd	0.98	0.992	0.963	0.984	0.930261	0.816274	0.613403	0.550759	6.95972e+09	6.97481e+09	7.12843e+09	7.07612e+09	0.31	4.53	6	8.8	3	3	3	3	6.95671e+09	6.95972e+09	6.99573e+09	6.97481e+09	6.53272e+09	7.13445e+09	6.45754e+09	7.12843e+09	7.21981e+09	6.09548e+09	7.07612e+09	7.17608e+09	5640911009	5.80537e+09	6.6681e+09	6.56235e+09	5.13056e+09	6.04883e+09
High	Master Protein	P48318	Glutamate decarboxylase 1 OS=Mus musculus OX=10090 GN=Gad1 PE=1 SV=2	229.477	55	23	281	22	66.6	7.17	Gad1	0.986	0.967	0.923	0.951	0.955497	0.762165	0.230968	0.106225	3.73192e+09	3.73947e+09	3.71128e+09	3.76471e+09	4.74	14.29	11.35	6.31	3	3	3	3	3.52093e+09	3.73192e+09	3.87022e+09	3.73947e+09	2.99195e+09	3.96578e+09	3.18739e+09	3.71128e+09	4001185694	3.39035e+09	3.81149e+09	3.76471e+09	2854979441	3112938887	3688967272	3518331794	2349773920	3.36232e+09
High	Master Protein	O08709	Peroxiredoxin-6 OS=Mus musculus OX=10090 GN=Prdx6 PE=1 SV=3	229.118	71	18	469	18	24.9	6.01	Prdx6	1.01	1.036	1.132	1.088	0.506121	0.218258	0.0162971	0.0083108	2.13091e+10	2.14256e+10	2.20803e+10	2.23445e+10	6.16	2.54	7.04	24.43	3	3	3	3	2.30703e+10	2.13091e+10	2.04594e+10	2.1057e+10	2.14256e+10	2.21348e+10	2.43545e+10	2.20803e+10	2.1292e+10	3.32072e+10	2.21527e+10	2.23445e+10	1.87067e+10	17774786886	1.95012e+10	1.98118e+10	16826868706	18766648520
High	Master Protein	Q8K183	Pyridoxal kinase OS=Mus musculus OX=10090 GN=Pdxk PE=1 SV=1	228.618	82	18	289	18	35	6.29	Pdxk	1.109	1.214	1.343	1.061	0.00234645	9.06557e-07	5.09992e-08	0.0644251	6.53712e+09	6.91196e+09	7.41297e+09	8.16378e+09	8.84	49.77	33.56	24.47	3	3	3	3	6.93798e+09	6.53712e+09	5.81637e+09	6.38983e+09	1.46776e+10	6.91196e+09	1.22386e+10	7.41297e+09	6.84495e+09	1.10846e+10	6.92724e+09	8.16378e+09	5.62572e+09	5.45286e+09	5.54398e+09	6.01196e+09	1.15273e+10	5.86019e+09
High	Master Protein	P70404	Isocitrate dehydrogenase [NAD] subunit gamma 1, mitochondrial OS=Mus musculus OX=10090 GN=Idh3g PE=1 SV=1	228.098	52	18	400	18	42.8	9.01	Idh3g	0.951	0.972	0.937	0.998	0.397909	0.810465	0.32478	0.891194	1.39572e+10	1.34982e+10	1.36438e+10	1.34718e+10	1.69	5.46	5.5	8.88	3	3	3	3	1.39423e+10	1.4361e+10	1.39572e+10	1.38071e+10	1.24294e+10	1.34982e+10	1.26087e+10	1.36438e+10	14037764828	1.17293e+10	1.39218e+10	1.34718e+10	11305252982	11979052761	1.33036e+10	1.29906e+10	9.76159e+09	1.14442e+10
High	Master Protein	Q8CA95	cAMP and cAMP-inhibited cGMP 3',5'-cyclic phosphodiesterase 10A OS=Mus musculus OX=10090 GN=Pde10a PE=1 SV=2	227.979	50	29	237	29	89.4	6.6	Pde10a	0.997	0.962	0.91	0.944	0.743683	0.696279	0.185288	0.0906306	3.45374e+09	3.20092e+09	2.80879e+09	3.00963e+09	8.78	4.44	10.71	19.37	3	3	3	3	3.88687e+09	3.28419e+09	3.45374e+09	3.20092e+09	3.0738e+09	3.35847e+09	2.80879e+09	2.75051e+09	3327058712	2.13594e+09	3.00963e+09	3.09992e+09	3.1517e+09	2.73947e+09	3291992360	3.01163e+09	2414055593	2.84742e+09
High	Master Protein	Q8R366	Immunoglobulin superfamily member 8 OS=Mus musculus OX=10090 GN=Igsf8 PE=1 SV=2	227.429	41	17	360	17	65	7.99	Igsf8	1.03	0.997	0.984	1	0.240818	0.723208	0.91023	0.946438	8.48562e+09	8.41433e+09	8.41927e+09	8.29054e+09	3.31	4.81	8.03	21.74	3	3	3	3	8.48562e+09	8.51933e+09	8.02567e+09	8.41433e+09	7.83916e+09	8.60448e+09	7.36876e+09	8.41927e+09	8.56115e+09	5.97326e+09	9.30547e+09	8.29054e+09	6.88064e+09	7.1063e+09	7.64981e+09	7916750303	6.1566e+09	7.29517e+09
High	Master Protein	P16054	Protein kinase C epsilon type OS=Mus musculus OX=10090 GN=Prkce PE=1 SV=1	227.37	46	30	294	29	83.5	7.03	Prkce	0.97	0.955	0.942	0.958	0.719358	0.537662	0.396446	0.171927	4.86585e+09	4.71703e+09	4.65531e+09	4.56008e+09	3.71	11.68	9.62	15.09	3	3	3	3	4.86585e+09	4.60916e+09	4.95226e+09	4.95744e+09	3.94322e+09	4.71703e+09	4.04151e+09	4.65531e+09	4883340946	3.55612e+09	4.56008e+09	4.76792e+09	3945516760	3.84468e+09	4720328736	4664281006	3096860329	3999259927
High	Master Protein	Q8R1Q8	Cytoplasmic dynein 1 light intermediate chain 1 OS=Mus musculus OX=10090 GN=Dync1li1 PE=1 SV=1	226.894	45	18	322	17	56.6	6.42	Dync1li1	1.037	1.033	1.04	1.045	0.180382	0.242025	0.37745	0.181099	5.46371e+09	5.54444e+09	5.5898e+09	5.58336e+09	0.87	5.09	2.32	4.16	3	3	3	3	5.53585e+09	5.46371e+09	5.44634e+09	5.54444e+09	5.21937e+09	5.7788e+09	5.66038e+09	5.5898e+09	5410436146	5.94939e+09	5.58336e+09	5.50739e+09	4488790502	4557491087	5.19128e+09	5216563020	4099105220	4.89946e+09
High	Master Protein	Q99N28	Cell adhesion molecule 3 OS=Mus musculus OX=10090 GN=Cadm3 PE=1 SV=1	226.434	53	15	292	15	42.9	5.8	Cadm3	1.006	1	1.026	1.021	0.565742	0.674419	0.518649	0.556201	7.3998e+09	7.4418e+09	7258470582	7.48004e+09	7.2	2.82	3.65	4.62	3	3	3	3	7.3998e+09	8.11364e+09	7.05177e+09	7.4418e+09	7.11363e+09	7.49744e+09	7.25031e+09	7.72293e+09	7258470582	7.9653e+09	7.28642e+09	7.48004e+09	6.00019e+09	6.7679e+09	6721517367	7001728836	5586787482	6356577207
High	Master Protein	P48774	Glutathione S-transferase Mu 5 OS=Mus musculus OX=10090 GN=Gstm5 PE=1 SV=1	226.189	80	21	431	19	26.6	7.21	Gstm5	1.062	1.019	1.015	1.005	0.05145	0.388246	0.650769	0.925774	6.96128e+09	7.38123e+09	6.95106e+09	7.33656e+09	6.62	3.14	2.26	3.98	3	3	3	3	6.59222e+09	6.96128e+09	7.51574e+09	7.67453e+09	7.38123e+09	7.21412e+09	6.94255e+09	6.95106e+09	7.22221e+09	7.69338e+09	7.11131e+09	7.33656e+09	5.34536e+09	5.80667e+09	7.16376e+09	7.22069e+09	5.79695e+09	6.11637e+09
High	Master Protein	Q3TXS7	26S proteasome non-ATPase regulatory subunit 1 OS=Mus musculus OX=10090 GN=Psmd1 PE=1 SV=1	225.317	47	25	212	25	105.7	5.39	Psmd1	0.992	0.935	0.949	1.017	0.843236	0.304335	0.527338	0.645703	3.12431e+09	3.32058e+09	2.87484e+09	3.21271e+09	2.66	8.38	10.8	14.33	3	3	3	3	3.12431e+09	3.06152e+09	3.22693e+09	3.37617e+09	2.88722e+09	3.32058e+09	2.5283e+09	3.14189e+09	2.87484e+09	2.50051e+09	3.27129e+09	3.21271e+09	2.53338e+09	2.55374e+09	3075802934	3.17652e+09	2.26752e+09	2.8153e+09
High	Master Protein	O08529	Calpain-2 catalytic subunit OS=Mus musculus OX=10090 GN=Capn2 PE=1 SV=4	225.297	53	27	252	27	79.8	4.96	Capn2	1.036	0.984	0.995	1.013	0.218958	0.937501	0.885913	0.70009	3.33441e+09	3.47379e+09	3344362612	3.25135e+09	4.43	2.76	0.25	6.97	3	3	3	3	3.49554e+09	3.33441e+09	3.20004e+09	3.58081e+09	3.3892e+09	3.47379e+09	3.3464e+09	3.33085e+09	3344362612	2.94112e+09	3.25135e+09	3.37198e+09	2.83439e+09	2781363419	3050177080	3369059235	2.66175e+09	2.94519e+09
High	Master Protein	Q8R5M8	Cell adhesion molecule 1 OS=Mus musculus OX=10090 GN=Cadm1 PE=1 SV=2	224.644	51	15	273	15	49.8	5.03	Cadm1	0.983	1.04	1.078	1.057	0.988676	0.181231	0.129491	0.0846013	6.84479e+09	6.69688e+09	7.25133e+09	6.80619e+09	0.48	2.32	4.32	18.89	3	3	3	3	6.84479e+09	6.80343e+09	6.86844e+09	6.4738e+09	6.76969e+09	6.69688e+09	7.25133e+09	7.2887e+09	6.73965e+09	9.14797e+09	6.58726e+09	6.80619e+09	5550154896	5.675e+09	6546776523	6.09097e+09	5.31667e+09	5.67784e+09
High	Master Protein	Q3ULJ0	Glycerol-3-phosphate dehydrogenase 1-like protein OS=Mus musculus OX=10090 GN=Gpd1l PE=1 SV=2	224.62	77	20	362	19	38.2	6.77	Gpd1l	1.011	1.019	1.01	1.001	0.489194	0.390472	0.724699	0.966021	5.83517e+09	5.76232e+09	5.91159e+09	5.82991e+09	6.36	2.69	4.23	1.27	3	3	3	3	5.24321e+09	5.83517e+09	5.89341e+09	5.76232e+09	5.64961e+09	5.95763e+09	5.5299e+09	5.91159e+09	5989112058	5.82991e+09	5.91997e+09	5.77288e+09	4.2515e+09	4867341859	5.61741e+09	5.42156e+09	4.437e+09	5.05108e+09
High	Master Protein	Q9CVB6	Actin-related protein 2/3 complex subunit 2 OS=Mus musculus OX=10090 GN=Arpc2 PE=1 SV=3	224.521	70	21	399	21	34.3	7.36	Arpc2	1.009	1.002	0.996	1.006	0.510461	0.639672	0.913738	0.90094	1.08619e+10	1.12552e+10	1.09198e+10	1.12459e+10	5.01	5.27	4.28	7.82	3	3	3	3	1.08619e+10	1.06372e+10	1.16902e+10	1.15989e+10	1.04575e+10	1.12552e+10	1.04589e+10	1.09198e+10	11394553081	1.01003e+10	1.12459e+10	1.17919e+10	8807465668	8872922416	11142725368	10912952498	8212937932	9542517852
High	Master Protein	Q3THK7	GMP synthase [glutamine-hydrolyzing] OS=Mus musculus OX=10090 GN=Gmps PE=1 SV=2	224.457	53	26	250	26	76.7	6.73	Gmps	0.921	0.952	0.966	0.994	0.137708	0.532745	0.740269	0.843417	2.93901e+09	3.12203e+09	2.7355e+09	2.7287e+09	2.3	14.46	6.07	10.04	3	3	3	3	2.88612e+09	3.02098e+09	2.93901e+09	3.17611e+09	2.42277e+09	3.12203e+09	2.517e+09	2.7355e+09	2837240932	2.35256e+09	2.7287e+09	2.86667e+09	2340238360	2519915240	2801368912	2988292693	1902755362	2646964367
High	Master Protein	P84078	ADP-ribosylation factor 1 OS=Mus musculus OX=10090 GN=Arf1 PE=1 SV=2	223.361	85	16	486	2	20.7	6.8	Arf1	1.039	1.037	1.975	2.22	0.741816	0.728596	6.46802e-08	6.87901e-10	5.16967e+07	7.17836e+07	2.40449e+07	1.23227e+08	95.38	27.33	104.84	36.89	3	3	3	3	1.83043e+07	1.56102e+08	5.16967e+07	8.49157e+07	4.8106e+07	7.17836e+07	2.15393e+07	2.40449e+07	127595236	1.23227e+08	1.97381e+08	9.83454e+07	1.48422e+07	130210692	49275632	79894217	37780712	60860519
High	Master Protein	Q61768	Kinesin-1 heavy chain OS=Mus musculus OX=10090 GN=Kif5b PE=1 SV=3	223.318	35	24	237	18	109.5	6.44	Kif5b	0.958	0.959	0.961	1.01	0.727724	0.777718	0.739177	0.858725	8.8445e+08	9.1598e+08	8.77277e+08	9.26007e+08	11.67	4.98	14.92	3.8	3	3	3	3	1.0694e+09	8.73767e+08	8.8445e+08	8.56546e+08	9.45072e+08	9.1598e+08	7.88564e+08	1.0542e+09	8.77277e+08	9.69051e+08	8.98817e+08	9.26007e+08	867128732	728843192	843028668	805893544	742225930	776598724
High	Master Protein	Q68FF6	ARF GTPase-activating protein GIT1 OS=Mus musculus OX=10090 GN=Git1 PE=1 SV=1	223.018	58	29	295	29	85.2	6.93	Git1	0.946	0.92	0.943	1.012	0.347119	0.174361	0.420072	0.75149	4.09936e+09	3.94008e+09	3593363425	3.61994e+09	7.54	4.64	6.73	5.74	3	3	3	3	4.09936e+09	4.37582e+09	3.76142e+09	4.04891e+09	3.69578e+09	3.94008e+09	3.19923e+09	3.61282e+09	3593363425	3.36137e+09	3.76756e+09	3.61994e+09	3324000125	3650040202	3.58526e+09	3809480715	2.90253e+09	3.34053e+09
High	Master Protein	P21279	Guanine nucleotide-binding protein G(q) subunit alpha OS=Mus musculus OX=10090 GN=Gnaq PE=1 SV=4	222.489	76	22	404	14	42.1	5.68	Gnaq	0.989	0.99	0.976	0.993	0.890211	0.849224	0.792455	0.770052	7.48111e+09	7.15987e+09	7082481416	7.11665e+09	1.51	11.27	8.91	6.23	3	3	3	3	7.4059e+09	7.48111e+09	7.62926e+09	8.28338e+09	6.66179e+09	7.15987e+09	6.65679e+09	7.9212e+09	7082481416	6.42966e+09	7.11665e+09	7.2253e+09	6005142223	6.24028e+09	7271962469	7.79354e+09	5.23193e+09	6.07038e+09
High	Master Protein	P10630	Eukaryotic initiation factor 4A-II OS=Mus musculus OX=10090 GN=Eif4a2 PE=1 SV=2	222.06	68	21	360	8	46.4	5.48	Eif4a2	0.955	0.95	0.996	1.031	0.546681	0.525902	0.869047	0.384312	3.01298e+09	3.03213e+09	2.82837e+09	2.97759e+09	2.89	10.05	9.24	11.85	3	3	3	3	2.87831e+09	3.03844e+09	3.01298e+09	3.04768e+09	2.53998e+09	3.03213e+09	2.5377e+09	2.82837e+09	3.05529e+09	2.44845e+09	2.97759e+09	3.07088e+09	2333904524	2.53448e+09	2.87188e+09	2.86745e+09	1.99481e+09	2570744012
High	Master Protein	O70161	Phosphatidylinositol 4-phosphate 5-kinase type-1 gamma OS=Mus musculus OX=10090 GN=Pip5k1c PE=1 SV=2	221.914	49	25	273	23	72.4	5.59	Pip5k1c	0.929	0.949	0.93	0.971	0.174664	0.456496	0.306119	0.31851	4.59316e+09	3.98004e+09	4.28464e+09	4.12829e+09	3.2	4.76	3.24	11.68	3	3	3	3	4.35044e+09	4.60707e+09	4.59316e+09	4.27911e+09	3.98004e+09	3.91732e+09	4.28464e+09	4.3367e+09	4077663972	3.36915e+09	4.18306e+09	4.12829e+09	3.52759e+09	3.84294e+09	4378052667	4026060528	3.12578e+09	3321233113
High	Master Protein	Q7TQI3	Ubiquitin thioesterase OTUB1 OS=Mus musculus OX=10090 GN=Otub1 PE=1 SV=2	220.529	80	15	414	15	31.3	4.94	Otub1	0.962	0.98	1.021	1.012	0.573759	0.964474	0.587197	0.744576	1.20589e+10	1.19063e+10	1.21072e+10	1.22126e+10	3.18	4.14	2.01	2.5	3	3	3	3	1.19448e+10	1.26688e+10	1.20589e+10	1.20735e+10	1.11622e+10	1.19063e+10	1.18281e+10	1.21072e+10	1.23114e+10	1.1927e+10	1.25383e+10	1.22126e+10	9685569445	10567519718	11494131824	1.13596e+10	8.76638e+09	1.00945e+10
High	Master Protein	P63087	Serine/threonine-protein phosphatase PP1-gamma catalytic subunit OS=Mus musculus OX=10090 GN=Ppp1cc PE=1 SV=1	220.38	80	20	472	4	37	6.54	Ppp1cc	1.048	1.118	1.067	0.997	0.274225	0.0320576	0.226046	0.936507	8.08426e+08	8.48e+08	882846118	8.37387e+08	13.59	4.98	5.38	2.91	3	3	3	3	6.5701e+08	8.59631e+08	8.08426e+08	8.48e+08	7.81461e+08	8.56949e+08	8.1857e+08	9.09662e+08	882846118	8.31961e+08	8.37387e+08	8.77142e+08	532742227	717051562	770565738	797852876	6.13731e+08	726549895
High	Master Protein	O89053	Coronin-1A OS=Mus musculus OX=10090 GN=Coro1a PE=1 SV=5	219.715	54	21	373	21	51	6.48	Coro1a	0.962	0.935	0.973	1.021	0.568841	0.255212	0.755627	0.557069	1.52558e+10	1.52291e+10	1.48805e+10	1.55489e+10	2.48	12.45	16.61	25.89	3	3	3	3	1.52558e+10	1.57839e+10	1.50457e+10	1.52291e+10	1.24524e+10	1.58434e+10	1.25911e+10	1.48805e+10	17573117042	1.07011e+10	1.82936e+10	1.55489e+10	12370262197	13165969327	14341095969	14328552937	9779646165	13432529934
High	Master Protein	Q61656	Probable ATP-dependent RNA helicase DDX5 OS=Mus musculus OX=10090 GN=Ddx5 PE=1 SV=2	218.8	58	31	327	24	69.2	8.92	Ddx5	0.929	0.937	0.935	0.988	0.144953	0.27969	0.309663	0.64036	7.09217e+09	6.78198e+09	6.76982e+09	7.15892e+09	2.52	6.9	4.05	16.8	3	3	3	3	6.96278e+09	7.31732e+09	7.09217e+09	6.98103e+09	6.1089e+09	6.78198e+09	6.50714e+09	6.76982e+09	7055864877	5.27676e+09	7.20359e+09	7.15892e+09	5.64583e+09	6103658829	6760022732	6568202848	4797712694	5749989986
High	Master Protein	Q6ZPJ3	(E3-independent) E2 ubiquitin-conjugating enzyme UBE2O OS=Mus musculus OX=10090 GN=Ube2o PE=1 SV=3	218.672	37	30	214	30	140.7	5.06	Ube2o	0.955	0.964	0.984	1.027	0.462618	0.677313	0.938305	0.450366	4.97861e+09	4.73982e+09	4.63202e+09	4.3852e+09	4.29	6.46	6.95	9.07	3	3	3	3	4.97861e+09	5.14257e+09	4.72119e+09	4.78085e+09	4.24807e+09	4.73982e+09	4.10098e+09	4.63202e+09	4643571854	3.84498e+09	4.59694e+09	4.3852e+09	4.03695e+09	4.28962e+09	4500081901	4498133139	3336281934	4018578848
High	Master Protein	Q3UPL0	Protein transport protein Sec31A OS=Mus musculus OX=10090 GN=Sec31a PE=1 SV=2	217.768	26	27	200	27	133.5	6.76	Sec31a	0.942	0.956	0.949	0.963	0.46243	0.657573	0.567414	0.312072	2.20611e+09	2.1028e+09	2.17067e+09	2.04978e+09	4.01	10.85	5.09	6.12	3	3	3	3	2.20611e+09	2.24067e+09	2.07527e+09	2.1028e+09	1.85438e+09	2.30675e+09	2.05838e+09	2.27929e+09	2.17067e+09	1.90412e+09	2.15217e+09	2.04978e+09	1788843465	1869032596	1.97808e+09	1.97845e+09	1.45637e+09	1.95574e+09
High	Master Protein	P14152	Malate dehydrogenase, cytoplasmic OS=Mus musculus OX=10090 GN=Mdh1 PE=1 SV=3	217.212	67	20	898	20	36.5	6.58	Mdh1	0.993	0.985	1.01	1.017	0.81542	0.938629	0.7225	0.636056	9.24855e+10	9.31106e+10	9.22971e+10	9.40917e+10	2.75	3.96	2.68	0.98	3	3	3	3	9.24855e+10	9.66164e+10	9.18873e+10	9.31106e+10	8.72994e+10	9.39357e+10	8.93075e+10	9.41918e+10	9.22971e+10	9.28574e+10	9.46662e+10	9.40917e+10	7.49927e+10	8.05915e+10	8.7584e+10	8.76045e+10	6.85618e+10	7.96418e+10
High	Master Protein	P62137	Serine/threonine-protein phosphatase PP1-alpha catalytic subunit OS=Mus musculus OX=10090 GN=Ppp1ca PE=1 SV=1	216.947	70	20	458	5	37.5	6.33	Ppp1ca	1.048	1.031	1.06	1.021	0.196842	0.315516	0.236691	0.578574	2.45352e+09	2.51301e+09	2.5799e+09	2.5873e+09	1.98	8.41	7.86	9.06	3	3	3	3	2.50912e+09	2.45352e+09	2.41235e+09	2.45767e+09	2.86257e+09	2.51301e+09	2.78483e+09	2.5799e+09	2379154816	2.79148e+09	2.32737e+09	2.5873e+09	2034543810	2046575718	2299369532	2312333212	2248160776	2130617532
High	Master Protein	P63330	Serine/threonine-protein phosphatase 2A catalytic subunit alpha isoform OS=Mus musculus OX=10090 GN=Ppp2ca PE=1 SV=1	216.866	73	17	368	2	35.6	5.54	Ppp2ca	0.992	0.975	0.986	0.992	0.837209	0.861472	0.934504	0.750478	1.13599e+10	1.15381e+10	1.14133e+10	1.13381e+10	6.09	4.64	1.56	6.69	3	3	3	3	1.06733e+10	1.20586e+10	1.13599e+10	1.15381e+10	1.15898e+10	1.06599e+10	1.17083e+10	1.14133e+10	11383721346	1.01775e+10	1.1545e+10	1.13381e+10	8654573524	10058529476	10827864204	10855807625	9.10219e+09	9037780777
High	Master Protein	Q8BLE7	Vesicular glutamate transporter 2 OS=Mus musculus OX=10090 GN=Slc17a6 PE=1 SV=1	216.606	42	19	357	13	64.5	6.68	Slc17a6	1.023	1.015	0.956	0.941	0.367554	0.469604	0.657425	0.162981	1.60428e+09	1.5894e+09	1.5783e+09	1.44795e+09	10.68	0.33	3.02	7.8	3	3	3	3	1.60428e+09	1.35071e+09	1.6581e+09	1.59732e+09	1.5894e+09	1.58752e+09	1.66116e+09	1.57615e+09	1.5783e+09	1.32844e+09	1.55346e+09	1.44795e+09	1.30084e+09	1.12668e+09	1.58045e+09	1.50287e+09	1.24826e+09	1.34595e+09
High	Master Protein	P10649	Glutathione S-transferase Mu 1 OS=Mus musculus OX=10090 GN=Gstm1 PE=1 SV=2	216.371	79	21	536	16	26	7.94	Gstm1	1.014	1.037	1.092	1.042	0.436664	0.209486	0.0803919	0.206786	2.76708e+10	2.78946e+10	2.83774e+10	2.83357e+10	5.34	1.45	1.68	9.74	3	3	3	3	2.79004e+10	2.52987e+10	2.76708e+10	2.74921e+10	2.78946e+10	2.83023e+10	2.83774e+10	2.85245e+10	27643335978	3.27769e+10	2.74006e+10	2.83357e+10	2.26233e+10	21102620775	26374865814	25866336651	21907387874	23995613208
High	Master Protein	P70663	SPARC-like protein 1 OS=Mus musculus OX=10090 GN=Sparcl1 PE=1 SV=3	214.903	39	17	132	17	72.2	4.6	Sparcl1	1.178	1.158	1.095	1.009	0.000277467	0.00416861	0.100912	0.875513	1.01891e+09	1.09735e+09	1.19072e+09	1.0638e+09	6.85	20.65	8.91	44.04	3	3	3	3	1.08853e+09	9.48905e+08	1.01891e+09	1.09735e+09	1.49126e+09	1.03005e+09	1.30556e+09	1.19072e+09	1092522045	2.09292e+09	1.00703e+09	1.0638e+09	8.82646e+08	7.91518e+08	971192586	1.03246e+09	1.17118e+09	873309129
High	Master Protein	Q9DCX2	ATP synthase subunit d, mitochondrial OS=Mus musculus OX=10090 GN=Atp5pd PE=1 SV=3	214.834	84	15	447	15	18.7	5.69	Atp5pd	0.978	1.011	0.965	0.962	0.891321	0.503754	0.64447	0.182855	2.28868e+10	2.25244e+10	22813475380	2.09971e+10	6.26	4.1	6.95	33.82	3	3	3	3	2.28868e+10	2.43017e+10	2.14375e+10	2.18716e+10	2.37081e+10	2.25244e+10	2.55919e+10	2.26692e+10	22813475380	3.52542e+10	2.09971e+10	1.98546e+10	18557938250	20270988160	20433506768	20578251004	18619487224	19096979168
High	Master Protein	Q9CPY7	Cytosol aminopeptidase OS=Mus musculus OX=10090 GN=Lap3 PE=1 SV=3	214.347	72	25	262	25	56.1	7.72	Lap3	1.001	0.995	0.963	0.979	0.632118	0.741173	0.668311	0.458996	4.24082e+09	4.15913e+09	4.11724e+09	3.92655e+09	1.7	1.78	7.05	6.83	3	3	3	3	4.34557e+09	4.2063e+09	4.24082e+09	4.15913e+09	4.28346e+09	4.14888e+09	4.47068e+09	4.11724e+09	3888474699	4.20002e+09	3.66312e+09	3.92655e+09	3523640180	3508635260	4.04221e+09	3.91318e+09	3.36407e+09	3517563721
High	Master Protein	Q9WV60	Glycogen synthase kinase-3 beta OS=Mus musculus OX=10090 GN=Gsk3b PE=1 SV=2	214.291	63	19	296	15	46.7	8.78	Gsk3b	0.953	0.938	0.943	1.004	0.432561	0.294081	0.395472	0.954169	4.94827e+09	4.80025e+09	4.44728e+09	4.72085e+09	0.66	12.33	8.17	17.24	3	3	3	3	4.96163e+09	4.94827e+09	4.89988e+09	4.84837e+09	3.86306e+09	4.80025e+09	4.08623e+09	4.44728e+09	4812831034	3.51185e+09	4.89804e+09	4.72085e+09	4.02319e+09	4127544979	4670407945	4.56166e+09	3.03391e+09	4069809162
High	Master Protein	Q9CR62	Mitochondrial 2-oxoglutarate/malate carrier protein OS=Mus musculus OX=10090 GN=Slc25a11 PE=1 SV=3	214.22	82	22	410	22	34.1	9.94	Slc25a11	0.987	1.005	1.013	0.969	0.936002	0.58662	0.687318	0.277966	8.82488e+09	8.5163e+09	8.75702e+09	8.39475e+09	12.73	3.79	3.23	2.56	3	3	3	3	8.82488e+09	7.40717e+09	9.56013e+09	9.07244e+09	8.48771e+09	8.5163e+09	9.19824e+09	8.75702e+09	8.66174e+09	8.04411e+09	8.39475e+09	8.42693e+09	7155729457	6.17861e+09	9.11241e+09	8535934953	6.66594e+09	7.2204e+09
High	Master Protein	A2ALS5	Rap1 GTPase-activating protein 1 OS=Mus musculus OX=10090 GN=Rap1gap PE=1 SV=2	214.056	54	22	256	21	73.4	5.87	Rap1gap	0.952	0.974	0.963	0.995	0.496799	0.90574	0.690336	0.867239	3.04361e+09	2.88078e+09	2948324377	2.93602e+09	0.94	3.95	6.43	9.21	3	3	3	3	3.02561e+09	3.08187e+09	3.04361e+09	2.88078e+09	2.74654e+09	2.97151e+09	2.6462e+09	2.97811e+09	2948324377	2.52499e+09	3.00619e+09	2.93602e+09	2453338493	2570703208	2901074557	2.71042e+09	2.15704e+09	2.51934e+09
High	Master Protein	O88569	Heterogeneous nuclear ribonucleoproteins A2/B1 OS=Mus musculus OX=10090 GN=Hnrnpa2b1 PE=1 SV=2	213.741	58	22	440	19	37.4	8.95	Hnrnpa2b1	1.084	1.091	1.072	1	0.013963	0.0146408	0.157508	0.931144	1.31034e+10	1.37379e+10	1.45906e+10	1.34167e+10	6	12.28	13.94	19.9	3	3	3	3	1.40481e+10	1.24738e+10	1.31034e+10	1.32848e+10	1.65788e+10	1.37379e+10	1.7468e+10	1.45906e+10	1.33561e+10	1.81782e+10	1.27975e+10	1.34167e+10	1.1391e+10	1.04049e+10	1.24898e+10	12499220689	1.30204e+10	1.16475e+10
High	Master Protein	Q9CWJ9	Bifunctional purine biosynthesis protein PURH OS=Mus musculus OX=10090 GN=Atic PE=1 SV=2	213.724	57	25	220	25	64.2	6.76	Atic	0.966	0.979	0.987	1.036	0.782326	0.988225	0.979557	0.382354	2.46826e+09	2.45005e+09	2.39636e+09	2.50415e+09	2.58	8.41	7.84	10.26	3	3	3	3	2.46826e+09	2.5738e+09	2.45706e+09	2.5827e+09	2.18522e+09	2.45005e+09	2.09062e+09	2.39636e+09	2.40883e+09	2.14445e+09	2.6216e+09	2.50415e+09	2001413277	2.14691e+09	2.34199e+09	2.42997e+09	1.71619e+09	2077232405
High	Master Protein	Q9WUM5	Succinate--CoA ligase [ADP/GDP-forming] subunit alpha, mitochondrial OS=Mus musculus OX=10090 GN=Suclg1 PE=1 SV=4	213.306	52	16	429	16	36.1	9.39	Suclg1	0.928	0.946	0.927	0.973	0.142862	0.383622	0.240578	0.332621	1.41688e+10	1.32097e+10	1.34234e+10	1.36509e+10	1.79	8.02	7.36	18.09	3	3	3	3	1.42532e+10	1.41688e+10	1.37811e+10	1.32097e+10	1.15234e+10	1.33548e+10	1.19503e+10	1.34234e+10	13754643722	1.02503e+10	1.47044e+10	1.36509e+10	11557297236	11818737327	13135648878	12428525033	9050065209	11322686539
High	Master Protein	Q91V41	Ras-related protein Rab-14 OS=Mus musculus OX=10090 GN=Rab14 PE=1 SV=3	213.259	87	19	319	17	23.9	6.21	Rab14	0.963	0.949	0.963	1.012	0.593638	0.427587	0.618936	0.743307	2.78744e+10	2.65257e+10	2.64126e+10	2.64993e+10	3.58	4.46	4.88	8.15	3	3	3	3	2.78757e+10	2.78744e+10	2.61836e+10	2.67407e+10	2.46378e+10	2.65257e+10	2.42629e+10	2.64126e+10	26459823948	2.33617e+10	2.64993e+10	2.73402e+10	2.26033e+10	2.32511e+10	24957352547	25159379428	19349617672	2.24894e+10
High	Master Protein	P09103	Protein disulfide-isomerase OS=Mus musculus OX=10090 GN=P4hb PE=1 SV=2	212.918	61	28	289	28	57	4.88	P4hb	0.988	1.032	1.078	1.038	0.904645	0.245846	0.129542	0.261294	5.66742e+09	5.45501e+09	5.8316e+09	5.52458e+09	3.8	0.52	4.81	27.29	3	3	3	3	5.99531e+09	5.58149e+09	5.66742e+09	5.46995e+09	5.45501e+09	5.41514e+09	5.8316e+09	5.86651e+09	5.37612e+09	8.43546e+09	5.2928e+09	5.52458e+09	4861351047	4.65574e+09	5.402e+09	5.14648e+09	4.28417e+09	4.59114e+09
High	Master Protein	Q61137	Astrotactin-1 OS=Mus musculus OX=10090 GN=Astn1 PE=1 SV=4	211.937	33	25	144	25	144.8	5.21	Astn1	0.931	0.945	0.988	1.058	0.373796	0.514625	0.941006	0.176353	1.91834e+09	1.68995e+09	1.77791e+09	1.90479e+09	4.06	15.53	13.32	8.92	3	3	3	3	2.03093e+09	1.87885e+09	1.91834e+09	1.99617e+09	1.46496e+09	1.68995e+09	1.54831e+09	1.77791e+09	2.02341e+09	1.73519e+09	1.90479e+09	2.07488e+09	1646799528	1567219639	1.8285e+09	1878126167	1.15053e+09	1.4328e+09
High	Master Protein	O88643	Serine/threonine-protein kinase PAK 1 OS=Mus musculus OX=10090 GN=Pak1 PE=1 SV=1	211.754	53	23	328	15	60.7	5.74	Pak1	1.021	1.05	1.043	1.008	0.337598	0.121317	0.353	0.857592	8.94789e+09	9.26558e+09	9324325784	9.02338e+09	5.43	1.25	4.03	8.41	3	3	3	3	9.69025e+09	8.94789e+09	8.74989e+09	9.26558e+09	9.076e+09	9.28435e+09	8.99173e+09	9.74305e+09	9324325784	1.0366e+10	8.95932e+09	9.02338e+09	7857422663	7463782019	8340107796	8717654520	7127968087	7871582807
High	Master Protein	Q9JKK7	Tropomodulin-2 OS=Mus musculus OX=10090 GN=Tmod2 PE=1 SV=2	211.751	73	22	389	21	39.5	5.35	Tmod2	1.023	1.077	1.115	1.035	0.315591	0.0330948	0.0332297	0.303179	5.82899e+09	6.0981e+09	6.42293e+09	6.28782e+09	8.78	5.23	11.86	33.12	3	3	3	3	6.67955e+09	5.6976e+09	5.82899e+09	5.57684e+09	6.0981e+09	6.12923e+09	7.53162e+09	6.42293e+09	6004008059	1.07056e+10	6.28782e+09	6.23847e+09	5416168038	4.75259e+09	5556002343	5247048999	4.78923e+09	5196570323
High	Master Protein	Q9D8W5	26S proteasome non-ATPase regulatory subunit 12 OS=Mus musculus OX=10090 GN=Psmd12 PE=1 SV=4	211.491	62	23	222	23	52.9	7.06	Psmd12	0.946	0.958	0.975	1.031	0.501857	0.694456	0.852615	0.442787	2.29963e+09	2.18254e+09	2.35613e+09	2.38725e+09	6.4	8.48	6.49	13.29	3	3	3	3	2.24086e+09	2.52656e+09	2.29963e+09	2.28274e+09	1.93158e+09	2.18254e+09	2.10803e+09	2.35613e+09	2371800489	1.98787e+09	2.59527e+09	2.38725e+09	1.81702e+09	2.10751e+09	2191933673	2.14775e+09	1.51699e+09	1.85043e+09
High	Master Protein	Q9D0M3	Cytochrome c1, heme protein, mitochondrial OS=Mus musculus OX=10090 GN=Cyc1 PE=1 SV=1	211.244	59	17	362	17	35.3	9.16	Cyc1	0.942	0.977	0.961	1.006	0.276434	0.908715	0.599322	0.89618	1.10448e+10	9.62684e+09	1.03946e+10	1.0405e+10	2.15	13.45	6.71	10.6	3	3	3	3	1.09391e+10	1.13955e+10	1.10448e+10	1.16154e+10	9.62684e+09	9.02132e+09	1.03946e+10	9.74803e+09	1.11467e+10	8.91828e+09	1.09968e+10	1.0405e+10	8.87004e+09	9.50546e+09	1.05276e+10	1.09286e+10	7560572070	7.64858e+09
High	Master Protein	Q6ZPQ6	Membrane-associated phosphatidylinositol transfer protein 2 OS=Mus musculus OX=10090 GN=Pitpnm2 PE=1 SV=2	211.099	37	30	147	29	147.9	7.93	Pitpnm2	0.923	0.94	0.927	0.983	0.195284	0.394269	0.302337	0.609689	2.98963e+09	2.49351e+09	2.81938e+09	2.97073e+09	5.91	6.01	8.61	13.98	3	3	3	3	2.72851e+09	2.98963e+09	3.05529e+09	2.49351e+09	2.45947e+09	2.74165e+09	2.49425e+09	2.81938e+09	2956039830	2.3105e+09	2.97073e+09	2.98442e+09	2212435564	2493768708	2912199344	2346055788	1.93158e+09	2.32446e+09
High	Master Protein	O88544	COP9 signalosome complex subunit 4 OS=Mus musculus OX=10090 GN=Cops4 PE=1 SV=1	211.017	75	26	282	26	46.3	5.83	Cops4	0.98	0.974	0.947	0.976	0.921035	0.894585	0.456116	0.411669	3.91438e+09	3.94405e+09	4164994492	4.14115e+09	7.49	5.53	6.25	7.12	3	3	3	3	3.91438e+09	4.26544e+09	3.67739e+09	3.65848e+09	3.94405e+09	4.08054e+09	3.84509e+09	4.35482e+09	4164994492	4.17793e+09	3.66811e+09	4.14115e+09	3174008536	3557971974	3505166692	3442131914	3097518382	3459615004
High	Master Protein	P62715	Serine/threonine-protein phosphatase 2A catalytic subunit beta isoform OS=Mus musculus OX=10090 GN=Ppp2cb PE=1 SV=1	210.875	71	16	342	1	35.6	5.43	Ppp2cb
High	Master Protein	Q8BG05	Heterogeneous nuclear ribonucleoprotein A3 OS=Mus musculus OX=10090 GN=Hnrnpa3 PE=1 SV=1	208.767	38	18	292	16	39.6	9.01	Hnrnpa3	1.151	1.156	1.128	0.968	6.32213e-05	0.000154915	0.0195058	0.258192	6.45346e+09	6.86034e+09	7.1371e+09	6.68645e+09	5.1	15.22	14.54	18.29	3	3	3	3	6.45346e+09	5.93439e+09	6.52163e+09	6.86034e+09	8.61847e+09	6.54545e+09	8.65463e+09	7.1371e+09	6.55644e+09	8.77371e+09	6.68645e+09	6.30945e+09	5.23285e+09	4.9501e+09	6216209480	6.45466e+09	6768634790	5549450684
High	Master Protein	Q9WU78	Programmed cell death 6-interacting protein OS=Mus musculus OX=10090 GN=Pdcd6ip PE=1 SV=3	208.423	46	27	190	27	96	6.52	Pdcd6ip	0.94	0.942	0.99	1.05	0.368885	0.416246	0.959557	0.178321	2.73491e+09	2.55266e+09	2.44475e+09	2.77406e+09	3.33	6.26	4.57	10.18	3	3	3	3	2.68502e+09	2.73491e+09	2.86304e+09	2.71319e+09	2.39367e+09	2.55266e+09	2.44475e+09	2.60167e+09	2.38201e+09	2.38089e+09	2.77406e+09	2.90726e+09	2.17717e+09	2.28129e+09	2728959322	2552742309	1.87991e+09	2.16423e+09
High	Master Protein	Q6PDL0	Cytoplasmic dynein 1 light intermediate chain 2 OS=Mus musculus OX=10090 GN=Dync1li2 PE=1 SV=2	207.882	54	18	211	17	54.2	6.28	Dync1li2	1.044	1.031	1.003	0.983	0.177351	0.310043	0.744527	0.622532	1.93644e+09	2.01072e+09	2.19904e+09	2.04045e+09	3.14	2.98	2.48	2.13	3	3	3	3	1.84862e+09	1.96399e+09	1.93644e+09	2.11457e+09	2.01072e+09	2.00752e+09	2.19904e+09	2.28113e+09	2176843838	2.04045e+09	2.10981e+09	2.02834e+09	1498966866	1638237199	1845754513	1989521882	1.57914e+09	1702046629
High	Master Protein	Q64727	Vinculin OS=Mus musculus OX=10090 GN=Vcl PE=1 SV=4	207.785	40	31	243	31	116.6	6	Vcl	0.931	0.969	1.004	1.052	0.321024	0.834922	0.770888	0.193448	2.41058e+09	2.44291e+09	2.43182e+09	2.50107e+09	10.08	10.34	27.03	17.02	3	3	3	3	2.83108e+09	2.41058e+09	2.36857e+09	2.77805e+09	2.27042e+09	2.44291e+09	3.65532e+09	2.43182e+09	2.28068e+09	3.15594e+09	2.50107e+09	2.29142e+09	2295609650	2010756194	2.25764e+09	2.61377e+09	1.78311e+09	2.07118e+09
High	Master Protein	Q78PY7	Staphylococcal nuclease domain-containing protein 1 OS=Mus musculus OX=10090 GN=Snd1 PE=1 SV=1	206.741	48	29	197	29	102	7.43	Snd1	0.958	0.916	0.949	1.002	0.576171	0.134762	0.530136	0.967002	3.08028e+09	3.04583e+09	2.90884e+09	2.81891e+09	4.15	2.62	1.93	1.54	3	3	3	3	3.08028e+09	3.24749e+09	2.99398e+09	2.97182e+09	3.04583e+09	3.13169e+09	2.88864e+09	2.90884e+09	2994912026	2.80025e+09	2.8835e+09	2.81891e+09	2.49767e+09	2708859164	2853762511	2796077754	2.39208e+09	2655148057
High	Master Protein	Q9D172	Glutamine amidotransferase-like class 1 domain-containing protein 3A, mitochondrial OS=Mus musculus OX=10090 GN=Gatd3a PE=1 SV=1	206.486	67	12	373	12	28.1	8.78	Gatd3	1.016	0.994	1.045	1.018	0.403682	0.778881	0.336036	0.621188	1.18702e+10	1.18088e+10	11763628524	1.20668e+10	3.08	10.24	8.3	13.54	3	3	3	3	1.24131e+10	1.18702e+10	1.17067e+10	1.18088e+10	1.38737e+10	1.15568e+10	1.33805e+10	1.15128e+10	11763628524	1.47607e+10	1.15298e+10	1.20668e+10	10065285174	9901397885	11158408222	11110467602	1.08959e+10	9798219180
High	Master Protein	Q6NXK7	Inactive dipeptidyl peptidase 10 OS=Mus musculus OX=10090 GN=Dpp10 PE=1 SV=1	206.335	43	30	315	28	90.8	6.48	Dpp10	0.972	0.975	0.979	0.979	0.768131	0.86763	0.845384	0.444255	7.4854e+09	7.37138e+09	7.58523e+09	7.52846e+09	5.09	5.31	2.94	12.74	3	3	3	3	7.87749e+09	7.11496e+09	7.4854e+09	7.37138e+09	7.33041e+09	8.04689e+09	7.35209e+09	7.58523e+09	7797110604	6.04301e+09	7.67323e+09	7.52846e+09	6387535580	5934867665	7134840092	6935470582	5757037420	6822426323
High	Master Protein	P53810	Phosphatidylinositol transfer protein alpha isoform OS=Mus musculus OX=10090 GN=Pitpna PE=1 SV=2	206.276	72	22	345	19	31.9	6.37	Pitpna	1.034	1.057	1.061	1.029	0.205962	0.0884284	0.213292	0.392995	9.60119e+09	9.62474e+09	1.00865e+10	9.97085e+09	1.86	2.09	2.46	12.22	3	3	3	3	9.89813e+09	9.60119e+09	9.57271e+09	9.62474e+09	9.59502e+09	9.96116e+09	1.02256e+10	1.00865e+10	9746236332	1.16531e+10	9.1982e+09	9.97085e+09	8025987368	8008728582	9124390492	9055575316	7535587326	8445408240
High	Master Protein	Q80UG2	Plexin-A4 OS=Mus musculus OX=10090 GN=Plxna4 PE=1 SV=3	205.971	26	32	211	24	212.4	6.83	Plxna4	0.977	0.929	0.959	1.047	0.96407	0.318598	0.679877	0.282505	2.42517e+09	2.35559e+09	2.14755e+09	2.35549e+09	3.47	4.98	6.57	5.58	3	3	3	3	2.35262e+09	2.52111e+09	2.42517e+09	2.48454e+09	2.2493e+09	2.35559e+09	2.39969e+09	2.14755e+09	2.14432e+09	2.13679e+09	2.35549e+09	2.35946e+09	1.90764e+09	2.10295e+09	2.31159e+09	2.33761e+09	1.76652e+09	1.99715e+09
High	Master Protein	Q8R5H6	Wiskott-Aldrich syndrome protein family member 1 OS=Mus musculus OX=10090 GN=Wasf1 PE=1 SV=2	205.406	45	20	252	17	61.5	6.37	Wasf1	1.006	1.034	1.112	1.101	0.563318	0.230923	0.0385957	0.00258211	5.15608e+09	5.01814e+09	4.94814e+09	5.2468e+09	2.95	2.32	8.02	28.99	3	3	3	3	5.22034e+09	5.15608e+09	4.9333e+09	4.84828e+09	5.0683e+09	5.01814e+09	4.94814e+09	5.58152e+09	4812785322	7.99302e+09	4.76891e+09	5.2468e+09	4232955671	4300885348	4702258104	4561574273	3.98046e+09	4.25455e+09
High	Master Protein	P48758	Carbonyl reductase [NADPH] 1 OS=Mus musculus OX=10090 GN=Cbr1 PE=1 SV=3	205.27	73	20	280	19	30.6	8.31	Cbr1	0.959	1.006	1.021	1.017	0.515463	0.577264	0.579992	0.625568	7.93795e+09	7.76022e+09	8.10936e+09	8.10563e+09	3.28	5.71	2.24	1.02	3	3	3	3	7.93795e+09	8.30481e+09	7.79561e+09	7.76022e+09	7.24797e+09	8.12379e+09	7.80555e+09	8.12241e+09	8.10936e+09	8.23214e+09	8.10563e+09	8.0752e+09	6436559736	6.92736e+09	7.43052e+09	7.30132e+09	5.6923e+09	6.88762e+09
High	Master Protein	Q148V7	RAB11-binding protein RELCH OS=Mus musculus OX=10090 GN=Relch PE=1 SV=1	205.056	37	30	234	30	134.5	5.34	Relch	0.982	0.963	0.965	1.001	0.972523	0.732099	0.709512	0.983439	2.59852e+09	2.29266e+09	2.30674e+09	2.6347e+09	6.78	12.12	5.73	25.95	3	3	3	3	2.64227e+09	2.32652e+09	2.59852e+09	2.53984e+09	1.9894e+09	2.29266e+09	2.25839e+09	2.51295e+09	2.30674e+09	1.6654e+09	2.6347e+09	2.80489e+09	2.14251e+09	1.94064e+09	2.47683e+09	2389643660	1562407035	1943797643
High	Master Protein	Q9EPK7	Exportin-7 OS=Mus musculus OX=10090 GN=Xpo7 PE=1 SV=3	203.785	37	25	159	25	123.7	6.38	Xpo7	0.946	1.004	0.984	0.991	0.367384	0.639554	0.967089	0.753903	3.75694e+09	3.33924e+09	3.22937e+09	3.55926e+09	6.93	9.08	13.24	17.91	3	3	3	3	3.75694e+09	3.34103e+09	3.79403e+09	3.33924e+09	2.99161e+09	3.58937e+09	3.14209e+09	3.22937e+09	3972526902	2.6227e+09	3.55926e+09	3.71529e+09	3.04635e+09	2786883281	3616347133	3.14177e+09	2.34951e+09	3.04319e+09
High	Master Protein	P47757	F-actin-capping protein subunit beta OS=Mus musculus OX=10090 GN=Capzb PE=1 SV=3	203.155	61	16	402	16	31.3	5.74	Capzb	1.02	1.037	1.034	1.008	0.358988	0.206727	0.43304	0.850535	9.37189e+09	9.32124e+09	9.54008e+09	9.68945e+09	3.88	3.96	4.32	9.56	3	3	3	3	8.99268e+09	9.37189e+09	9.71911e+09	9.6144e+09	8.88482e+09	9.32124e+09	1.00244e+10	9.54008e+09	9199333843	1.09768e+10	9.68945e+09	9.12484e+09	7291797326	7.81745e+09	9.26394e+09	9045848566	6.97782e+09	7.90286e+09
High	Master Protein	Q61753	D-3-phosphoglycerate dehydrogenase OS=Mus musculus OX=10090 GN=Phgdh PE=1 SV=3	203.007	50	17	302	17	56.5	6.54	Phgdh	0.991	0.975	0.976	1.002	0.837719	0.867181	0.794997	0.996045	7.45985e+09	7.49835e+09	7.37968e+09	7.44504e+09	4.46	5.28	4.86	6.77	3	3	3	3	7.45985e+09	7.69261e+09	7.04138e+09	7.49835e+09	6.90709e+09	7.63836e+09	6.82626e+09	7.47853e+09	7.37968e+09	6.71832e+09	7.65762e+09	7.44504e+09	6048884129	6.4167e+09	6.71162e+09	7.05493e+09	5.42458e+09	6.47606e+09
High	Master Protein	P63094	Guanine nucleotide-binding protein G(s) subunit alpha isoforms short OS=Mus musculus OX=10090 GN=Gnas PE=1 SV=1	202.918	64	22	353	19	45.6	5.96	Gnas	0.994	0.969	1.009	1.05	0.783607	0.758587	0.731491	0.131121	7.77602e+09	7.6069e+09	7.64134e+09	7.27702e+09	1.08	6.11	5.02	3.73	3	3	3	3	7.82556e+09	7.66287e+09	7.77602e+09	8.32578e+09	7.42716e+09	7.6069e+09	7.15764e+09	7.90638e+09	7.64134e+09	7.03753e+09	7.58075e+09	7.27702e+09	6.34542e+09	6.3919e+09	7.41185e+09	7.83343e+09	5833028160	6.44939e+09
High	Master Protein	Q8VIJ6	Splicing factor, proline- and glutamine-rich OS=Mus musculus OX=10090 GN=Sfpq PE=1 SV=1	202.386	34	20	279	18	75.4	9.44	Sfpq	0.943	1.014	0.97	0.965	0.291012	0.459482	0.718945	0.220612	5.59099e+09	5.59934e+09	5.88062e+09	5.49309e+09	4.56	13.35	8.9	7.69	3	3	3	3	5.54077e+09	5.59099e+09	6.01517e+09	5.74735e+09	4.46176e+09	5.59934e+09	5.04099e+09	5.88062e+09	5931178114	5.12937e+09	5.97761e+09	5.49309e+09	4492784566	4663660642	5733461224	5407477886	3.50411e+09	4747308498
High	Master Protein	Q60625	Intercellular adhesion molecule 5 OS=Mus musculus OX=10090 GN=Icam5 PE=1 SV=2	202.123	35	23	279	23	96.9	6.32	Icam5	0.939	0.986	0.979	0.988	0.236577	0.922463	0.847185	0.633835	7.35594e+09	6.53607e+09	7.14728e+09	7.12638e+09	5.74	4.29	1.54	2.45	3	3	3	3	6.7093e+09	7.47502e+09	7.35594e+09	6.53607e+09	6.30682e+09	6.86786e+09	7.14728e+09	7.12283e+09	7325686318	6.83033e+09	7.12965e+09	7.12638e+09	5440290924	6235205530	7011438627	6149554316	4953150156	5822803019
High	Master Protein	P12658	Calbindin OS=Mus musculus OX=10090 GN=Calb1 PE=1 SV=2	202.061	70	19	326	18	30	4.83	Calb1	1.082	1.114	1.039	0.988	0.0150757	0.00352043	0.392742	0.653369	6.0105e+09	6.22541e+09	6.71357e+09	5.66245e+09	4.56	17.18	14.54	37.76	3	3	3	3	6.46905e+09	6.0105e+09	5.96029e+09	6.22541e+09	8.27495e+09	6.21578e+09	8.20303e+09	6.71357e+09	6237901739	1.02974e+10	5.66245e+09	5.55341e+09	5.24549e+09	5.01359e+09	5681154479	5.85726e+09	6.49885e+09	5.26994e+09
High	Master Protein	P97797	Tyrosine-protein phosphatase non-receptor type substrate 1 OS=Mus musculus OX=10090 GN=Sirpa PE=1 SV=2	201.935	45	16	338	16	56.4	8.28	Sirpa	1.024	1.026	1.035	1.031	0.303547	0.310927	0.425542	0.359221	1.2492e+10	1.32864e+10	1.28697e+10	1.37303e+10	1.61	1.85	4.62	10.93	3	3	3	3	1.2492e+10	1.24373e+10	1.28115e+10	1.31605e+10	1.36366e+10	1.32864e+10	1.28697e+10	1.37818e+10	12637554464	1.46451e+10	1.17801e+10	1.37303e+10	10129234594	10374466000	12211457070	12382277056	10709720376	11264670140
High	Master Protein	Q99PT1	Rho GDP-dissociation inhibitor 1 OS=Mus musculus OX=10090 GN=Arhgdia PE=1 SV=3	201.594	66	13	335	13	23.4	5.2	Arhgdia	1.089	1.068	1.083	1.019	0.00988692	0.0526802	0.110232	0.585402	1.48051e+10	1.5303e+10	1.52574e+10	1.51934e+10	2.27	8.4	6.71	13.77	3	3	3	3	1.49561e+10	1.48051e+10	1.43187e+10	1.45203e+10	1.70827e+10	1.5303e+10	1.6681e+10	1.52574e+10	14650403022	1.87973e+10	1.47036e+10	1.51934e+10	12127276449	12349513988	13648119920	13661629531	13416116956	12974355004
High	Master Protein	P10852	4F2 cell-surface antigen heavy chain OS=Mus musculus OX=10090 GN=Slc3a2 PE=1 SV=1	201.518	48	22	325	22	58.3	5.91	Slc3a2	0.963	0.966	0.967	1.008	0.596576	0.695857	0.673776	0.840916	9.05842e+09	9.02933e+09	8879987784	8.75319e+09	3.9	4.49	3.54	6.34	3	3	3	3	8.74734e+09	9.45435e+09	9.05842e+09	9.2393e+09	8.46562e+09	9.02933e+09	8.6815e+09	9.30208e+09	8879987784	8.28699e+09	9.39928e+09	8.75319e+09	7092860717	7.88624e+09	8634187126	8692934946	6648591862	7655372506
High	Master Protein	P68040	Receptor of activated protein C kinase 1 OS=Mus musculus OX=10090 GN=Rack1 PE=1 SV=3	200.385	74	16	210	16	35.1	7.69	Rack1	0.921	0.916	0.877	0.977	0.096128	0.107837	0.029538	0.44601	5.94399e+09	5.68647e+09	4.86175e+09	5.00017e+09	1.81	18.19	5.73	22.25	3	3	3	3	5.94399e+09	6.11201e+09	5.90935e+09	5.68647e+09	4.19878e+09	6.0028e+09	4.86175e+09	5.35967e+09	4859894612	3.36557e+09	5.19818e+09	5.00017e+09	4819737444	5098261484	5632602292	5350196764	3297571316	5089374868
High	Master Protein	Q99LX0	Protein/nucleic acid deglycase DJ-1 OS=Mus musculus OX=10090 GN=Park7 PE=1 SV=1	200.2	94	17	430	17	20	6.77	Park7	1.002	1.018	1.055	1.022	0.631253	0.403959	0.255618	0.523345	1.1098e+10	1.0792e+10	1.14759e+10	1.17931e+10	4.07	3.47	2.08	3.59	3	3	3	3	1.1098e+10	1.17301e+10	1.08416e+10	1.0792e+10	1.07048e+10	1.14041e+10	1.14759e+10	1.12083e+10	11682847986	1.23072e+10	1.17931e+10	1.14623e+10	8.9989e+09	9784545836	10333820390	10153803569	8.40713e+09	9668766789
High	Master Protein	Q62167	ATP-dependent RNA helicase DDX3X OS=Mus musculus OX=10090 GN=Ddx3x PE=1 SV=3	199.833	50	27	292	7	73.1	7.18	Ddx3x	0.96	0.927	0.938	1.001	0.556462	0.208087	0.375313	0.972489	4.07199e+09	4.03752e+09	4.05022e+09	4.44785e+09	4.45	9.44	15.94	20.95	3	3	3	3	4.06829e+09	4.07199e+09	4.39214e+09	4.03752e+09	3.4535e+09	4.12665e+09	3.25431e+09	4.05022e+09	4491094806	3.11153e+09	4.70826e+09	4.44785e+09	3.29881e+09	3396603957	4186440050	3798763856	2.71226e+09	3498710347
High	Master Protein	Q8VE33	Ganglioside-induced differentiation-associated protein 1-like 1 OS=Mus musculus OX=10090 GN=Gdap1l1 PE=1 SV=1	198.918	63	14	207	14	42.3	6.6	Gdap1l1	0.945	0.953	0.959	0.988	0.492451	0.612874	0.676552	0.718961	2.2823e+09	2.17995e+09	2.17525e+09	2.11236e+09	3.18	9.11	6.86	13.29	3	3	3	3	2.2823e+09	2.25138e+09	2.39111e+09	2.34398e+09	1.95236e+09	2.17995e+09	2.04879e+09	2.17525e+09	2347970310	1.75721e+09	2.29416e+09	2.11236e+09	1.85062e+09	1877964226	2279125502	2205365982	1533312677	1848234592
High	Master Protein	Q91V61	Sideroflexin-3 OS=Mus musculus OX=10090 GN=Sfxn3 PE=1 SV=1	198.43	78	18	361	16	35.4	9.51	Sfxn3	0.875	0.879	0.889	0.983	0.00313073	0.0098503	0.0538106	0.53968	7.00464e+09	6.37433e+09	6.51881e+09	6.50747e+09	6.32	0.61	5.81	2.17	3	3	3	3	7.4326e+09	6.54795e+09	7.00464e+09	6.36964e+09	6.37433e+09	6.43916e+09	6.51881e+09	6.89862e+09	6.14163e+09	6.37729e+09	6.65929e+09	6.50747e+09	6.02679e+09	5.4619e+09	6.6766e+09	5.99297e+09	5.00617e+09	5459333302
High	Master Protein	Q8BL66	Early endosome antigen 1 OS=Mus musculus OX=10090 GN=Eea1 PE=1 SV=2	198.326	30	31	146	31	160.8	5.77	Eea1	1.024	1.091	1.102	1.053	0.409377	0.0379035	0.0786996	0.163914	2.65722e+09	2.64411e+09	2517625872	2.58379e+09	8.01	15.76	15.37	23.08	3	3	3	3	2.92852e+09	2.65722e+09	2.50201e+09	3.15693e+09	2.64411e+09	2.31082e+09	1.92215e+09	2.56759e+09	2517625872	3.69382e+09	2.47806e+09	2.58379e+09	2374613680	2216487301	2384834687	2.97024e+09	2076590565	1959193417
High	Master Protein	P05132	cAMP-dependent protein kinase catalytic subunit alpha OS=Mus musculus OX=10090 GN=Prkaca PE=1 SV=3	198.104	70	22	294	10	40.5	8.79	Prkaca	1.022	0.973	0.995	1.011	0.328838	0.831741	0.928681	0.776089	7.84796e+09	7.88547e+09	7.71653e+09	7.77537e+09	2.36	3.79	7.27	8.46	3	3	3	3	7.84796e+09	7.79273e+09	8.14039e+09	8.04655e+09	7.47325e+09	7.88547e+09	7.21564e+09	7.71653e+09	8341037586	6.8513e+09	7.77537e+09	8.08052e+09	6.36359e+09	6500218187	7759156894	7570711602	5.86922e+09	6.68557e+09
High	Master Protein	Q91VI7	Ribonuclease inhibitor OS=Mus musculus OX=10090 GN=Rnh1 PE=1 SV=1	197.96	63	18	179	18	49.8	4.78	Rnh1	0.933	0.978	0.966	0.99	0.353469	0.987615	0.758229	0.744955	2.31525e+09	2.15246e+09	2.19339e+09	2.29965e+09	2.64	3.51	6.22	14.97	3	3	3	3	2.38667e+09	2.26477e+09	2.31525e+09	2.08931e+09	2.15246e+09	2.24011e+09	2.10327e+09	2.19339e+09	2374784996	1.81896e+09	2.44463e+09	2.29965e+09	1935255634	1889130344	2206822790	1965753868	1690466005	1899243258
High	Master Protein	P70175	Disks large homolog 3 OS=Mus musculus OX=10090 GN=Dlg3 PE=1 SV=1	197.755	45	30	245	29	93.4	6.79	Dlg3	0.961	0.973	1.01	1.035	0.628496	0.868228	0.678165	0.309617	3.52056e+09	3.37031e+09	3460191776	3.58922e+09	2.85	9.29	3.08	4.21	3	3	3	3	3.68566e+09	3.50016e+09	3.52056e+09	3.69583e+09	3.0682e+09	3.37031e+09	3.35849e+09	3.57164e+09	3460191776	3.35111e+09	3.58922e+09	3.62328e+09	2988549357	2919618698	3355681551	3.47728e+09	2409655893	2.85746e+09
High	Master Protein	Q6R891	Neurabin-2 OS=Mus musculus OX=10090 GN=Ppp1r9b PE=1 SV=1	197.519	44	24	186	24	89.5	4.92	Ppp1r9b	0.959	0.967	1.07	1.09	0.605362	0.776953	0.155086	0.015196	2.91789e+09	2.63122e+09	2.74189e+09	2.83358e+09	4	6.26	5.1	12.28	3	3	3	3	3.05848e+09	2.82548e+09	2.91789e+09	2.63122e+09	2.77637e+09	2.44895e+09	2.72019e+09	2.97863e+09	2.74189e+09	3.39621e+09	2.70968e+09	2.83358e+09	2.47999e+09	2.35684e+09	2.78124e+09	2.47562e+09	2.18047e+09	2.07631e+09
High	Master Protein	Q8K3H0	DCC-interacting protein 13-alpha OS=Mus musculus OX=10090 GN=Appl1 PE=1 SV=1	196.076	58	26	198	26	79.3	5.41	Appl1	0.975	0.96	0.967	0.982	0.892596	0.670923	0.75501	0.587835	2.9058e+09	2.73775e+09	2.84143e+09	2.97741e+09	6.05	7.05	7.65	11.24	3	3	3	3	2.87576e+09	2.9058e+09	3.2038e+09	2.73775e+09	2.67057e+09	3.04305e+09	2.70567e+09	2.84143e+09	3138825961	2.44042e+09	2.97741e+09	2.99503e+09	2.33183e+09	2423836983	3.05376e+09	2.57585e+09	2.09737e+09	2580001884
High	Master Protein	Q641P0	Actin-related protein 3B OS=Mus musculus OX=10090 GN=Actr3b PE=1 SV=1	195.864	68	21	340	16	47.5	6.02	Actr3b	0.992	0.974	0.988	0.992	0.806133	0.898713	0.973389	0.798166	3.05847e+09	3.03051e+09	2919825436	2.91772e+09	5.89	7.13	5.23	8.75	3	3	3	3	2.804e+09	3.14355e+09	3.05847e+09	3.04784e+09	2.67908e+09	3.03051e+09	2.74213e+09	3.04433e+09	2919825436	2.58835e+09	3.0795e+09	2.91772e+09	2273648875	2622159958	2915236488	2.86761e+09	2104051058	2569366800
High	Master Protein	Q9ESN6	Tripartite motif-containing protein 2 OS=Mus musculus OX=10090 GN=Trim2 PE=1 SV=1	195.599	42	19	160	17	81.4	6.96	Trim2	0.963	0.989	1.084	1.09	0.664646	0.852221	0.102168	0.0119101	2.94728e+09	2.90769e+09	2.83285e+09	3.10299e+09	2.07	6.51	3.98	4.32	3	3	3	3	2.94728e+09	2.97373e+09	2.85813e+09	2.90769e+09	2.59461e+09	2.914e+09	2.83285e+09	3.03068e+09	2828922653	3.30385e+09	3.10299e+09	3.04457e+09	2389831366	2.4805e+09	2.72428e+09	2.73574e+09	2037711261	2.47058e+09
High	Master Protein	P68181	cAMP-dependent protein kinase catalytic subunit beta OS=Mus musculus OX=10090 GN=Prkacb PE=1 SV=2	194.847	69	20	332	8	40.7	8.56	Prkacb	0.975	0.983	0.984	1.004	0.869914	0.980946	0.97091	0.932172	3.24448e+09	3.21102e+09	3.08773e+09	3.1614e+09	4.28	8.67	8.59	12.85	3	3	3	3	3.02725e+09	3.24448e+09	3.27798e+09	3.21102e+09	2.75216e+09	3.21201e+09	2.8749e+09	3.08773e+09	3407666868	2.55435e+09	3.1614e+09	3.26782e+09	2454673698	2706344724	3124461824	3021136038	2161445446	2723254010
High	Master Protein	Q91ZA3	Propionyl-CoA carboxylase alpha chain, mitochondrial OS=Mus musculus OX=10090 GN=Pcca PE=1 SV=2	194.691	47	28	194	28	79.9	7.25	Pcca	0.956	0.939	0.947	0.999	0.539944	0.366137	0.487432	0.953436	3.61971e+09	3.26468e+09	3.36163e+09	3.42072e+09	8.3	7.8	2.61	9.39	3	3	3	3	3.66092e+09	3.14224e+09	3.61971e+09	3.43678e+09	2.94295e+09	3.26468e+09	3.4156e+09	3.36163e+09	3.245e+09	2.89875e+09	3.43424e+09	3.42072e+09	2.96849e+09	2.62107e+09	3.45019e+09	3233540935	2.31129e+09	2767903400
High	Master Protein	Q9Z0R4	Intersectin-1 OS=Mus musculus OX=10090 GN=Itsn1 PE=1 SV=2	194.07	25	26	166	24	194.2	7.91	Itsn1	0.918	0.919	0.912	0.986	0.0796199	0.123158	0.140539	0.597714	1.74344e+10	1.59862e+10	1.63193e+10	1.6759e+10	1.94	8.68	5.71	7.85	3	3	3	3	1.78214e+10	1.74344e+10	1.71449e+10	1.67489e+10	1.41153e+10	1.59862e+10	1.49503e+10	1.63193e+10	16681543381	1.47307e+10	1.70732e+10	1.6759e+10	14450643195	14542678200	16341939504	15758406697	11085683270	13553619535
High	Master Protein	O54983	Ketimine reductase mu-crystallin OS=Mus musculus OX=10090 GN=Crym PE=1 SV=1	193.998	73	15	408	15	33.5	5.67	Crym	0.979	0.99	0.972	0.979	0.900589	0.844848	0.743702	0.450715	1.07243e+10	1.0646e+10	1.08427e+10	1.0402e+10	5.01	4.98	3.32	8	3	3	3	3	1.07243e+10	1.03022e+10	1.1376e+10	1.09124e+10	9.90496e+09	1.0646e+10	1.02481e+10	1.08427e+10	10878711369	9.65995e+09	1.13302e+10	1.0402e+10	8.69591e+09	8593444531	10843264129	10267104584	7779000364	9026039086
High	Master Protein	P26039	Talin-1 OS=Mus musculus OX=10090 GN=Tln1 PE=1 SV=2	193.855	21	29	181	24	269.7	6.18	Tln1	0.939	0.967	1.047	1.028	0.54182	0.883674	0.436477	0.695273	6.93318e+08	5.62517e+08	5.62591e+08	6.22118e+08	21.93	21.45	24.85	27	3	3	3	3	8.00825e+08	5.10923e+08	6.93318e+08	7.73168e+08	5.62517e+08	5.26688e+08	5.62591e+08	5.41925e+08	8.29142e+08	4.73726e+08	8.16954e+08	6.22118e+08	6.49356e+08	4.26181e+08	6.60848e+08	7.27447e+08	4.41781e+08	4.46543e+08
High	Master Protein	P13707	Glycerol-3-phosphate dehydrogenase [NAD(+)], cytoplasmic OS=Mus musculus OX=10090 GN=Gpd1 PE=1 SV=3	193.548	65	20	296	19	37.5	7.17	Gpd1	0.998	0.965	1.011	1.018	0.698445	0.71266	0.656376	0.630014	3.94278e+09	4.29401e+09	3.83468e+09	4.32109e+09	3.17	5.46	1.91	3.3	3	3	3	3	3.94278e+09	3.8208e+09	4.0709e+09	4.29401e+09	4.51701e+09	4.04892e+09	3.83468e+09	3.95818e+09	3.82532e+09	4.42762e+09	4.14701e+09	4.32109e+09	3.19704e+09	3.18708e+09	3.88025e+09	4.04008e+09	3547500329	3432812476
High	Master Protein	A2RT62	F-box/LRR-repeat protein 16 OS=Mus musculus OX=10090 GN=Fbxl16 PE=1 SV=1	193.234	66	20	186	20	51.8	6.6	Fbxl16	0.955	0.944	0.967	0.991	0.487475	0.419938	0.742349	0.756782	3.72339e+09	3.46577e+09	3.62778e+09	3.37386e+09	2.51	4.77	11.13	19.26	3	3	3	3	3.82671e+09	3.64003e+09	3.72339e+09	3.67677e+09	3.34726e+09	3.46577e+09	2.97151e+09	3.62778e+09	3629732038	2.67399e+09	3.37386e+09	3.95689e+09	3102923336	3036292719	3549017786	3459340348	2628821657	2938399996
High	Master Protein	Q3U1J4	DNA damage-binding protein 1 OS=Mus musculus OX=10090 GN=Ddb1 PE=1 SV=2	192.958	34	33	257	33	126.8	5.26	Ddb1	0.966	0.954	0.978	1.032	0.663879	0.563358	0.882191	0.364233	3.76661e+09	3.7828e+09	3.65513e+09	4.4704e+09	7.9	7.69	19.06	22.57	3	3	3	3	3.67071e+09	4.24492e+09	3.76661e+09	4.03316e+09	3.45697e+09	3.7828e+09	2.98669e+09	3.65513e+09	4387776046	2.95166e+09	4.5495e+09	4.4704e+09	2976428474	3540849312	3.59021e+09	3794662160	2714977077	3207188573
High	Master Protein	P35700	Peroxiredoxin-1 OS=Mus musculus OX=10090 GN=Prdx1 PE=1 SV=1	192.672	91	19	456	19	22.2	8.12	Prdx1	0.998	1.016	1.022	1.034	0.715904	0.437808	0.576187	0.319474	2.72207e+10	2.70832e+10	2.70856e+10	2.68653e+10	7.95	5.16	5.71	7.45	3	3	3	3	2.91632e+10	2.72207e+10	2.48653e+10	2.52656e+10	2.79756e+10	2.70832e+10	2.87925e+10	2.70856e+10	2.56933e+10	3.00676e+10	2.62087e+10	2.68653e+10	2.36472e+10	2.27059e+10	2.37008e+10	23771512750	2.1971e+10	2.29621e+10
High	Master Protein	Q9Z0P5	Twinfilin-2 OS=Mus musculus OX=10090 GN=Twf2 PE=1 SV=1	192.121	64	17	211	14	39.4	6.8	Twf2	0.97	0.965	0.987	1.022	0.797736	0.761789	0.999985	0.592715	2.60628e+09	2.43878e+09	2441131069	2.52846e+09	10.69	5.91	8.51	4.43	3	3	3	3	2.34162e+09	2.90076e+09	2.60628e+09	2.67554e+09	2.40309e+09	2.43878e+09	2.28979e+09	2.70656e+09	2441131069	2.50571e+09	2.52846e+09	2.71449e+09	1898726063	2419639310	2484219157	2517320796	1887299531	2067676859
High	Master Protein	P09671	Superoxide dismutase [Mn], mitochondrial OS=Mus musculus OX=10090 GN=Sod2 PE=1 SV=3	191.769	73	13	389	13	24.6	8.62	Sod2	1.08	1.054	1.039	0.969	0.01733	0.099927	0.388877	0.277444	1.43039e+10	1.48915e+10	1.51511e+10	1.41265e+10	0.35	15.1	6.59	16.48	3	3	3	3	1.43856e+10	1.43039e+10	1.42962e+10	1.46512e+10	1.89974e+10	1.48915e+10	1.65834e+10	1.51511e+10	14614812152	1.79486e+10	1.32699e+10	1.41265e+10	1.16647e+10	11931451558	13626701075	13784773801	14919862422	12625471530
High	Master Protein	P60487	Pyridoxal phosphate phosphatase OS=Mus musculus OX=10090 GN=Pdxp PE=1 SV=1	191.262	78	18	309	18	31.5	5.74	Pdxp	0.965	1.004	1.005	0.984	0.630943	0.60768	0.787352	0.560869	5.39991e+09	5.52703e+09	5.21151e+09	5.34979e+09	6.31	1.09	5.46	0.26	3	3	3	3	5.39991e+09	5.5207e+09	4.89402e+09	5.52703e+09	5.59401e+09	5.47383e+09	5.21151e+09	5.66315e+09	5119079406	5.35897e+09	5.33158e+09	5.34979e+09	4378566010	4605029428	4664820145	5200187943	4.39333e+09	4640898130
High	Master Protein	P60904	DnaJ homolog subfamily C member 5 OS=Mus musculus OX=10090 GN=Dnajc5 PE=1 SV=1	191.219	59	9	283	9	22.1	5.07	Dnajc5	0.948	0.929	0.924	1.018	0.349183	0.192959	0.213279	0.619749	8.05837e+09	9.68904e+09	9.11427e+09	8.66599e+09	8.19	8.55	0.82	8.4	3	3	3	3	9.16204e+09	8.05837e+09	7.9037e+09	9.82906e+09	8.38741e+09	9.68904e+09	9.22754e+09	9.11427e+09	9.0855e+09	8.66599e+09	9.48873e+09	8.02559e+09	7.42912e+09	6.7218e+09	7.53355e+09	9.24782e+09	6.58717e+09	8.2147e+09
High	Master Protein	P01942	Hemoglobin subunit alpha OS=Mus musculus OX=10090 GN=Hba PE=1 SV=2	191.203	64	7	532	7	15.1	8.22	Hba	1.291	1.204	1.57	1.012	5.04996e-12	2.36748e-06	2.22045e-16	0.742866	4.61886e+10	5.25263e+10	5.66678e+10	5.70255e+10	12.44	27.47	4.22	37	3	3	3	3	4.78971e+10	3.76952e+10	4.61886e+10	5.21239e+10	8.19053e+10	5.25263e+10	5.66678e+10	5.66487e+10	6.09005e+10	9.13281e+10	5.70255e+10	4.53687e+10	3.88378e+10	3.1443e+10	4.40255e+10	4.90415e+10	6.43255e+10	4.45336e+10
High	Master Protein	P60843	Eukaryotic initiation factor 4A-I OS=Mus musculus OX=10090 GN=Eif4a1 PE=1 SV=1	191.165	69	22	281	9	46.1	5.48	Eif4a1	0.959	0.976	1.027	1.049	0.525893	0.891337	0.508429	0.144174	6.80184e+09	6.61824e+09	6.68858e+09	6.82568e+09	4.31	2.74	7.14	10.14	3	3	3	3	6.80184e+09	7.29562e+09	6.7554e+09	6.61824e+09	6.41504e+09	6.77613e+09	6.04328e+09	6.68858e+09	6953612150	5.86139e+09	6.82568e+09	7.15099e+09	5.51533e+09	6085560698	6439031630	6226864617	5.03814e+09	5745027369
High	Master Protein	P50518	V-type proton ATPase subunit E 1 OS=Mus musculus OX=10090 GN=Atp6v1e1 PE=1 SV=2	190.988	69	19	418	19	26.1	8.43	Atp6v1e1	0.932	1.018	1.102	1.07	0.175984	0.405119	0.0558506	0.0344385	1.2857e+10	1.18315e+10	1.27783e+10	1.19423e+10	5.71	5.97	7.56	34.69	3	3	3	3	1.2857e+10	1.17093e+10	1.30234e+10	1.23617e+10	1.09742e+10	1.18315e+10	1.27783e+10	1.36211e+10	11705962023	2.01384e+10	1.11011e+10	1.19423e+10	10425219105	9.76718e+09	1.24135e+10	1.16307e+10	8.61873e+09	10031123416
High	Master Protein	Q9D0E1	Heterogeneous nuclear ribonucleoprotein M OS=Mus musculus OX=10090 GN=Hnrnpm PE=1 SV=3	190.835	55	32	265	32	77.6	8.63	Hnrnpm	0.968	0.997	0.977	0.973	0.710054	0.714866	0.859177	0.36664	4.48286e+09	4.26224e+09	4.21142e+09	4.11785e+09	1.87	5.88	3.9	6.8	3	3	3	3	4.48286e+09	4.34587e+09	4.496e+09	4.52466e+09	4.02263e+09	4.26224e+09	4.21142e+09	4.32049e+09	4.00025e+09	3.92632e+09	4.11785e+09	4.4849e+09	3.63497e+09	3625056445	4.28544e+09	4.2571e+09	3.15923e+09	3.61367e+09
High	Master Protein	Q01768	Nucleoside diphosphate kinase B OS=Mus musculus OX=10090 GN=Nme2 PE=1 SV=1	190.295	81	14	384	8	17.4	7.5	Nme2	1.125	1.15	1.219	1.129	0.00100469	0.000436455	0.000213436	0.000153234	3.84149e+09	4.44507e+09	4.29297e+09	4.20316e+09	18.72	4.5	8.35	31.97	3	3	3	3	3.84149e+09	2.91043e+09	4.24941e+09	4.44507e+09	4.73215e+09	4.3409e+09	4.93846e+09	4.29297e+09	4281358230	6.51816e+09	3.62971e+09	4.20316e+09	3.11491e+09	2427699142	4050399695	4182209910	3.71646e+09	3680362780
High	Master Protein	Q60829	Protein phosphatase 1 regulatory subunit 1B OS=Mus musculus OX=10090 GN=Ppp1r1b PE=1 SV=2	190.238	87	15	255	15	21.8	4.65	Ppp1r1b	1.158	1.193	1.125	0.961	3.28745e-05	6.3869e-06	0.0225738	0.179988	8.52953e+09	9.36203e+09	9.2575e+09	8.76346e+09	11.95	48.8	35.42	38.15	3	3	3	3	8.72988e+09	8.52953e+09	6.96695e+09	7.93679e+09	1.87231e+10	9.36203e+09	1.57738e+10	9.2575e+09	8588205000	1.49498e+10	7.53619e+09	8.76346e+09	7078698852	7114811604	6640673328	7467449410	14704487144	7937438836
High	Master Protein	Q9DBF1	Alpha-aminoadipic semialdehyde dehydrogenase OS=Mus musculus OX=10090 GN=Aldh7a1 PE=1 SV=4	189.953	52	20	265	20	58.8	7.47	Aldh7a1	0.994	0.957	0.984	1.013	0.783483	0.55109	0.915432	0.724636	5.90408e+09	5.68755e+09	5368180090	5.50348e+09	6.02	4.32	3.34	7.01	3	3	3	3	6.45127e+09	5.76367e+09	5.90408e+09	5.68755e+09	5.39147e+09	5.87556e+09	5.34455e+09	5.67168e+09	5368180090	6.18485e+09	5.47673e+09	5.50348e+09	5231070836	4807697169	5627577274	5351215404	4234265957	4981492916
High	Master Protein	F8VPU2	FERM, ARHGEF and pleckstrin domain-containing protein 1 OS=Mus musculus OX=10090 GN=Farp1 PE=1 SV=1	189.822	32	24	184	24	118.8	7.88	Farp1	0.92	0.961	1.017	1.045	0.19717	0.678162	0.61556	0.263642	2.57641e+09	2.39218e+09	2.52071e+09	2.42546e+09	9.67	5.6	7.71	7.26	3	3	3	3	2.67631e+09	2.21826e+09	2.57641e+09	2.61333e+09	2.39218e+09	2.36088e+09	2.22252e+09	2.57013e+09	2.52071e+09	2.30907e+09	2.42546e+09	2.66036e+09	2.17011e+09	1850336138	2.45575e+09	2458791539	1878734027	2.00164e+09
High	Master Protein	P60335	Poly(rC)-binding protein 1 OS=Mus musculus OX=10090 GN=Pcbp1 PE=1 SV=1	189.821	82	18	239	14	37.5	7.09	Pcbp1	1.011	1.02	1.011	0.993	0.484771	0.37546	0.707713	0.772766	6.77641e+09	6.99608e+09	7.01231e+09	6.90169e+09	1.69	0.9	4.6	2.49	3	3	3	3	6.75858e+09	6.77641e+09	6.96709e+09	6.99608e+09	7.03991e+09	6.91627e+09	7.01231e+09	7.08987e+09	6.50743e+09	7.07994e+09	6.90169e+09	6.73659e+09	5480251294	5.65247e+09	6.6408e+09	6582367308	5.52889e+09	5863845440
High	Master Protein	P03995	Glial fibrillary acidic protein OS=Mus musculus OX=10090 GN=Gfap PE=1 SV=4	189.741	64	27	290	27	49.9	5.34	Gfap	1.128	1.049	1.173	1.077	0.000516358	0.127881	0.00249761	0.0211518	7.11558e+09	7.98741e+09	7.66676e+09	7.35413e+09	16.55	0.89	19.19	35.89	3	3	3	3	8.29342e+09	5.93795e+09	7.11558e+09	8.07971e+09	7.93912e+09	7.98741e+09	8.42491e+09	7.66676e+09	5719695314	6.78737e+09	1.25866e+10	7.35413e+09	6724792181	4953076888	6782340272	7601916822	6.2351e+09	6771998243
High	Master Protein	Q04690	Neurofibromin OS=Mus musculus OX=10090 GN=Nf1 PE=1 SV=1	189.663	15	29	162	29	319.4	7.39	Nf1	0.995	0.996	0.969	0.965	0.692479	0.714862	0.819583	0.404735	1.48448e+09	1.37846e+09	1.39879e+09	1.46784e+09	5.82	15.4	8.52	26.92	3	3	3	3	1.34385e+09	1.49335e+09	1.48448e+09	1.51131e+09	1.1085e+09	1.37846e+09	1.27427e+09	1.5119e+09	1.39879e+09	9.32974e+08	1.61975e+09	1.46784e+09	1.08967e+09	1.24566e+09	1.41496e+09	1.42194e+09	8.70577e+08	1.1687e+09
High	Master Protein	Q61490	CD166 antigen OS=Mus musculus OX=10090 GN=Alcam PE=1 SV=3	189.433	45	20	240	20	65.1	6.15	Alcam	0.976	1.022	1.055	1.016	0.85085	0.355814	0.256047	0.643061	5.0675e+09	5.13124e+09	5180159004	5.35183e+09	3.66	5.9	2.77	4.56	3	3	3	3	4.93877e+09	5.30702e+09	5.0675e+09	5.13124e+09	4.63439e+09	5.15326e+09	4.996e+09	5.27683e+09	5180159004	5.04516e+09	5.52275e+09	5.35183e+09	4004642530	4426789573	4830172977	4827797610	3639683126	4369109962
High	Master Protein	Q8CC35	Synaptopodin OS=Mus musculus OX=10090 GN=Synpo PE=1 SV=2	189.391	39	21	220	21	99.5	9.42	Synpo	0.871	0.887	0.911	1.024	0.00267535	0.0224281	0.150292	0.499685	4.96708e+09	4.24172e+09	4622072155	4.67897e+09	13.39	15.98	18.73	16.7	3	3	3	3	6.04062e+09	4.96708e+09	4.71976e+09	5.41794e+09	4.07602e+09	4.24172e+09	4.01544e+09	5.78709e+09	4622072155	4.08703e+09	4.67897e+09	5.678e+09	4898092433	4143231832	4498718076	5097545891	3201160824	3596272872
High	Master Protein	Q8BH44	Coronin-2B OS=Mus musculus OX=10090 GN=Coro2b PE=1 SV=2	189.195	54	21	273	21	54.9	8.27	Coro2b	0.934	0.925	0.915	0.977	0.19157	0.162811	0.156059	0.405193	7.93548e+09	7.67619e+09	7554590488	7.01816e+09	3.23	2.01	8.47	6.78	3	3	3	3	8.23013e+09	7.71699e+09	7.93548e+09	7.71835e+09	7.43457e+09	7.67619e+09	6.75186e+09	7.99373e+09	7554590488	6.58443e+09	7.01816e+09	7.53812e+09	6673475743	6437042315	7563843327	7261920763	5838842713	6508131562
High	Master Protein	O70133	ATP-dependent RNA helicase A OS=Mus musculus OX=10090 GN=Dhx9 PE=1 SV=2	189.193	22	24	224	24	149.4	6.83	Dhx9	0.97	0.979	0.916	0.923	0.924937	0.960234	0.251048	0.0394162	2.0271e+09	1.94623e+09	2.07607e+09	1.95311e+09	2.15	10.29	5.33	20.55	3	3	3	3	2.01206e+09	2.0271e+09	2.09462e+09	1.94623e+09	1.67001e+09	2.04459e+09	1.901e+09	2.07607e+09	2097980986	1.43159e+09	2.17255e+09	1.95311e+09	1.6315e+09	1.69089e+09	1.99653e+09	1831142293	1.31156e+09	1.73347e+09
High	Master Protein	Q8BWT1	3-ketoacyl-CoA thiolase, mitochondrial OS=Mus musculus OX=10090 GN=Acaa2 PE=1 SV=3	188.196	65	19	215	19	41.8	8.09	Acaa2	0.975	0.991	0.996	1.001	0.878117	0.830797	0.859247	0.976365	4.15112e+09	4.12218e+09	3.69054e+09	3.66367e+09	1.73	3.74	7.55	6.97	3	3	3	3	4.02974e+09	4.15468e+09	4.15112e+09	4.12218e+09	3.86218e+09	4.1256e+09	3.69054e+09	4.0934e+09	3542208044	3.66367e+09	3.64226e+09	4.11174e+09	3267545984	3465582530	3956711104	3878411369	3033220628	3497825508
High	Master Protein	Q91ZJ5	UTP--glucose-1-phosphate uridylyltransferase OS=Mus musculus OX=10090 GN=Ugp2 PE=1 SV=3	187.557	53	25	265	25	56.9	7.61	Ugp2	1.002	0.992	1.005	0.989	0.649561	0.82126	0.753046	0.685432	3.94673e+09	4.05245e+09	3.99806e+09	4.02074e+09	2.85	4.33	3.41	11.52	3	3	3	3	3.88673e+09	3.94673e+09	4.10618e+09	4.05245e+09	3.83811e+09	4.18328e+09	3.77027e+09	3.99806e+09	4005383753	3.40861e+09	4.28616e+09	4.02074e+09	3.15159e+09	3292117804	3913880482	3812810630	3.01431e+09	3.54672e+09
High	Master Protein	Q9JIF7	Coatomer subunit beta OS=Mus musculus OX=10090 GN=Copb1 PE=1 SV=1	186.314	36	23	156	23	107	6	Copb1	0.996	0.955	0.945	0.994	0.757491	0.562642	0.442156	0.80532	3.93178e+09	4.17849e+09	3.87937e+09	3.63005e+09	21.14	6.3	12.33	11.41	3	3	3	3	3.93178e+09	3.05353e+09	4.69877e+09	4.40731e+09	3.88451e+09	4.17849e+09	3.55459e+09	3.87937e+09	4.51981e+09	3.30404e+09	3.63005e+09	4.13946e+09	3.18812e+09	2.54707e+09	4.47872e+09	4.14669e+09	3.05075e+09	3.54266e+09
High	Master Protein	P63037	DnaJ homolog subfamily A member 1 OS=Mus musculus OX=10090 GN=Dnaja1 PE=1 SV=1	186.001	66	18	217	18	44.8	7.08	Dnaja1	0.969	0.982	1.067	1.091	0.792966	0.95877	0.169055	0.0100762	2.87699e+09	2.88793e+09	2.92734e+09	2.93087e+09	1.1	14.44	5.53	5.62	3	3	3	3	2.87699e+09	2.85093e+09	2.91398e+09	2.88793e+09	2.22793e+09	2.90474e+09	3.04059e+09	2.92734e+09	2.72459e+09	2.93087e+09	2.6866e+09	2.99116e+09	2.33283e+09	2378067359	2777511228	2717147139	1.74973e+09	2.46273e+09
High	Master Protein	P48678	Prelamin-A/C OS=Mus musculus OX=10090 GN=Lmna PE=1 SV=2	185.838	47	28	215	27	74.2	6.98	Lmna	0.975	0.977	0.962	0.972	0.869318	0.953332	0.675879	0.384602	3.04765e+09	3.08568e+09	3046407933	2.9939e+09	6.71	16.46	2.24	8.73	3	3	3	3	2.93224e+09	3.04765e+09	3.33684e+09	3.80947e+09	3.08568e+09	2.77545e+09	3.15804e+09	3.03191e+09	3046407933	2.89049e+09	3.40169e+09	2.9939e+09	2377630869	2542159351	3180564351	3584200242	2423380891	2353118456
High	Master Protein	Q9D819	Inorganic pyrophosphatase OS=Mus musculus OX=10090 GN=Ppa1 PE=1 SV=1	185.696	76	17	192	17	32.6	5.6	Ppa1	1.002	1.034	1.107	1.1	0.637109	0.256627	0.047426	0.00304892	4.89754e+09	4.94096e+09	4.89768e+09	5.2225e+09	3.04	5.82	4.07	13.43	3	3	3	3	4.89754e+09	4.89769e+09	4.64387e+09	4.47289e+09	4.94096e+09	4.97061e+09	5.12847e+09	4.89768e+09	4729870874	6.42811e+09	5.2225e+09	5.05783e+09	3.97121e+09	4085349137	4426384556	4208386238	3880452050	4214248200
High	Master Protein	Q99K51	Plastin-3 OS=Mus musculus OX=10090 GN=Pls3 PE=1 SV=3	185.509	58	25	214	19	70.7	5.62	Pls3	1.034	1.028	0.984	0.995	0.257913	0.336021	0.987899	0.885395	1.9248e+09	1.94155e+09	1.9416e+09	1.76161e+09	9.97	6.59	4.18	9.49	3	3	3	3	1.9248e+09	1.71743e+09	2.09842e+09	1.94155e+09	1.77588e+09	2.02345e+09	1.93965e+09	1.9416e+09	2.08461e+09	1.72011e+09	1.76161e+09	2.04148e+09	1.56074e+09	1432574847	2.00014e+09	1.82673e+09	1.39471e+09	1715547829
High	Master Protein	Q8R0S2	IQ motif and SEC7 domain-containing protein 1 OS=Mus musculus OX=10090 GN=Iqsec1 PE=1 SV=2	184.983	36	30	215	29	107.9	7.14	Iqsec1	0.809	0.822	0.95	1.164	1.14428e-05	9.83892e-05	0.539711	1.39936e-05	3.31353e+09	2.72028e+09	2.69332e+09	2.96008e+09	2.58	5.42	7.77	20.12	3	3	3	3	3.31353e+09	3.38946e+09	3.21884e+09	2.74505e+09	2.48459e+09	2.72028e+09	2.42698e+09	2.69332e+09	2.83214e+09	2.37744e+09	2.96008e+09	3.5726e+09	2.68681e+09	2.82728e+09	3.06809e+09	2.58272e+09	1.95131e+09	2.30634e+09
High	Master Protein	Q8CGY8	UDP-N-acetylglucosamine--peptide N-acetylglucosaminyltransferase 110 kDa subunit OS=Mus musculus OX=10090 GN=Ogt PE=1 SV=2	184.715	37	28	203	28	116.9	6.7	Ogt	0.95	0.954	0.941	0.978	0.454439	0.583281	0.438989	0.500343	3.33168e+09	3.26014e+09	3.32257e+09	3.13525e+09	3.77	3.65	6.96	12.05	3	3	3	3	3.24898e+09	3.33168e+09	3.49793e+09	3.41737e+09	3.18152e+09	3.26014e+09	2.99341e+09	3.32257e+09	3426079376	2.78135e+09	3.13525e+09	3.54075e+09	2634466313	2779081419	3334112914	3.21528e+09	2498650203	2764059670
High	Master Protein	P35235	Tyrosine-protein phosphatase non-receptor type 11 OS=Mus musculus OX=10090 GN=Ptpn11 PE=1 SV=2	184.715	49	21	236	21	68.4	7.3	Ptpn11	1.016	0.948	0.967	0.992	0.464078	0.47513	0.731195	0.810642	2.69447e+09	2.92387e+09	2.57021e+09	2.67525e+09	6.98	5.23	6.88	4.8	3	3	3	3	2.69447e+09	2.80034e+09	2.44084e+09	2.9726e+09	2.69211e+09	2.92387e+09	2.57021e+09	2.81939e+09	2469242891	2.58451e+09	2.67525e+09	2.84021e+09	2.18484e+09	2.33587e+09	2326532680	2.79681e+09	2.11428e+09	2.47895e+09
High	Master Protein	Q6P1F6	Serine/threonine-protein phosphatase 2A 55 kDa regulatory subunit B alpha isoform OS=Mus musculus OX=10090 GN=Ppp2r2a PE=1 SV=1	184.085	60	19	300	12	51.7	6.2	Ppp2r2a	0.976	0.97	0.969	1.011	0.847003	0.769215	0.695135	0.789103	6.01858e+09	5.86289e+09	5.61389e+09	6.02221e+09	3.9	7.74	4.24	11.7	3	3	3	3	5.67914e+09	6.12194e+09	6.01858e+09	5.86289e+09	5.28869e+09	6.16954e+09	5.39617e+09	5.61389e+09	5.873e+09	4.92223e+09	6.02221e+09	6.12132e+09	4604983886	5106549871	5.73671e+09	5516184424	4153547164	5230739558
High	Master Protein	Q9Z0P4	Paralemmin-1 OS=Mus musculus OX=10090 GN=Palm PE=1 SV=1	183.787	69	20	268	19	41.6	4.84	Palm	1.114	1.152	1.058	0.936	0.0015866	0.000214945	0.237006	0.0282762	6.7387e+09	7.41799e+09	7.94753e+09	6.81761e+09	3.77	11.19	13.33	41.43	3	3	3	3	7.06992e+09	6.56635e+09	6.7387e+09	6.89531e+09	8.56376e+09	7.41799e+09	8.95837e+09	7.94753e+09	6848106218	1.26743e+10	6.25432e+09	6.81761e+09	5732707217	5477249111	6.42311e+09	6487555494	6.72567e+09	6289223853
High	Master Protein	Q9DCL9	Multifunctional protein ADE2 OS=Mus musculus OX=10090 GN=Paics PE=1 SV=4	183.767	65	23	187	23	47	7.23	Paics	1.003	0.953	0.977	1.031	0.578391	0.512372	0.865946	0.361891	4.55855e+09	4.3436e+09	4.30056e+09	4.35953e+09	2.77	5.39	3.57	7.17	3	3	3	3	4.73683e+09	4.55855e+09	4.49019e+09	4.66997e+09	4.20808e+09	4.3436e+09	4.0574e+09	4.30056e+09	4.33469e+09	3.97772e+09	4.5895e+09	4.35953e+09	3840896116	3.80247e+09	4.2799e+09	4.39381e+09	3.30488e+09	3.68265e+09
High	Master Protein	P27546	Microtubule-associated protein 4 OS=Mus musculus OX=10090 GN=Map4 PE=1 SV=3	183.434	26	22	227	22	117.4	4.98	Map4	0.997	1.021	0.981	0.974	0.727902	0.392027	0.960583	0.476379	2.1725e+09	2.31535e+09	2269681352	2.18309e+09	4.07	4.31	4.36	3.85	3	3	3	3	2.25824e+09	2.08174e+09	2.1725e+09	2.18317e+09	2.31535e+09	2.37666e+09	2.42558e+09	2.23687e+09	2269681352	2.18309e+09	2.06328e+09	2.22278e+09	1831110322	1736462976	2070759617	2054071460	1818396420	2.01501e+09
High	Master Protein	Q3UYC0	Protein phosphatase 1H OS=Mus musculus OX=10090 GN=Ppm1h PE=1 SV=1	182.72	62	19	176	19	56.3	6.73	Ppm1h	1.002	1.005	1.001	1.005	0.639588	0.585671	0.796	0.957092	2.22845e+09	2.23465e+09	2.1694e+09	2.17029e+09	4.62	3.56	5.22	9.62	3	3	3	3	2.09416e+09	2.22845e+09	2.294e+09	2.28271e+09	2.1287e+09	2.23465e+09	1.98781e+09	2.1694e+09	2.1877e+09	2.17029e+09	2.53855e+09	2.14671e+09	1.69807e+09	1858834474	2.18656e+09	2147719577	1.67181e+09	1894610050
High	Master Protein	P23506	Protein-L-isoaspartate(D-aspartate) O-methyltransferase OS=Mus musculus OX=10090 GN=Pcmt1 PE=1 SV=3	182.668	82	13	227	13	24.6	7.65	Pcmt1	0.97	0.98	1.079	1.135	0.731211	0.953341	0.123388	5.84876e-05	5.81205e+09	5.84372e+09	5.32942e+09	5.97556e+09	1.3	2.48	12.39	21.17	3	3	3	3	5.87477e+09	5.72415e+09	5.81205e+09	5.93999e+09	5.65603e+09	5.84372e+09	4.63107e+09	5.32942e+09	5943571020	8.32714e+09	5.78047e+09	5.97556e+09	4763610136	4774734504	5539854342	5588728282	4442042943	4954504706
High	Master Protein	Q9QZX7	Serine racemase OS=Mus musculus OX=10090 GN=Srr PE=1 SV=1	182.655	52	11	270	11	36.3	6.02	Srr	0.995	0.972	0.98	1.013	0.756784	0.842052	0.917239	0.745651	4.08183e+09	4.40767e+09	4.54111e+09	4.58607e+09	11	5.07	2.32	1.57	3	3	3	3	4.00629e+09	4.08183e+09	4.86372e+09	4.37692e+09	4.40767e+09	4.78886e+09	4.54111e+09	4.39812e+09	4602325956	4.56337e+09	4.58607e+09	4.69857e+09	3248537264	3404809484	4635935224	4118092874	3461628012	4060157842
High	Master Protein	Q8BGD9	Eukaryotic translation initiation factor 4B OS=Mus musculus OX=10090 GN=Eif4b PE=1 SV=1	182.471	40	18	222	18	68.8	5.67	Eif4b	1.175	1.179	1.094	1.074	0.000167579	0.000172289	0.0844563	0.0420598	2.75165e+09	2.8511e+09	2.73953e+09	2.84685e+09	5.06	32.06	33.42	36	3	3	3	3	2.75165e+09	2.58341e+09	2.85715e+09	2.29402e+09	4.24204e+09	2.8511e+09	4.32578e+09	2.73953e+09	2.34554e+09	4.79732e+09	2.84685e+09	2.54508e+09	2.2312e+09	2154924549	2723346394	2.15836e+09	3331546281	2417259739
High	Master Protein	Q9D2V7	Coronin-7 OS=Mus musculus OX=10090 GN=Coro7 PE=1 SV=2	182.366	43	21	98	21	100.7	5.77	Coro7	0.96	0.922	0.962	1.056	0.781742	0.28897	0.732897	0.226817	1.67414e+09	1.34609e+09	1.41058e+09	1.82307e+09	11.51	27.04	9.65	20.8	3	3	3	3	1.76411e+09	1.67414e+09	1.40679e+09	1.34609e+09	9.99297e+08	1.73429e+09	1.41058e+09	1.65709e+09	1405241483	1.26685e+09	1.90186e+09	1.82307e+09	1.43044e+09	1.39646e+09	1340905773	1266485610	784812361	1.47039e+09
High	Master Protein	P97315	Cysteine and glycine-rich protein 1 OS=Mus musculus OX=10090 GN=Csrp1 PE=1 SV=3	182.087	68	11	226	11	20.6	8.57	Csrp1	1.139	1.187	1.151	0.987	0.000200272	1.1296e-05	0.00701642	0.614971	7.58016e+09	9.00343e+09	9.04009e+09	8.24547e+09	1.22	10.18	12.2	23.14	3	3	3	3	7.64086e+09	7.58016e+09	7.45963e+09	7.82718e+09	9.58742e+09	9.00343e+09	9.68669e+09	9.04009e+09	7596109126	1.17019e+10	7.78901e+09	8.24547e+09	6.19566e+09	6322902398	7110279029	7364318104	7529613726	7.63341e+09
High	Master Protein	Q8JZN5	Complex I assembly factor ACAD9, mitochondrial OS=Mus musculus OX=10090 GN=Acad9 PE=1 SV=2	181.888	53	23	211	23	68.7	7.46	Acad9	0.981	0.942	0.934	0.996	0.967024	0.450713	0.410865	0.861737	2.37903e+09	2.29214e+09	2.0555e+09	2.08091e+09	11	12.88	11.49	15.59	3	3	3	3	2.37903e+09	1.96099e+09	2.39842e+09	2.36713e+09	1.8501e+09	2.29214e+09	1.81969e+09	2.29195e+09	2.0555e+09	1.60196e+09	2.08091e+09	2.1654e+09	1.92905e+09	1635738708	2.28609e+09	2.22715e+09	1.453e+09	1.94335e+09
High	Master Protein	Q9Z1N5	Spliceosome RNA helicase Ddx39b OS=Mus musculus OX=10090 GN=Ddx39b PE=1 SV=1	181.28	60	20	291	20	49	5.67	Ddx39b	1.025	1.011	0.991	0.961	0.271748	0.488066	0.937228	0.184094	4.35286e+09	4.52531e+09	4.45955e+09	4.09596e+09	4.73	11.06	5.45	10.17	3	3	3	3	4.35286e+09	4.08313e+09	4.48242e+09	4.52531e+09	3.72403e+09	4.55776e+09	4.06046e+09	4.45955e+09	4.4789e+09	3.72016e+09	4.09596e+09	4.55724e+09	3529556503	3405896977	4272495025	4.2577e+09	2924722801	3.86422e+09
High	Master Protein	P49312	Heterogeneous nuclear ribonucleoprotein A1 OS=Mus musculus OX=10090 GN=Hnrnpa1 PE=1 SV=2	181.084	48	16	241	12	34.2	9.23	Hnrnpa1	1.058	1.134	1.107	0.997	0.147191	0.00289225	0.0520638	0.9166	2.73082e+09	2.52576e+09	3051060734	2.74874e+09	5.28	17.22	24.22	28.19	3	3	3	3	2.73082e+09	2.76217e+09	2.50418e+09	2.4408e+09	3.302e+09	2.52576e+09	4.28754e+09	2.75081e+09	3051060734	4.19421e+09	2.74874e+09	2.56254e+09	2214306306	2304036160	2386901260	2296465076	2593272462	2141425170
High	Master Protein	Q9DC51	Guanine nucleotide-binding protein G(i) subunit alpha OS=Mus musculus OX=10090 GN=Gnai3 PE=1 SV=3	180.827	71	17	453	8	40.5	5.69	Gnai3	0.919	0.951	0.966	1.031	0.34739	0.690296	0.793891	0.622424	6.7593e+08	6.45292e+08	6.80579e+08	7.17734e+08	9.21	4.09	9.24	13.24	3	3	3	3	6.60217e+08	6.7593e+08	7.79809e+08	6.81941e+08	6.30063e+08	6.45292e+08	6.14352e+08	6.80579e+08	739618552	5.75125e+08	7.40738e+08	7.17734e+08	535342535	563819734	743288732	641613726	494828940	547100614
High	Master Protein	P15209	BDNF/NT-3 growth factors receptor OS=Mus musculus OX=10090 GN=Ntrk2 PE=1 SV=1	180.472	38	18	179	13	92.1	6.55	Ntrk2	0.933	0.956	0.998	1.016	0.383943	0.66799	0.814352	0.741106	2.08687e+09	2.13806e+09	2.10882e+09	2.25377e+09	8.01	10.99	14.79	14.45	3	3	3	3	2.08687e+09	1.95218e+09	2.28772e+09	2.22098e+09	1.7955e+09	2.13806e+09	1.76085e+09	2.10882e+09	2.37464e+09	1.7767e+09	2.25377e+09	2.35129e+09	1692156806	1628385792	2.18058e+09	2.08964e+09	1410125010	1.81272e+09
High	Master Protein	O35136	Neural cell adhesion molecule 2 OS=Mus musculus OX=10090 GN=Ncam2 PE=1 SV=1	180.297	37	26	302	26	93.1	6.07	Ncam2	0.996	0.986	0.934	0.961	0.741024	0.922867	0.299462	0.173462	7.80485e+09	7.35899e+09	7509113398	7.36639e+09	2.94	6.94	4.13	8.89	3	3	3	3	7.8675e+09	7.80485e+09	7.44792e+09	7.35899e+09	6.8844e+09	7.90792e+09	7.03983e+09	7.61282e+09	7509113398	6.34378e+09	7.48665e+09	7.36639e+09	6.37943e+09	6510329158	7099111152	6923811346	5406760781	6704602685
High	Master Protein	Q8CHG7	Rap guanine nucleotide exchange factor 2 OS=Mus musculus OX=10090 GN=Rapgef2 PE=1 SV=2	180.154	26	27	174	27	166.3	6.61	Rapgef2	0.95	0.978	0.984	1.001	0.603752	0.978587	0.996628	0.963139	1.90282e+09	1.90018e+09	1966480995	1.95585e+09	2.55	10.88	4.31	11.45	3	3	3	3	1.98492e+09	1.89673e+09	1.90282e+09	1.90018e+09	1.64762e+09	2.04932e+09	1.82539e+09	1.97108e+09	1966480995	1.61673e+09	1.95585e+09	2.01002e+09	1609486595	1582139100	1813704964	1787807839	1293983397	1737480486
High	Master Protein	Q3UH60	Disco-interacting protein 2 homolog B OS=Mus musculus OX=10090 GN=Dip2b PE=1 SV=1	180.142	26	29	137	27	171	8.09	Dip2b	0.998	0.964	0.991	1.002	0.652739	0.799325	0.889802	0.999202	1.70227e+09	1.56882e+09	1.51406e+09	1.69892e+09	9.66	6.54	7.04	16.87	3	3	3	3	1.48969e+09	1.70227e+09	1.80526e+09	1.67964e+09	1.47403e+09	1.56882e+09	1.51406e+09	1.49699e+09	1696262034	1.37944e+09	1.69892e+09	1.94236e+09	1207925039	1419927514	1720714551	1580311796	1157652552	1330095852
High	Master Protein	Q80TB8	Synaptic vesicle membrane protein VAT-1 homolog-like OS=Mus musculus OX=10090 GN=Vat1l PE=1 SV=2	179.94	62	18	227	18	45.8	5.06	Vat1l	1.064	1.083	1.022	0.933	0.0588543	0.0452209	0.552733	0.0329422	3.34157e+09	3.53539e+09	3.46124e+09	3.28851e+09	6.28	3.67	6.28	4.87	3	3	3	3	3.63491e+09	3.21942e+09	3.34157e+09	3.38643e+09	3.64396e+09	3.53539e+09	3.81289e+09	3.39814e+09	3.46124e+09	3.28851e+09	3.53791e+09	3.23068e+09	2.9474e+09	2.68545e+09	3.18507e+09	3.18617e+09	2.86184e+09	2.99742e+09
High	Master Protein	P46471	26S proteasome regulatory subunit 7 OS=Mus musculus OX=10090 GN=Psmc2 PE=1 SV=5	179.386	73	28	212	28	48.6	5.95	Psmc2	0.996	0.966	0.964	0.988	0.740331	0.705502	0.631404	0.641178	8.82456e+09	8.81539e+09	8.51273e+09	8.55988e+09	2.36	9.96	0.19	8.19	3	3	3	3	9.13015e+09	8.72712e+09	8.82456e+09	8.8197e+09	7.37935e+09	8.81539e+09	8.50766e+09	8.51273e+09	8.5375e+09	7.47278e+09	8.55988e+09	8.71191e+09	7.40326e+09	7.27963e+09	8.41129e+09	8.29815e+09	5.79548e+09	7.47398e+09
High	Master Protein	Q99MN9	Propionyl-CoA carboxylase beta chain, mitochondrial OS=Mus musculus OX=10090 GN=Pccb PE=1 SV=2	179.036	57	21	206	21	58.4	7.66	Pccb	0.936	0.946	0.935	0.99	0.376981	0.466854	0.40178	0.773018	2.56143e+09	2.24989e+09	2601507246	2.48173e+09	6.35	4.63	5.41	9.43	3	3	3	3	2.64481e+09	2.33639e+09	2.56143e+09	2.24989e+09	2.42704e+09	2.2357e+09	2.66978e+09	2.40335e+09	2601507246	2.47835e+09	2.90842e+09	2.48173e+09	2144570994	1948872812	2441467913	2116838916	1906113030	1895504340
High	Master Protein	B9EKR1	Receptor-type tyrosine-protein phosphatase zeta OS=Mus musculus OX=10090 GN=Ptprz1 PE=1 SV=1	178.826	12	21	322	21	254.2	4.88	Ptprz1	1.004	1.013	1.049	1.02	0.605585	0.476019	0.300273	0.579242	1.63794e+10	1.58932e+10	1.57807e+10	1.64615e+10	4.5	3.68	3.28	0.82	3	3	3	3	1.75601e+10	1.61635e+10	1.63794e+10	1.64791e+10	1.53085e+10	1.58932e+10	1.66298e+10	1.5668e+10	1.57807e+10	1.66509e+10	1.64615e+10	1.63895e+10	14238793887	1.34826e+10	15612354939	15504573785	12022767125	1.34748e+10
High	Master Protein	Q9DCN2	NADH-cytochrome b5 reductase 3 OS=Mus musculus OX=10090 GN=Cyb5r3 PE=1 SV=3	178.133	70	14	192	14	34.1	8.38	Cyb5r3	0.933	0.93	0.937	0.997	0.242495	0.246587	0.390153	0.920832	3.1076e+09	3.0288e+09	2.94781e+09	3.65456e+09	13.83	8.3	18.26	19.38	3	3	3	3	3.1076e+09	3.06398e+09	3.88843e+09	3.18285e+09	2.70023e+09	3.0288e+09	2.61799e+09	2.94781e+09	3718966770	2.58032e+09	3.65456e+09	3.73242e+09	2519826423	2.55579e+09	3706323598	2994626472	2120665759	2567919310
High	Master Protein	Q8BVQ5	Protein phosphatase methylesterase 1 OS=Mus musculus OX=10090 GN=Ppme1 PE=1 SV=5	178.111	65	21	257	21	42.2	5.97	Ppme1	0.945	0.966	0.98	1.007	0.328832	0.710769	0.893316	0.865181	4.68777e+09	4.48556e+09	4.50367e+09	4.67154e+09	4.25	6.77	4.8	6.39	3	3	3	3	4.68777e+09	4.48476e+09	4.88345e+09	4.67707e+09	4.09032e+09	4.48556e+09	4.27551e+09	4.50367e+09	4707018920	4.28043e+09	4.85694e+09	4.67154e+09	3.80112e+09	3.74091e+09	4654741038	4400491496	3212394353	3803004976
High	Master Protein	Q99LC5	Electron transfer flavoprotein subunit alpha, mitochondrial OS=Mus musculus OX=10090 GN=Etfa PE=1 SV=2	177.968	66	17	326	17	35	8.38	Etfa	1.004	0.984	0.992	1.012	0.594192	0.951104	0.962286	0.734049	5.38046e+09	5.44726e+09	5.27007e+09	5.32582e+09	8.44	3.3	1.67	3.91	3	3	3	3	6.0679e+09	5.17496e+09	5.38046e+09	5.44726e+09	5.17451e+09	5.50718e+09	5.27007e+09	5.33836e+09	5164085355	5.32582e+09	5.43813e+09	5.03868e+09	4920211575	4.31663e+09	5128475424	5125134480	4063878523	4669174382
High	Master Protein	O89112	Glutathione S-transferase LANCL1 OS=Mus musculus OX=10090 GN=Lancl1 PE=1 SV=1	177.835	63	18	207	18	45.3	7.77	Lancl1	1.062	0.973	0.996	1.027	0.0697668	0.885187	0.860412	0.441785	3.40542e+09	3.4682e+09	3.28176e+09	3.24077e+09	4.41	4.02	1.58	1.7	3	3	3	3	3.22205e+09	3.51709e+09	3.40542e+09	3.4682e+09	3.66136e+09	3.38674e+09	3.3645e+09	3.28176e+09	3267667198	3.23202e+09	3.24077e+09	3.33218e+09	2.61263e+09	2.93374e+09	3245933685	3.2631e+09	2.8755e+09	2.87139e+09
High	Master Protein	P50247	Adenosylhomocysteinase OS=Mus musculus OX=10090 GN=Ahcy PE=1 SV=3	177.523	64	21	238	19	47.7	6.54	Ahcy	1.002	0.977	0.971	0.976	0.619712	0.935314	0.756071	0.4226	4.06729e+09	4.18475e+09	4.25264e+09	4.02305e+09	7.4	7.37	1.73	4.82	3	3	3	3	4.06729e+09	3.85976e+09	4.46146e+09	4.18475e+09	4.11745e+09	4.70127e+09	4.25264e+09	4.18125e+09	4.3285e+09	3.758e+09	4.12914e+09	4.02305e+09	3297998623	3.21958e+09	4.25252e+09	3937279077	3.2337e+09	3.98589e+09
High	Master Protein	Q9EPW0	Inositol polyphosphate-4-phosphatase type I A OS=Mus musculus OX=10090 GN=Inpp4a PE=1 SV=1	177.522	37	23	134	23	105.5	7.05	Inpp4a	0.994	0.928	0.963	1.012	0.792535	0.269614	0.685984	0.732601	3.60611e+09	3.78643e+09	3365388160	3.45641e+09	2.26	6.98	7.58	12.47	3	3	3	3	3.69632e+09	3.60611e+09	3.53307e+09	4.09618e+09	3.56562e+09	3.78643e+09	3.19127e+09	3.70106e+09	3365388160	2.99516e+09	3.85087e+09	3.45641e+09	2997193591	3007998622	3367605718	3.85395e+09	2800310360	3210263247
High	Master Protein	Q5H8C4	Vacuolar protein sorting-associated protein 13A OS=Mus musculus OX=10090 GN=Vps13a PE=1 SV=1	177.205	16	31	141	31	359.2	6.19	Vps13a	0.951	0.938	0.961	1.03	0.664789	0.493993	0.75176	0.555622	1.04482e+09	9.85798e+08	1.03481e+09	1.03793e+09	3.17	9.81	11.47	19.08	3	3	3	3	1.00698e+09	1.04482e+09	1.07272e+09	1.09937e+09	9.04685e+08	9.85798e+08	8.56168e+08	1.03481e+09	1.06542e+09	7.52559e+08	1.03793e+09	1.09502e+09	8.16517e+08	8.71526e+08	1.02248e+09	1.03436e+09	7.10507e+08	8.35793e+08
High	Master Protein	Q91WQ3	Tyrosine--tRNA ligase, cytoplasmic OS=Mus musculus OX=10090 GN=Yars PE=1 SV=3	176.977	64	31	258	31	59.1	7.01	Yars1	1.003	0.987	0.992	1.011	0.642772	0.905591	0.940587	0.783428	4.01949e+09	3.95216e+09	4.0209e+09	4.06898e+09	2.16	9.44	9.12	6.98	3	3	3	3	4.01949e+09	3.99246e+09	4.15585e+09	3.95216e+09	3.73992e+09	4.4837e+09	3.56707e+09	4.2802e+09	4.0209e+09	3.68456e+09	4.06898e+09	4.2268e+09	3259240229	3330265964	3.96122e+09	3.71845e+09	2.9372e+09	3801433775
High	Master Protein	Q8BLF1	Neutral cholesterol ester hydrolase 1 OS=Mus musculus OX=10090 GN=Nceh1 PE=1 SV=1	176.933	64	19	254	19	45.7	7.05	Nceh1	0.985	0.965	1.013	1.061	0.967326	0.677308	0.686305	0.0669765	1.70025e+10	1.81544e+10	1.84475e+10	1.99362e+10	9.86	7.81	12.47	7.11	3	3	3	3	1.70025e+10	1.63954e+10	1.96747e+10	1.95037e+10	1.66756e+10	1.81544e+10	1.59883e+10	1.84475e+10	2.05573e+10	1.78039e+10	2.03786e+10	1.99362e+10	13786635724	1.3676e+10	1.87533e+10	1.83503e+10	13096452638	15391951092
High	Master Protein	P26638	Serine--tRNA ligase, cytoplasmic OS=Mus musculus OX=10090 GN=Sars PE=1 SV=3	176.745	58	19	272	19	58.4	6.3	Sars1	0.988	0.986	0.973	0.998	0.902033	0.92371	0.755984	0.884467	5.61575e+09	5.59233e+09	5555764433	5.35843e+09	3.09	4.05	6.2	4.09	3	3	3	3	5.68734e+09	5.36055e+09	5.61575e+09	5.59233e+09	5.25147e+09	5.67022e+09	4.98514e+09	5.56665e+09	5555764433	4.99022e+09	5.36369e+09	5.35843e+09	4.61163e+09	4471445075	5352752121	5261623623	4124318173	4.8074e+09
High	Master Protein	Q9JII6	Aldo-keto reductase family 1 member A1 OS=Mus musculus OX=10090 GN=Akr1a1 PE=1 SV=3	176.41	74	19	239	18	36.6	7.39	Akr1a1	1.018	0.972	0.974	0.989	0.379855	0.810888	0.767722	0.67652	6.97188e+09	6.91434e+09	7.05281e+09	6.84153e+09	5.19	3.6	5.14	1.76	3	3	3	3	6.97188e+09	7.24447e+09	6.53257e+09	6.81493e+09	6.91434e+09	7.29276e+09	7.05281e+09	7.07213e+09	6452311552	6.94752e+09	6.84153e+09	6.70763e+09	5653212452	6.04289e+09	6.22663e+09	6411926657	5.43028e+09	6.18305e+09
High	Master Protein	P70349	Histidine triad nucleotide-binding protein 1 OS=Mus musculus OX=10090 GN=Hint1 PE=1 SV=3	176.232	79	8	225	8	13.8	6.87	Hint1	1.112	1.07	1.097	1.033	0.00185093	0.0469107	0.0677256	0.335586	1.06887e+10	1.10712e+10	1.11893e+10	1.09597e+10	4.5	13.17	11.92	27.17	3	3	3	3	1.13078e+10	1.03502e+10	1.06887e+10	1.06576e+10	1.35214e+10	1.10712e+10	1.33028e+10	1.11893e+10	10663872974	1.67497e+10	1.05558e+10	1.09597e+10	9169017798	8633477232	10188098444	10027347780	10619223292	9386492896
High	Master Protein	P20917	Myelin-associated glycoprotein OS=Mus musculus OX=10090 GN=Mag PE=1 SV=3	176.192	30	14	318	14	69.3	5.1	Mag	1.096	1.009	1.061	1.044	0.00609977	0.530092	0.216917	0.187096	7.30952e+09	8.04905e+09	7475696005	7.58608e+09	1.33	1.48	3.11	15.08	3	3	3	3	7.43502e+09	7.24344e+09	7.30952e+09	8.04905e+09	7.95363e+09	8.19021e+09	7.81688e+09	7.36635e+09	7475696005	9.16043e+09	6.83795e+09	7.58608e+09	6028751679	6042031433	6967200238	7573062360	6.2465e+09	6943936131
High	Master Protein	Q80X80	Phospholipid transfer protein C2CD2L OS=Mus musculus OX=10090 GN=C2cd2l PE=1 SV=3	175.569	43	21	119	21	76.3	7.21	C2cd2l	1.017	1.017	0.95	0.979	0.447929	0.47609	0.536863	0.509987	3.22944e+09	3.29977e+09	3247258946	2.96369e+09	6.61	11.25	6.89	16.09	3	3	3	3	3.17451e+09	3.57977e+09	3.22944e+09	3.91762e+09	3.1954e+09	3.29977e+09	2.94075e+09	3.36583e+09	3247258946	2.8508e+09	3.79471e+09	2.96369e+09	2574080491	2986026824	3078199970	3685948082	2509553774	2797655634
High	Master Protein	O35737	Heterogeneous nuclear ribonucleoprotein H OS=Mus musculus OX=10090 GN=Hnrnph1 PE=1 SV=3	175.415	42	14	304	5	49.2	6.3	Hnrnph1	0.992	1.016	1.011	1.009	0.827702	0.43315	0.70574	0.836776	6.11051e+09	5.99994e+09	6.2302e+09	6.16413e+09	1.95	1.39	2.13	4.12	3	3	3	3	6.12584e+09	6.11051e+09	5.91432e+09	5.99994e+09	6.02752e+09	5.87256e+09	6.29816e+09	6.2302e+09	6043401337	6.33061e+09	6.16413e+09	5.8357e+09	4967190426	5.09701e+09	5637337316	5645131299	4.73379e+09	4978952138
High	Master Protein	A2CG49	Kalirin OS=Mus musculus OX=10090 GN=Kalrn PE=1 SV=1	175.345	14	32	150	23	336.8	6.07	Kalrn	0.921	0.881	0.97	1.097	0.321715	0.112367	0.851271	0.0895351	8.16673e+08	8.11706e+08	7.16861e+08	1.02981e+09	16.94	3.9	12.69	56.21	3	3	3	3	8.16673e+08	7.56467e+08	1.03635e+09	7.6819e+08	8.2904e+08	8.11706e+08	7.16861e+08	8.34329e+08	650365928	2.05055e+09	6.92938e+08	1.02981e+09	662206772	630998341	987819080	7.22763e+08	651098281	6.88191e+08
High	Master Protein	Q9WV55	Vesicle-associated membrane protein-associated protein A OS=Mus musculus OX=10090 GN=Vapa PE=1 SV=2	174.967	84	18	340	17	27.8	8.4	Vapa	0.934	0.961	0.964	0.982	0.191138	0.609325	0.637804	0.518166	8.34831e+09	7.82924e+09	8.44262e+09	7.87987e+09	3.39	6.89	6.49	9.17	3	3	3	3	8.14297e+09	8.70609e+09	8.34831e+09	8.17377e+09	7.13151e+09	7.82924e+09	7.59677e+09	8.44262e+09	8.58038e+09	7.15589e+09	8.60134e+09	7.87987e+09	6.6028e+09	7.26209e+09	7.95734e+09	7690415270	5.60083e+09	6637889608
High	Master Protein	Q8K212	Phosphofurin acidic cluster sorting protein 1 OS=Mus musculus OX=10090 GN=Pacs1 PE=1 SV=2	174.964	36	27	240	24	104.8	7.74	Pacs1	0.965	0.94	0.962	1.003	0.634092	0.3683	0.65923	0.95451	3.99143e+09	3.7105e+09	3.65356e+09	3.77823e+09	3.75	6.76	0.86	5.64	3	3	3	3	3.99143e+09	3.76086e+09	4.03453e+09	3.93611e+09	3.43719e+09	3.7105e+09	3.65356e+09	3.6711e+09	3610307217	3.47278e+09	3.87305e+09	3.77823e+09	3236485400	3137078205	3845584598	3703344646	2699443402	3145885865
High	Master Protein	Q60676	Serine/threonine-protein phosphatase 5 OS=Mus musculus OX=10090 GN=Ppp5c PE=1 SV=3	174.746	61	21	182	21	56.8	6.2	Ppp5c	1.03	1.042	1.047	1.036	0.265684	0.185076	0.298971	0.313467	2.90789e+09	3.08269e+09	2.99045e+09	3.28602e+09	3.77	4.3	8.24	4.22	3	3	3	3	2.90789e+09	3.08307e+09	2.87587e+09	2.89363e+09	3.08269e+09	3.14435e+09	3.37379e+09	2.99045e+09	2.89276e+09	3.31974e+09	3.06888e+09	3.28602e+09	2.35789e+09	2.57171e+09	2.74118e+09	2.72252e+09	2.42104e+09	2.66588e+09
High	Master Protein	Q6A4J8	Ubiquitin carboxyl-terminal hydrolase 7 OS=Mus musculus OX=10090 GN=Usp7 PE=1 SV=1	174.437	36	26	145	26	128.4	5.5	Usp7	0.955	0.956	1.032	1.035	0.678652	0.672677	0.44054	0.437397	1.96661e+09	1.95851e+09	1.98278e+09	1.94809e+09	5.59	4.67	6.89	13.81	3	3	3	3	1.93444e+09	1.96661e+09	2.14346e+09	1.95851e+09	1.89077e+09	2.07305e+09	1.78611e+09	1.98278e+09	2040438698	1.54302e+09	2.00863e+09	1.94809e+09	1568561153	1.64042e+09	2043076920	1842688566	1.48494e+09	1757600266
High	Master Protein	Q8R001	Microtubule-associated protein RP/EB family member 2 OS=Mus musculus OX=10090 GN=Mapre2 PE=1 SV=1	174.431	60	16	278	14	36.9	5.38	Mapre2	0.97	0.977	0.953	0.987	0.75308	0.914983	0.537425	0.614085	4.63406e+09	4.52184e+09	4.43392e+09	4.43909e+09	2.97	6.68	6.2	16.42	3	3	3	3	4.46739e+09	4.73865e+09	4.63406e+09	4.60739e+09	4.06167e+09	4.52184e+09	4.06192e+09	4.43392e+09	4.58739e+09	3.3668e+09	4.43909e+09	4.62944e+09	3.62242e+09	3.95269e+09	4.41704e+09	4.33493e+09	3.18989e+09	3.83377e+09
High	Master Protein	Q8CHT1	Ephexin-1 OS=Mus musculus OX=10090 GN=Ngef PE=1 SV=1	173.992	35	20	183	20	82.1	5.99	Ngef	0.968	0.951	0.92	0.963	0.826442	0.59575	0.284177	0.316645	2.40988e+09	2.14407e+09	2.20722e+09	2.24173e+09	1.37	12.43	1.97	14.05	3	3	3	3	2.36342e+09	2.40988e+09	2.42683e+09	2.27545e+09	1.77952e+09	2.14407e+09	2.16946e+09	2.20722e+09	2256460262	1.77586e+09	2.24173e+09	2.32845e+09	1916398330	2.01017e+09	2313178192	2.14089e+09	1.39757e+09	1.81782e+09
High	Master Protein	P29341	Polyadenylate-binding protein 1 OS=Mus musculus OX=10090 GN=Pabpc1 PE=1 SV=2	173.476	40	22	286	22	70.6	9.5	Pabpc1	0.951	0.989	1.025	1.043	0.42276	0.853634	0.526457	0.21708	4.63215e+09	4.40779e+09	4464952684	4.69628e+09	3.37	3.85	1.49	1.19	3	3	3	3	4.63215e+09	4.70376e+09	4.40749e+09	4.40779e+09	4.13571e+09	4.43804e+09	4.38626e+09	4.5181e+09	4464952684	4.69628e+09	4.70431e+09	4.60408e+09	3756022039	3923592580	4201077672	4147131312	3248039582	3762722572
High	Master Protein	O55125	Protein NipSnap homolog 1 OS=Mus musculus OX=10090 GN=Nipsnap1 PE=1 SV=1	173.207	67	18	262	18	33.3	9.44	Nipsnap1	0.974	0.96	0.963	1.017	0.807732	0.602957	0.619278	0.641366	6.95656e+09	6.85932e+09	6.8191e+09	6.94872e+09	5.45	7.52	7.49	8.22	3	3	3	3	6.52669e+09	7.27913e+09	6.95656e+09	7.22424e+09	6.21924e+09	6.85932e+09	6.06997e+09	6.8191e+09	7010384108	6.09253e+09	7.12634e+09	6.94872e+09	5292221610	6071801128	6630768344	6797033616	4884365949	5815560042
High	Master Protein	O88712	C-terminal-binding protein 1 OS=Mus musculus OX=10090 GN=Ctbp1 PE=1 SV=2	172.929	50	15	293	12	47.7	6.77	Ctbp1	0.932	0.923	0.988	1.036	0.168245	0.14996	0.965573	0.284947	6.36204e+09	6.08376e+09	6.07735e+09	6.3371e+09	4.1	3.98	2.08	3.53	3	3	3	3	6.22975e+09	6.73872e+09	6.36204e+09	6.27865e+09	5.79924e+09	6.08376e+09	6.23383e+09	6.07735e+09	5982568566	6.12625e+09	6.3371e+09	6.57438e+09	5051445590	5621024430	6064088650	5907357296	4554513578	5158013090
High	Master Protein	O09061	Proteasome subunit beta type-1 OS=Mus musculus OX=10090 GN=Psmb1 PE=1 SV=1	172.464	57	12	292	12	26.4	7.81	Psmb1	0.994	1.026	1.022	1.009	0.802627	0.338462	0.537681	0.833569	3.73963e+09	3.81343e+09	4.14203e+09	4.02332e+09	6.53	4.85	2.54	7	3	3	3	3	3.66706e+09	3.73963e+09	4.13356e+09	3.81343e+09	3.60428e+09	3.97163e+09	4.05103e+09	4.14203e+09	4261305457	3.76632e+09	4.33142e+09	4.02332e+09	2.97347e+09	3.11937e+09	3939972477	3587918649	2830673843	3367281933
High	Master Protein	P0DP27	Calmodulin-2 OS=Mus musculus OX=10090 GN=Calm2 PE=1 SV=1	171.879	52	11	492	11	16.8	4.22	Calm2	1.046	1.343	1.125	0.933	0.120045	3.68372e-13	0.0221388	0.0207984	3.53443e+10	2.70894e+10	3.54302e+10	3.55851e+10	21.31	57.28	23.51	27.12	3	3	3	3	3.53443e+10	3.77385e+10	2.46905e+10	2.70894e+10	6.48053e+10	2.51644e+10	5.02053e+10	3.54302e+10	33030455837	4.69737e+10	2.72017e+10	3.55851e+10	28659224208	31479121729	23534215283	2.54875e+10	50895791379	21335260821
High	Master Protein	P63242	Eukaryotic translation initiation factor 5A-1 OS=Mus musculus OX=10090 GN=Eif5a PE=1 SV=2	171.795	67	12	276	12	16.8	5.24	Eif5a	1.142	1.181	1.202	1.089	0.000222962	2.09966e-05	0.000504983	0.00992764	4.12629e+09	4.35376e+09	4.76983e+09	4554976717	3.86	25.42	21.17	33.5	3	3	3	3	4.12629e+09	4.33323e+09	4.01702e+09	4.15671e+09	6.44312e+09	4.35376e+09	6.34365e+09	4.76983e+09	4.2633e+09	7.65096e+09	4.35113e+09	4554976717	3.34584e+09	3.61451e+09	3.8289e+09	3.91091e+09	5.06019e+09	3.69126e+09
High	Master Protein	Q9QUI0	Transforming protein RhoA OS=Mus musculus OX=10090 GN=Rhoa PE=1 SV=1	171.733	72	12	346	4	21.8	6.1	Rhoa	1.003	1.025	1.038	1.024	0.609773	0.31932	0.396594	0.479669	7.1727e+09	7.29129e+09	7463714416	7.59511e+09	4.06	4.35	2.02	4	3	3	3	3	7.04208e+09	7.60605e+09	7.1727e+09	7.29129e+09	6.83552e+09	7.4344e+09	7.45619e+09	7.72362e+09	7463714416	7.99923e+09	7.39819e+09	7.59511e+09	5.71014e+09	6344504191	6.83678e+09	6860113523	5368376233	6.30313e+09
High	Master Protein	Q9WUM4	Coronin-1C OS=Mus musculus OX=10090 GN=Coro1c PE=1 SV=2	171.666	50	20	281	20	53.1	7.08	Coro1c	0.946	0.963	0.942	0.966	0.325721	0.649593	0.37434	0.247303	5.53148e+09	5.46224e+09	5393208680	5.29277e+09	2.5	5.29	2.85	13.96	3	3	3	3	5.53148e+09	5.7433e+09	5.47951e+09	5.56276e+09	5.03013e+09	5.46224e+09	5.15825e+09	5.44317e+09	5393208680	4.31894e+09	5.70703e+09	5.29277e+09	4485247762	4790712944	5222886791	5233808079	3.95048e+09	4631066832
High	Master Protein	Q9D7G0	Ribose-phosphate pyrophosphokinase 1 OS=Mus musculus OX=10090 GN=Prps1 PE=1 SV=4	171.621	71	16	206	7	34.8	6.98	Prps1	0.985	0.998	0.983	1.001	0.975263	0.707808	0.891059	0.966608	1.59614e+10	1.53808e+10	1.58411e+10	1.54736e+10	1.79	5.5	4.34	5.16	3	3	3	3	1.63873e+10	1.59614e+10	1.58408e+10	1.59399e+10	1.42957e+10	1.53808e+10	1.48125e+10	1.58411e+10	16087050066	1.477e+10	1.54736e+10	1.63699e+10	13287764030	13314009834	15098900470	14997258318	11227294424	13040381567
High	Master Protein	P10605	Cathepsin B OS=Mus musculus OX=10090 GN=Ctsb PE=1 SV=2	171.442	50	13	243	13	37.3	5.91	Ctsb	1.125	0.978	1.013	1.045	0.00246869	0.959115	0.643245	0.20385	3.28915e+09	3.08169e+09	3.03411e+09	3.03193e+09	7.43	25.18	20.8	23.31	3	3	3	3	3.41656e+09	2.95339e+09	3.28915e+09	3.0515e+09	4.63125e+09	3.08169e+09	4.20775e+09	3.03411e+09	2.94109e+09	4.28732e+09	2.83246e+09	3.03193e+09	2.77034e+09	2463534690	3.13511e+09	2.87105e+09	3637214389	2.61276e+09
High	Master Protein	Q01405	Protein transport protein Sec23A OS=Mus musculus OX=10090 GN=Sec23a PE=1 SV=2	170.901	47	22	139	19	86.1	7.08	Sec23a	0.902	0.881	0.979	1.101	0.164621	0.0575755	0.948658	0.0396903	1.52763e+09	1.3675e+09	1.45202e+09	1.53552e+09	8.7	5.2	16.5	18.69	3	3	3	3	1.46461e+09	1.52763e+09	1.72688e+09	1.44661e+09	1.30421e+09	1.3675e+09	1.22296e+09	1.45202e+09	1.70467e+09	1.27558e+09	1.85593e+09	1.53552e+09	1187588930	1.27426e+09	1.64601e+09	1.36106e+09	1024278982	1159414293
High	Master Protein	P12367	cAMP-dependent protein kinase type II-alpha regulatory subunit OS=Mus musculus OX=10090 GN=Prkar2a PE=1 SV=2	170.85	45	16	241	14	45.4	4.89	Prkar2a	0.988	0.996	0.991	0.996	0.902084	0.719681	0.916765	0.891144	2.95271e+09	2.99217e+09	3.0894e+09	3.08194e+09	1.4	4.42	6.28	9.15	3	3	3	3	2.95271e+09	2.94063e+09	3.01793e+09	3.06679e+09	2.81261e+09	2.99217e+09	2.78267e+09	3.0894e+09	3125586558	2.63337e+09	3.08194e+09	3.11562e+09	2394233162	2452896649	2876594369	2885430197	2208922058	2536864005
High	Master Protein	Q99LF4	tRNA-splicing ligase RtcB homolog OS=Mus musculus OX=10090 GN=Rtcb PE=1 SV=1	170.395	50	20	173	20	55.2	7.23	Rtcb	0.925	0.982	0.987	1.003	0.245983	0.992785	0.993734	0.957127	2.56107e+09	2.57587e+09	2572759603	2.61962e+09	5.97	11.71	6.38	7.7	3	3	3	3	2.73568e+09	2.42923e+09	2.56107e+09	2.57587e+09	2.13469e+09	2.67703e+09	2.48352e+09	2.80734e+09	2572759603	2.30221e+09	2.61962e+09	2.65542e+09	2218249445	2026313748	2441132286	2423548092	1676507464	2269671979
High	Master Protein	Q91YT0	NADH dehydrogenase [ubiquinone] flavoprotein 1, mitochondrial OS=Mus musculus OX=10090 GN=Ndufv1 PE=1 SV=1	170.349	61	19	200	19	50.8	8.21	Ndufv1	0.889	0.941	0.918	0.986	0.0170778	0.380558	0.206071	0.645095	3.85506e+09	3.24651e+09	3.56502e+09	3.39893e+09	10.62	5.17	8.04	10.5	3	3	3	3	3.88631e+09	3.20054e+09	3.85506e+09	3.24651e+09	3.47359e+09	3.14073e+09	3.71671e+09	3.56502e+09	3173869147	3.65352e+09	3.39893e+09	2.96071e+09	3151246977	2.66969e+09	3674514952	3054529856	2728036377	2662812684
High	Master Protein	Q9EPL8	Importin-7 OS=Mus musculus OX=10090 GN=Ipo7 PE=1 SV=2	169.991	27	20	183	20	119.4	4.82	Ipo7	1.028	0.981	0.966	0.966	0.304605	0.964676	0.769615	0.35966	2.18419e+09	2.18195e+09	2.32045e+09	1.66932e+09	7.56	12.78	15.56	13.08	3	3	3	3	2.26617e+09	1.95493e+09	2.18419e+09	2.18195e+09	1.82865e+09	2.36238e+09	1.85211e+09	2.32045e+09	2.53128e+09	1.5284e+09	1.96962e+09	1.66932e+09	1.83754e+09	1.63069e+09	2.0819e+09	2.05292e+09	1.43616e+09	2002907724
High	Master Protein	P21107	Tropomyosin alpha-3 chain OS=Mus musculus OX=10090 GN=Tpm3 PE=1 SV=3	169.696	64	26	281	11	33	4.72	Tpm3	1.116	1.225	1.118	0.951	0.0013878	2.93438e-07	0.0295277	0.0900715	1.14277e+10	1.26728e+10	1.36562e+10	1.26882e+10	5.1	55.81	46.72	49.45	3	3	3	3	1.2434e+10	1.13694e+10	1.14277e+10	1.17477e+10	2.9596e+10	1.26728e+10	2.68591e+10	1.36562e+10	11929012102	2.55407e+10	1.06833e+10	1.26882e+10	10082224753	9.48365e+09	10892549101	11053042084	23243672686	1.07445e+10
High	Master Protein	P33173	Kinesin-like protein KIF1A OS=Mus musculus OX=10090 GN=Kif1a PE=1 SV=2	169.198	26	36	143	36	191.6	6.2	Kif1a	0.965	0.951	0.959	0.985	0.834271	0.611721	0.700698	0.683296	2.07522e+09	1.82563e+09	1.76703e+09	2.05347e+09	9.71	2.46	11.32	26.31	3	3	3	3	1.79582e+09	2.07522e+09	2.17261e+09	1.8566e+09	1.76844e+09	1.82563e+09	1.74064e+09	1.76703e+09	2.12092e+09	1.30123e+09	2.21765e+09	2.05347e+09	1456157688	1731021700	2.07086e+09	1746811895	1.38887e+09	1.54783e+09
High	Master Protein	Q8CBE3	WD repeat-containing protein 37 OS=Mus musculus OX=10090 GN=Wdr37 PE=1 SV=1	169.192	63	21	163	21	55	7.23	Wdr37	0.933	0.936	0.941	0.999	0.258853	0.346809	0.431086	0.957378	3.5126e+09	3.26042e+09	3.30063e+09	3.36033e+09	5.18	7.53	4.12	15.46	3	3	3	3	3.5126e+09	3.73117e+09	3.36686e+09	3.26042e+09	2.91831e+09	3.38067e+09	3.07205e+09	3.30063e+09	3304018468	2.57443e+09	3.45683e+09	3.36033e+09	2.84823e+09	3112309849	3.20919e+09	3.06761e+09	2291937165	2.86625e+09
High	Master Protein	P84309	Adenylate cyclase type 5 OS=Mus musculus OX=10090 GN=Adcy5 PE=1 SV=2	169.1	27	22	195	15	139	7.06	Adcy5	1.002	0.907	0.905	0.974	0.602436	0.153201	0.181443	0.492388	1.93228e+09	1.9217e+09	1.8986e+09	1.95266e+09	8.5	10.34	15.71	22.8	3	3	3	3	1.93228e+09	2.14757e+09	1.81851e+09	1.94398e+09	1.60665e+09	1.9217e+09	1.55e+09	1.8986e+09	2130300724	1.3049e+09	1.95266e+09	2.04401e+09	1566810114	1.79137e+09	1733346004	1829024299	1.26181e+09	1629280462
High	Master Protein	Q9Z0X1	Apoptosis-inducing factor 1, mitochondrial OS=Mus musculus OX=10090 GN=Aifm1 PE=1 SV=1	168.835	42	20	163	20	66.7	9.17	Aifm1	0.947	0.968	0.959	0.979	0.572737	0.864802	0.688637	0.581868	1.81508e+09	1.7408e+09	1.77626e+09	1.74721e+09	4.05	5.29	6.14	12.89	3	3	3	3	1.81508e+09	1.91942e+09	1.77545e+09	1.71738e+09	1.7408e+09	1.89121e+09	1.77626e+09	1.96733e+09	1.76779e+09	1.51911e+09	1.96889e+09	1.74721e+09	1.47177e+09	1.60106e+09	1.6923e+09	1.61582e+09	1.36716e+09	1.60343e+09
High	Master Protein	Q6P5F9	Exportin-1 OS=Mus musculus OX=10090 GN=Xpo1 PE=1 SV=1	168.761	32	21	225	21	123	6.07	Xpo1	1.003	1.012	0.993	0.973	0.593308	0.512534	0.880252	0.515247	1.70139e+09	1.61994e+09	1.62469e+09	1.67352e+09	12.94	5.97	6.06	6.51	3	3	3	3	1.70139e+09	1.40053e+09	1.8094e+09	1.61205e+09	1.61994e+09	1.789e+09	1.54602e+09	1.62469e+09	1743173654	1.50722e+09	1.67352e+09	1.7041e+09	1379587705	1168238373	1.72466e+09	1.51672e+09	1.27224e+09	1516774597
High	Master Protein	Q3UHD9	Arf-GAP with GTPase, ANK repeat and PH domain-containing protein 2 OS=Mus musculus OX=10090 GN=Agap2 PE=1 SV=1	168.593	27	23	161	23	124.4	9.89	Agap2	0.874	0.852	0.92	1.1	0.0234358	0.00874399	0.25881	0.0215041	2.58458e+09	2.39123e+09	2.13351e+09	2.20778e+09	5.76	7.01	2.66	22.15	3	3	3	3	2.58458e+09	2.63869e+09	2.36389e+09	2.43137e+09	2.13192e+09	2.39123e+09	2.10198e+09	2.21296e+09	2.13351e+09	1.91241e+09	2.20778e+09	2.92402e+09	2.09573e+09	2.20104e+09	2.25319e+09	2287594208	1.67433e+09	2.02736e+09
High	Master Protein	Q91VM9	Inorganic pyrophosphatase 2, mitochondrial OS=Mus musculus OX=10090 GN=Ppa2 PE=1 SV=1	168.538	77	20	170	20	38.1	6.98	Ppa2	1.179	1.194	1.126	1.009	1.25782e-05	2.12604e-05	0.0180177	0.834448	3.75372e+09	3.49092e+09	3.63264e+09	3.68897e+09	11.88	25.25	19.65	19.78	3	3	3	3	4.10537e+09	3.75372e+09	3.23264e+09	3.31565e+09	5.13799e+09	3.49092e+09	4.63604e+09	3.63264e+09	3170503052	4.96708e+09	3.68897e+09	3.49216e+09	3328877807	3131119588	3081245254	3119576926	4035192292	2959714993
High	Master Protein	P29758	Ornithine aminotransferase, mitochondrial OS=Mus musculus OX=10090 GN=Oat PE=1 SV=1	168.094	72	18	167	18	48.3	6.62	Oat	1.015	1.022	1.004	0.996	0.48591	0.401885	0.772837	0.879087	2.54198e+09	2.26218e+09	2.39482e+09	2.3759e+09	6.66	14.1	11.99	12.29	3	3	3	3	2.55369e+09	2.54198e+09	2.26479e+09	2.23404e+09	2.84538e+09	2.26218e+09	2.81451e+09	2.39482e+09	2238952362	2.78393e+09	2.19576e+09	2.3759e+09	2070678561	2120362833	2158726965	2.10193e+09	2234661335	1.91795e+09
High	Master Protein	P47754	F-actin-capping protein subunit alpha-2 OS=Mus musculus OX=10090 GN=Capza2 PE=1 SV=3	167.831	77	14	284	10	32.9	5.85	Capza2	0.954	0.977	1.008	1.056	0.436052	0.901232	0.751102	0.0927147	1.42078e+10	1.36772e+10	13377972496	1.38903e+10	4.01	5.31	5.76	2.6	3	3	3	3	1.46432e+10	1.42078e+10	1.35197e+10	1.36772e+10	1.25111e+10	1.37866e+10	1.29083e+10	1.44345e+10	13377972496	1.38903e+10	1.35733e+10	1.42962e+10	11873536310	11851255796	12886578428	12868378368	9825797646	11688771552
High	Master Protein	Q61696	Heat shock 70 kDa protein 1A OS=Mus musculus OX=10090 GN=Hspa1a PE=1 SV=2	167.635	49	22	291	16	70	5.72	Hspa1a	1.013	0.986	1.036	1.051	0.461967	0.877254	0.404411	0.247685	1.80365e+09	1.92239e+09	1972266304	2.22283e+09	16.17	13.68	14.57	23	3	3	3	3	1.80365e+09	2.28366e+09	1.69865e+09	1.92239e+09	2.2832e+09	1.75105e+09	2.20051e+09	1.6391e+09	1972266304	2.30463e+09	2.22283e+09	1.47041e+09	1462507014	1904891875	1.6191e+09	1808708477	1793142666	1484602471
High	Master Protein	P63011	Ras-related protein Rab-3A OS=Mus musculus OX=10090 GN=Rab3a PE=1 SV=1	167.504	75	14	456	6	25	5.03	Rab3a	0.958	0.985	0.977	0.988	0.499151	0.943883	0.807553	0.639455	2.92541e+10	2.80589e+10	2.78415e+10	2.8679e+10	3.64	3.84	4.02	4.57	3	3	3	3	2.79938e+10	3.01024e+10	2.92541e+10	2.8642e+10	2.6573e+10	2.80589e+10	2.77575e+10	2.78415e+10	29778825280	2.66096e+10	2.8679e+10	2.89603e+10	22699053680	25109590888	27884060810	26948267450	20869452151	23789310078
High	Master Protein	P61202	COP9 signalosome complex subunit 2 OS=Mus musculus OX=10090 GN=Cops2 PE=1 SV=1	167.404	54	19	202	19	51.6	5.53	Cops2	0.974	0.996	0.97	0.968	0.864241	0.744791	0.774167	0.355825	2.53951e+09	2.43012e+09	2.42366e+09	2.53305e+09	6.57	8.96	7.67	23.99	3	3	3	3	2.2928e+09	2.53951e+09	2.59998e+09	2.47352e+09	2.09173e+09	2.43012e+09	2.19829e+09	2.42366e+09	2562122643	2.15619e+09	2.53305e+09	3.41941e+09	1859139011	2.1183e+09	2478211811	2327244153	1642766998	2060335173
High	Master Protein	P99029	Peroxiredoxin-5, mitochondrial OS=Mus musculus OX=10090 GN=Prdx5 PE=1 SV=2	167.34	58	13	446	13	21.9	8.85	Prdx5	0.986	1.014	1.046	0.994	0.944213	0.454679	0.323154	0.801787	2.15459e+10	2.11994e+10	2.13981e+10	1.99117e+10	4.85	5.76	4.66	21.39	3	3	3	3	2.17832e+10	2.15459e+10	1.99055e+10	2.11994e+10	2.31545e+10	2.08217e+10	2.22414e+10	2.13981e+10	20263026290	2.79619e+10	1.94152e+10	1.99117e+10	17663081390	17972294560	18973307285	19945793771	18184684184	17653361429
High	Master Protein	Q9JLV5	Cullin-3 OS=Mus musculus OX=10090 GN=Cul3 PE=1 SV=1	167.269	38	26	213	26	88.9	8.46	Cul3	0.956	0.924	0.94	0.975	0.606234	0.242411	0.425882	0.470197	2.58252e+09	2.48427e+09	2.50637e+09	2.57649e+09	7.49	8.1	10.33	16.1	3	3	3	3	2.58252e+09	2.41256e+09	2.80094e+09	2.64624e+09	2.24984e+09	2.48427e+09	2.15123e+09	2.50637e+09	2636358714	1.91973e+09	2.57824e+09	2.57649e+09	2094056573	2012412868	2669763212	2489756457	1766947363	2106249498
High	Master Protein	P51150	Ras-related protein Rab-7a OS=Mus musculus OX=10090 GN=Rab7a PE=1 SV=2	167.015	80	18	308	18	23.5	6.7	Rab7a	0.958	0.937	0.974	1.04	0.511884	0.271586	0.766307	0.238441	1.03283e+10	9.72992e+09	9577515032	9.84384e+09	3.27	7.63	6.34	3.79	3	3	3	3	1.03317e+10	1.03283e+10	9.75652e+09	1.01578e+10	8.73923e+09	9.72992e+09	8.73083e+09	9.87905e+09	9577515032	9.31203e+09	1.00201e+10	9.84384e+09	8377536854	8615238576	9299599214	9557102050	6863476457	8249355556
High	Master Protein	P31648	Sodium- and chloride-dependent GABA transporter 1 OS=Mus musculus OX=10090 GN=Slc6a1 PE=1 SV=2	166.889	53	15	140	15	67	7.96	Slc6a1	0.902	0.908	0.886	0.898	0.0815992	0.116415	0.0799275	0.0030382	2.87015e+09	2.43521e+09	2684806810	2.40392e+09	8.02	8.21	3.57	19.62	3	3	3	3	2.87015e+09	2.5229e+09	2.93778e+09	2.64752e+09	2.24638e+09	2.43521e+09	2.52971e+09	2.69988e+09	2684806810	2.08815e+09	3.05603e+09	2.40392e+09	2.32729e+09	2.10445e+09	2.8002e+09	2490961292	1.76422e+09	2.06465e+09
High	Master Protein	P22892	AP-1 complex subunit gamma-1 OS=Mus musculus OX=10090 GN=Ap1g1 PE=1 SV=3	166.869	38	21	216	21	91.3	6.8	Ap1g1	0.957	0.963	0.931	0.955	0.670453	0.766042	0.37831	0.227408	2.4305e+09	2.323e+09	2.21048e+09	2.2793e+09	5.48	5.39	9.89	14.37	3	3	3	3	2.54583e+09	2.4305e+09	2.2812e+09	2.22642e+09	2.47667e+09	2.323e+09	2.21048e+09	2.15592e+09	2.57667e+09	1.83767e+09	2.44628e+09	2.2793e+09	2.06431e+09	2.02737e+09	2174368262	2094756314	1945087706	1969519959
High	Master Protein	Q9D8E6	60S ribosomal protein L4 OS=Mus musculus OX=10090 GN=Rpl4 PE=1 SV=3	166.85	42	19	226	19	47.1	11	Rpl4	0.878	0.888	0.864	0.976	0.00586465	0.037345	0.0206648	0.460512	3.9375e+09	3.46016e+09	3316893953	3.25096e+09	7.63	8.07	1.05	2.49	3	3	3	3	4.17426e+09	3.58359e+09	3.9375e+09	3.51789e+09	3.02557e+09	3.46016e+09	3.35031e+09	3.28095e+09	3316893953	3.23983e+09	3.38728e+09	3.25096e+09	3384737829	2989211599	3753096692	3.30986e+09	2376173726	2933643326
High	Master Protein	Q62059	Versican core protein OS=Mus musculus OX=10090 GN=Vcan PE=1 SV=2	166.021	7	20	203	20	366.6	4.64	Vcan	1.006	1.005	0.954	0.946	0.581862	0.611967	0.558211	0.0906862	3.6798e+09	3.46621e+09	3348266546	3.48546e+09	11.54	6.35	1.86	10.27	3	3	3	3	4.06265e+09	3.6798e+09	3.22055e+09	3.63702e+09	3.20392e+09	3.46621e+09	3.32437e+09	3.44325e+09	3348266546	2.98047e+09	3.48546e+09	3.64244e+09	3294237048	3069460676	3069725388	3421945949	2516245928	2938770143
High	Master Protein	Q9WVK4	EH domain-containing protein 1 OS=Mus musculus OX=10090 GN=Ehd1 PE=1 SV=1	165.881	49	21	176	10	60.6	6.83	Ehd1	0.951	1.004	0.986	0.99	0.665965	0.653357	0.997387	0.735843	6.66835e+08	5.86048e+08	665714420	6.85364e+08	4.76	20.63	1.73	12.85	3	3	3	3	7.02554e+08	6.39001e+08	6.66835e+08	8.13714e+08	5.72244e+08	5.86048e+08	6.5018e+08	6.72585e+08	665714420	6.85364e+08	6.65372e+08	8.36772e+08	5.69672e+08	533015446	635605824	765594324	4.4942e+08	4.96871e+08
High	Master Protein	O88844	Isocitrate dehydrogenase [NADP] cytoplasmic OS=Mus musculus OX=10090 GN=Idh1 PE=1 SV=2	165.653	57	24	238	23	46.6	7.17	Idh1	1.028	0.993	1.024	1.031	0.257	0.788719	0.544011	0.360785	5.34909e+09	5.25543e+09	5.45092e+09	5.563e+09	1.79	5.5	5.98	1.62	3	3	3	3	5.30061e+09	5.34909e+09	5.48614e+09	4.90252e+09	5.25543e+09	5.4699e+09	4.92457e+09	5.45092e+09	5492324270	5.63458e+09	5.45574e+09	5.563e+09	4298046744	4461886955	5229209773	4612609492	4.12743e+09	4637568628
High	Master Protein	Q8R071	Inositol-trisphosphate 3-kinase A OS=Mus musculus OX=10090 GN=Itpka PE=1 SV=1	165.513	52	18	206	18	50.9	7.72	Itpka	0.987	0.99	1.004	1.022	0.906845	0.823755	0.762278	0.543073	4.29233e+09	4.57227e+09	4.3751e+09	4.50942e+09	3.96	2.56	2.85	6.16	3	3	3	3	4.29233e+09	4.53203e+09	4.1984e+09	4.57227e+09	4.5793e+09	4.37589e+09	4.47492e+09	4.3751e+09	4227590322	4.23985e+09	4.50942e+09	4.79593e+09	3480473386	3780338030	4001782580	4301889518	3596415351	3710027218
High	Master Protein	Q8BVI4	Dihydropteridine reductase OS=Mus musculus OX=10090 GN=Qdpr PE=1 SV=2	165.224	77	13	318	13	25.6	7.81	Qdpr	1.08	1.062	0.994	0.948	0.0178267	0.0699353	0.950274	0.0707512	8.0506e+09	8.85564e+09	8329782682	7.75622e+09	4.64	10	2.52	8.46	3	3	3	3	7.51109e+09	8.21448e+09	8.0506e+09	8.85564e+09	7.43218e+09	8.9178e+09	8.03274e+09	8.43429e+09	8329782682	7.75622e+09	6.87779e+09	8.12747e+09	6090433410	6852018420	7673572674	8331961456	5836965342	7560809740
High	Master Protein	O55042	Alpha-synuclein OS=Mus musculus OX=10090 GN=Snca PE=1 SV=2	165.19	87	11	361	8	14.5	4.77	Snca	1.106	1.213	1.187	0.916	0.00287577	9.80309e-07	0.00115826	0.00357984	2.63163e+10	2.50413e+10	24624667323	2.50874e+10	16.74	69.78	42.37	35.31	3	3	3	3	2.76175e+10	1.99175e+10	2.63163e+10	2.25319e+10	7.18541e+10	2.50413e+10	4.81351e+10	2.42095e+10	24624667323	4.07503e+10	2.14129e+10	2.50874e+10	2.23939e+10	1.6614e+10	25083798215	2.11995e+10	5.64317e+10	2.12308e+10
High	Master Protein	P35802	Neuronal membrane glycoprotein M6-a OS=Mus musculus OX=10090 GN=Gpm6a PE=1 SV=1	165.123	55	11	384	11	31.1	5.27	Gpm6a	0.975	0.948	0.933	1	0.817936	0.410785	0.28675	0.942107	5.86702e+10	5.59835e+10	5.66902e+10	5.43885e+10	3.22	5.4	5.18	14.57	3	3	3	3	5.64093e+10	5.86702e+10	6.01476e+10	5.97968e+10	5.37663e+10	5.59835e+10	5.20013e+10	5.71968e+10	5.66902e+10	4.24957e+10	5.43885e+10	5.61673e+10	4.574e+10	4.89391e+10	5.73307e+10	5.62607e+10	4.22261e+10	4.74647e+10
High	Master Protein	Q9Z0S1	3'(2'),5'-bisphosphate nucleotidase 1 OS=Mus musculus OX=10090 GN=Bpnt1 PE=1 SV=2	165.058	79	17	239	17	33.2	5.82	Bpnt1	0.976	0.971	0.976	1.01	0.869271	0.827513	0.859159	0.807463	4.42591e+09	4.30592e+09	4283678172	4.25702e+09	3.62	4.57	3.95	2.06	3	3	3	3	4.42591e+09	4.61675e+09	4.29679e+09	4.30592e+09	4.09498e+09	4.48703e+09	4.10068e+09	4.43798e+09	4283678172	4.25702e+09	4.21881e+09	4.38765e+09	3.58879e+09	3851013750	4.09556e+09	4.05129e+09	3.21605e+09	3804250363
High	Master Protein	O88685	26S proteasome regulatory subunit 6A OS=Mus musculus OX=10090 GN=Psmc3 PE=1 SV=2	164.917	57	18	222	18	49.5	5.19	Psmc3	0.932	0.956	0.96	1.018	0.302807	0.63169	0.646763	0.668292	2.59193e+09	2.39725e+09	2.46024e+09	2.55665e+09	6.39	4.58	9.15	4.56	3	3	3	3	2.59193e+09	2.78814e+09	2.45617e+09	2.43443e+09	2.23187e+09	2.39725e+09	2.16039e+09	2.58907e+09	2.46024e+09	2.37134e+09	2.57971e+09	2.55665e+09	2.10169e+09	2325695890	2341145114	2.29047e+09	1.75283e+09	2.03247e+09
High	Master Protein	Q9EPJ9	ADP-ribosylation factor GTPase-activating protein 1 OS=Mus musculus OX=10090 GN=Arfgap1 PE=1 SV=2	164.608	61	16	210	16	45.3	5.57	Arfgap1	1.016	1.012	1.046	1.019	0.490876	0.532361	0.345515	0.606364	2.55563e+09	2.58363e+09	2.74002e+09	2.52894e+09	2.31	4.76	6.24	15.64	3	3	3	3	2.5193e+09	2.63541e+09	2.55563e+09	2.56891e+09	2.79416e+09	2.58363e+09	2.8603e+09	2.74002e+09	2526544778	3.10515e+09	2.30251e+09	2.52894e+09	2042795564	2198300568	2435945868	2416999892	2194434796	2190486800
High	Master Protein	Q91V12	Cytosolic acyl coenzyme A thioester hydrolase OS=Mus musculus OX=10090 GN=Acot7 PE=1 SV=2	164.584	65	17	306	17	42.5	8.68	Acot7	1.002	0.996	0.997	1.008	0.631817	0.742165	0.901462	0.858546	1.93874e+10	1.9558e+10	1.92372e+10	1.91919e+10	2.05	2.07	1.14	0.36	3	3	3	3	1.981e+10	1.93874e+10	1.90133e+10	1.90543e+10	1.9558e+10	1.98502e+10	1.89473e+10	1.92372e+10	19375643390	1.92465e+10	1.91076e+10	1.91919e+10	16063134901	16171740353	18122874700	17927510437	15360152297	16829649778
High	Master Protein	O08532	Voltage-dependent calcium channel subunit alpha-2/delta-1 OS=Mus musculus OX=10090 GN=Cacna2d1 PE=1 SV=1	164.573	30	26	166	25	124.6	5.3	Cacna2d1	0.869	0.919	0.906	1.046	0.0012635	0.127536	0.115923	0.185343	5.14116e+09	4.85166e+09	4.8833e+09	4.60723e+09	7.62	5.79	7.35	4.4	3	3	3	3	5.41669e+09	4.65367e+09	5.14116e+09	4.56835e+09	5.13047e+09	4.85166e+09	4.8833e+09	5.08332e+09	4399182342	4.65325e+09	4.28818e+09	4.60723e+09	4392174451	3881810449	4900389818	4298198308	4029285013	4113402718
High	Master Protein	Q99KE1	NAD-dependent malic enzyme, mitochondrial OS=Mus musculus OX=10090 GN=Me2 PE=1 SV=1	164.408	57	18	149	17	65.8	7.61	Me2	0.936	0.921	0.946	0.977	0.464559	0.314584	0.589199	0.630833	1.21942e+09	1.07723e+09	1.15405e+09	1.09672e+09	8.45	13.25	1.14	16.75	3	3	3	3	1.21942e+09	1.24853e+09	1.0635e+09	1.07723e+09	9.84055e+08	1.27252e+09	1.13377e+09	1.15831e+09	1.15405e+09	8.84715e+08	1.09672e+09	1.2428e+09	9.88776e+08	1.04144e+09	1.01369e+09	1.01353e+09	7.72841e+08	1.07888e+09
High	Master Protein	Q99PU5	Long-chain-fatty-acid--CoA ligase ACSBG1 OS=Mus musculus OX=10090 GN=Acsbg1 PE=1 SV=1	164.131	45	23	201	23	80.4	5.94	Acsbg1	0.947	0.955	0.975	1.013	0.359368	0.565957	0.819802	0.7388	3.86415e+09	3.73196e+09	3826395194	4.14625e+09	11.93	12.96	9.12	5.82	3	3	3	3	4.41161e+09	3.86415e+09	3.48133e+09	3.61973e+09	4.56216e+09	3.73196e+09	4.45643e+09	3.81239e+09	3826395194	4.31671e+09	3.84535e+09	4.14625e+09	3577193504	3223239281	3318293366	3405677026	3582954607	3164076974
High	Master Protein	P54071	Isocitrate dehydrogenase [NADP], mitochondrial OS=Mus musculus OX=10090 GN=Idh2 PE=1 SV=3	163.963	55	23	262	22	50.9	8.69	Idh2	0.985	0.985	0.986	0.974	0.976357	0.953405	0.939554	0.355136	6.39874e+09	5.84635e+09	5602588461	5.55477e+09	8.96	4.87	6.17	2.91	3	3	3	3	6.42541e+09	5.46619e+09	6.39874e+09	5.94788e+09	5.42135e+09	5.84635e+09	5.66745e+09	5.05575e+09	5602588461	5.31956e+09	5.62559e+09	5.55477e+09	5.2101e+09	4559564491	6099073614	5596150064	4257736304	4956727946
High	Master Protein	Q9CR16	Peptidyl-prolyl cis-trans isomerase D OS=Mus musculus OX=10090 GN=Ppid PE=1 SV=3	163.961	66	22	318	21	40.7	7.43	Ppid	0.973	1.028	1.15	1.111	0.794484	0.286191	0.00740006	0.000872998	7.08494e+09	7.13172e+09	7.28984e+09	7.20975e+09	7.76	8.74	11.43	28.04	3	3	3	3	7.20262e+09	7.08494e+09	6.22979e+09	6.35905e+09	7.57177e+09	7.13172e+09	7.76635e+09	7.28984e+09	6187764024	1.02137e+10	5.96139e+09	7.20975e+09	5840308756	5909821767	5938031274	5983003626	5946593683	6046511149
High	Master Protein	Q60902	Epidermal growth factor receptor substrate 15-like 1 OS=Mus musculus OX=10090 GN=Eps15l1 PE=1 SV=3	163.946	42	23	141	23	99.2	5.02	Eps15l1	1.022	1.025	1.032	0.984	0.364017	0.359445	0.430653	0.636977	1.97072e+09	2.05269e+09	2093890978	2.01842e+09	18.54	8.63	1.31	4.34	3	3	3	3	1.97072e+09	1.51219e+09	2.20241e+09	1.91808e+09	2.05269e+09	2.27378e+09	2.11645e+09	2.06201e+09	2093890978	2.01842e+09	1.88815e+09	2.05117e+09	1597978119	1261376479	2099265027	1804650255	1.61211e+09	1927786198
High	Master Protein	Q9QYJ0	DnaJ homolog subfamily A member 2 OS=Mus musculus OX=10090 GN=Dnaja2 PE=1 SV=1	163.925	63	18	253	18	45.7	6.48	Dnaja2	1.025	1.034	1.16	1.136	0.342716	0.28633	0.00606722	0.000133505	3.25084e+09	3.41802e+09	3.31767e+09	3.57528e+09	4.8	2.58	3.74	16.77	3	3	3	3	3.02927e+09	3.25084e+09	3.32451e+09	3.41802e+09	3.27258e+09	3.4278e+09	3.31767e+09	3.4941e+09	3251351953	4.49273e+09	3.27608e+09	3.57528e+09	2.45631e+09	2.71165e+09	3168817814	3215897142	2570163832	2.9062e+09
High	Master Protein	P24549	Retinal dehydrogenase 1 OS=Mus musculus OX=10090 GN=Aldh1a1 PE=1 SV=5	163.76	53	18	165	17	54.4	7.8	Aldh1a1	1.007	0.978	0.994	0.99	0.592906	0.950157	0.889115	0.742153	3.23494e+09	3.36699e+09	3.27615e+09	3.43231e+09	0.83	1.1	1.57	69.04	3	3	3	3	3.23494e+09	3.19214e+09	3.24179e+09	3.36361e+09	3.36699e+09	3.42977e+09	3.27615e+09	3.21095e+09	3311835476	9.99433e+09	3.43231e+09	3.25889e+09	2623081345	2662691212	3089970808	3164703133	2.64432e+09	2907873754
High	Master Protein	O35954	Membrane-associated phosphatidylinositol transfer protein 1 OS=Mus musculus OX=10090 GN=Pitpnm1 PE=1 SV=1	163.566	39	29	118	28	134.9	6.06	Pitpnm1	0.957	0.943	0.914	0.954	0.73252	0.512479	0.244329	0.271797	1.51845e+09	1.4971e+09	1.52475e+09	1.38441e+09	7.92	6.91	11.7	17.96	3	3	3	3	1.51845e+09	1.72357e+09	1.49672e+09	1.4971e+09	1.33337e+09	1.51482e+09	1.24578e+09	1.52475e+09	1.54906e+09	1.06637e+09	1.38441e+09	1.53315e+09	1.23124e+09	1437693416	1.42662e+09	1.40857e+09	1.04718e+09	1.28432e+09
High	Master Protein	Q9R1P4	Proteasome subunit alpha type-1 OS=Mus musculus OX=10090 GN=Psma1 PE=1 SV=1	163.168	88	20	231	20	29.5	6.46	Psma1	1.008	1.003	1.003	0.998	0.51721	0.602594	0.77132	0.890838	4.38556e+09	4.54775e+09	4.48242e+09	4.38204e+09	4.67	4.67	4.59	6.05	3	3	3	3	4.38556e+09	4.74034e+09	4.36818e+09	4.54775e+09	4.26859e+09	4.68056e+09	4.48242e+09	4.68302e+09	4.27223e+09	4.76642e+09	4.24549e+09	4.38204e+09	3.55607e+09	3.9541e+09	4.1636e+09	4278817139	3352399557	3968333114
High	Master Protein	P48036	Annexin A5 OS=Mus musculus OX=10090 GN=Anxa5 PE=1 SV=1	163.041	73	22	268	22	35.7	4.96	Anxa5	1.051	1.064	1.105	1.037	0.0942749	0.0632724	0.0501159	0.277638	6.17748e+09	6.49548e+09	6.78845e+09	6.7256e+09	3.33	0.74	5.96	12.22	3	3	3	3	6.47462e+09	6.07445e+09	6.17748e+09	6.46093e+09	6.5562e+09	6.49548e+09	6.94855e+09	6.78845e+09	6196286698	7.80713e+09	6.14749e+09	6.7256e+09	5.25e+09	5.06693e+09	5888176823	6078856941	5149004110	5507089054
High	Master Protein	P23242	Gap junction alpha-1 protein OS=Mus musculus OX=10090 GN=Gja1 PE=1 SV=2	162.993	60	14	182	14	43	8.76	Gja1	1.022	0.96	1.02	1.074	0.398707	0.64853	0.57929	0.0522828	2.64834e+09	2.92549e+09	2.5388e+09	2.83314e+09	4.39	12.59	9.48	26.62	3	3	3	3	2.80682e+09	2.57749e+09	2.64834e+09	3.20971e+09	2.49078e+09	2.92549e+09	2.25757e+09	2.73052e+09	2.5388e+09	1.83091e+09	3.16507e+09	2.83314e+09	2.27593e+09	2149980824	2.52431e+09	3.01991e+09	1956170269	2480328088
High	Master Protein	Q925N0	Sideroflexin-5 OS=Mus musculus OX=10090 GN=Sfxn5 PE=1 SV=2	162.983	54	13	347	13	37.3	9.44	Sfxn5	0.892	0.887	0.888	1.001	0.0146632	0.0215563	0.0613666	0.962808	4.83667e+09	4.56772e+09	4.08518e+09	4.27419e+09	17.06	7.2	7.96	11.2	3	3	3	3	5.9896e+09	4.30688e+09	4.83667e+09	4.56772e+09	4.09008e+09	4.6993e+09	3.91463e+09	4.55749e+09	4.08518e+09	3.72955e+09	4.67218e+09	4.27419e+09	4.85672e+09	3592534285	4.61016e+09	4.29761e+09	3.2122e+09	3.98422e+09
High	Master Protein	P19157	Glutathione S-transferase P 1 OS=Mus musculus OX=10090 GN=Gstp1 PE=1 SV=2	162.79	72	10	241	10	23.6	7.87	Gstp1	0.972	0.954	0.992	1.03	0.77465	0.504302	0.976756	0.377732	1.10802e+10	1.09808e+10	1.083e+10	1.07478e+10	4.02	7.13	4.96	4.79	3	3	3	3	1.17765e+10	1.10802e+10	1.0927e+10	1.09808e+10	9.74534e+09	1.11197e+10	1.03545e+10	1.083e+10	1.143e+10	1.15432e+10	1.05529e+10	1.07478e+10	9549081704	9.24244e+09	1.04153e+10	1.03315e+10	7.65364e+09	9.42762e+09
High	Master Protein	Q6P9K9	Neurexin-3 OS=Mus musculus OX=10090 GN=Nrxn3 PE=1 SV=2	162.559	23	22	168	18	173.3	6.14	Nrxn3	0.94	0.914	0.966	1.049	0.51597	0.230041	0.784109	0.337547	1.55532e+09	1.42306e+09	1.37334e+09	1.43347e+09	7.43	20.11	13.56	28.39	3	3	3	3	1.55532e+09	1.45218e+09	1.68402e+09	1.52937e+09	1.02387e+09	1.42306e+09	1.19923e+09	1.37334e+09	1.57375e+09	9.15842e+08	1.43347e+09	1.65377e+09	1.26114e+09	1211323581	1.60515e+09	1.43893e+09	8.04109e+08	1.20652e+09
High	Master Protein	P26040	Ezrin OS=Mus musculus OX=10090 GN=Ezr PE=1 SV=3	162.498	43	26	231	17	69.4	6.1	Ezr	0.984	0.958	1.028	1.067	0.982027	0.557545	0.503877	0.0419562	5.68026e+09	5.35654e+09	5.39364e+09	5.49779e+09	6.06	2.61	5.62	4.91	3	3	3	3	5.86962e+09	5.68026e+09	5.21198e+09	5.2959e+09	5.56515e+09	5.35654e+09	5.51776e+09	5.39364e+09	4.9522e+09	5.73372e+09	5.49779e+09	5.19743e+09	4759429138	4.73812e+09	4967886932	4982723844	4370666847	4541456864
High	Master Protein	O70443	Guanine nucleotide-binding protein G(z) subunit alpha OS=Mus musculus OX=10090 GN=Gnaz PE=1 SV=4	162.124	68	16	313	15	40.8	7.61	Gnaz	0.993	0.954	0.929	0.966	0.811965	0.500632	0.261694	0.241432	5.40572e+09	5.29713e+09	5.2467e+09	4.93386e+09	1.47	7.85	8.92	16.21	3	3	3	3	5.27252e+09	5.41222e+09	5.40572e+09	5.44826e+09	4.686e+09	5.29713e+09	4.55828e+09	5.2467e+09	5.41042e+09	3.89307e+09	5.3923e+09	4.93386e+09	4.27527e+09	4.51454e+09	5.15255e+09	5.12608e+09	3.68022e+09	4.49109e+09
High	Master Protein	Q8R3V5	Endophilin-B2 OS=Mus musculus OX=10090 GN=Sh3glb2 PE=1 SV=2	162.055	49	19	231	17	44.5	5.82	Sh3glb2	1.027	1.048	1.096	1.039	0.272505	0.13197	0.0685441	0.239316	5.38827e+09	5.57038e+09	5.97859e+09	5.48799e+09	3.94	0.43	5.74	25.53	3	3	3	3	5.38827e+09	5.2294e+09	5.65228e+09	5.57662e+09	5.57038e+09	5.53196e+09	6.19194e+09	5.97859e+09	5.52881e+09	8.21398e+09	5.33418e+09	5.48799e+09	4369126054	4.36205e+09	5387568995	5246840364	4374774752	4690184170
High	Master Protein	Q99JI4	26S proteasome non-ATPase regulatory subunit 6 OS=Mus musculus OX=10090 GN=Psmd6 PE=1 SV=1	161.98	62	24	188	24	45.5	5.52	Psmd6	0.958	0.947	0.932	0.977	0.534675	0.452092	0.325982	0.43354	4.06852e+09	4.13287e+09	4.12763e+09	3.76214e+09	9.77	7.03	7.76	7.56	3	3	3	3	4.58927e+09	3.79095e+09	4.06852e+09	3.96784e+09	4.54349e+09	4.13287e+09	3.70851e+09	4.32454e+09	4.12763e+09	3.76214e+09	3.60955e+09	4.17188e+09	3721247275	3.16218e+09	3.87798e+09	3.7332e+09	3.56829e+09	3.50398e+09
High	Master Protein	Q8JZQ2	AFG3-like protein 2 OS=Mus musculus OX=10090 GN=Afg3l2 PE=1 SV=1	161.958	41	29	177	28	89.5	8.6	Afg3l2	0.951	0.951	0.925	0.943	0.612895	0.604078	0.324098	0.125852	2.09855e+09	2.02705e+09	2.13006e+09	2.17437e+09	3.77	11.92	3.74	15.59	3	3	3	3	2.0684e+09	2.21991e+09	2.09855e+09	2.24912e+09	1.76925e+09	2.02705e+09	2.13006e+09	2.02381e+09	2178049932	1.6837e+09	2.28278e+09	2.17437e+09	1.67718e+09	1851716830	2000264862	2116118618	1389508157	1.7186e+09
High	Master Protein	Q6NZJ6	Eukaryotic translation initiation factor 4 gamma 1 OS=Mus musculus OX=10090 GN=Eif4g1 PE=1 SV=1	161.815	23	27	202	21	176	5.4	Eif4g1	0.959	0.963	0.963	0.999	0.739364	0.780746	0.727512	0.964635	1.98865e+09	1.91922e+09	1.87583e+09	1.76316e+09	4.03	10.22	9.35	17.28	3	3	3	3	1.98557e+09	1.98865e+09	2.12908e+09	1.91922e+09	1.69042e+09	2.07539e+09	1.6408e+09	1.97358e+09	1.87583e+09	1.39922e+09	1.98698e+09	1.76316e+09	1.61001e+09	1658809229	2029365248	1.80573e+09	1.32759e+09	1.75958e+09
High	Master Protein	Q8CIE6	Coatomer subunit alpha OS=Mus musculus OX=10090 GN=Copa PE=1 SV=2	161.675	35	31	146	31	138.3	7.65	Copa	0.954	0.934	0.906	0.974	0.571636	0.35834	0.165981	0.450863	2.55338e+09	2.50814e+09	2.35392e+09	2.32012e+09	12.88	16.13	4.8	4.57	3	3	3	3	3.07525e+09	2.55338e+09	2.42159e+09	2.50814e+09	2.25553e+09	3.07865e+09	2.35392e+09	2.49467e+09	2269015763	2.17187e+09	2.32012e+09	2.37374e+09	2493593458	2129870244	2308179888	2359818361	1.77141e+09	2610185921
High	Master Protein	Q61411	GTPase HRas OS=Mus musculus OX=10090 GN=Hras PE=1 SV=2	161.264	75	12	177	4	21.3	5.31	Hras	1.023	1.027	1.044	1.043	0.37033	0.343129	0.340695	0.210973	3.3659e+09	3.38226e+09	3.27746e+09	3.33918e+09	3.16	2.78	5.9	8.93	3	3	3	3	3.3659e+09	3.44053e+09	3.23192e+09	3.25212e+09	3.43274e+09	3.38226e+09	3.58383e+09	3.27746e+09	3212719616	3.84527e+09	3.33918e+09	3.27799e+09	2.72927e+09	2.86988e+09	3.08056e+09	3059800671	2.69595e+09	2.86759e+09
High	Master Protein	Q80UG5	Septin-9 OS=Mus musculus OX=10090 GN=Septin9 PE=1 SV=1	161.122	47	22	210	22	65.5	8.9	Septin9	0.972	0.982	0.936	0.971	0.825018	0.957341	0.391492	0.368507	3.48441e+09	3.46435e+09	3.40725e+09	3.17828e+09	8.88	7.07	13.03	5.03	3	3	3	3	3.78442e+09	3.16656e+09	3.48441e+09	3.28394e+09	3.46435e+09	3.77433e+09	3.40725e+09	3.84954e+09	2961799372	2.93093e+09	3.22039e+09	3.17828e+09	3068628252	2641346782	3321230630	3089745534	2720772612	3200003070
High	Master Protein	P61750	ADP-ribosylation factor 4 OS=Mus musculus OX=10090 GN=Arf4 PE=1 SV=2	161.062	84	12	316	5	20.4	7.14	Arf4	0.961	0.946	1.084	1.113	0.765406	0.620504	0.157356	0.0631996	7.96114e+08	7.58836e+08	7.61316e+08	7.65241e+08	4.3	9.05	11.14	8.31	3	3	3	3	7.6314e+08	7.96114e+08	8.31655e+08	8.17477e+08	6.81733e+08	7.58836e+08	6.40599e+08	7.61316e+08	7.96055e+08	7.34172e+08	8.5965e+08	7.65241e+08	6.18799e+08	6.6407e+08	7.92707e+08	7.69135e+08	5.35408e+08	6.43366e+08
High	Master Protein	P15116	Cadherin-2 OS=Mus musculus OX=10090 GN=Cdh2 PE=1 SV=2	160.693	24	12	110	12	99.7	4.78	Cdh2	0.955	0.968	1.055	1.118	0.629075	0.838669	0.287204	0.00497002	2.32461e+09	2.17974e+09	2.27914e+09	2.37912e+09	2.52	4.35	6.52	13.38	3	3	3	3	2.40832e+09	2.32461e+09	2.29438e+09	2.14632e+09	2.17974e+09	2.32774e+09	2.30771e+09	2.27914e+09	2044909946	2.74678e+09	2.10408e+09	2.37912e+09	1952810555	1939044408	2186924484	2019394298	1711888042	1973535400
High	Master Protein	Q2PFD7	PH and SEC7 domain-containing protein 3 OS=Mus musculus OX=10090 GN=Psd3 PE=1 SV=2	160.676	18	18	188	18	114.7	6.24	Psd3	0.903	0.9	0.931	1.062	0.0584957	0.0856001	0.322153	0.0757217	3.68249e+09	3.33399e+09	3.09123e+09	3.4037e+09	12.1	5.76	7.96	11.88	3	3	3	3	3.98305e+09	3.125e+09	3.68249e+09	3.44455e+09	3.33399e+09	3.07603e+09	3.007e+09	3.09123e+09	3483237864	2.89499e+09	3.4037e+09	3.67214e+09	3229687869	2606680544	3.51003e+09	3.24086e+09	2.6184e+09	2.60796e+09
High	Master Protein	Q61481	Calcium/calmodulin-dependent 3',5'-cyclic nucleotide phosphodiesterase 1A OS=Mus musculus OX=10090 GN=Pde1a PE=1 SV=3	160.588	47	19	180	17	62.3	5.91	Pde1a	0.957	0.965	0.962	0.977	0.60505	0.729535	0.68264	0.494342	2.61862e+09	2.63879e+09	2.63392e+09	2.21901e+09	10.1	6.04	17.01	18.29	3	3	3	3	2.63541e+09	2.19285e+09	2.61862e+09	2.63879e+09	2.39076e+09	2.67602e+09	2.0244e+09	2.63392e+09	2843018512	2.06095e+09	2.21901e+09	2.88379e+09	2.13694e+09	1.82914e+09	2.49598e+09	2482746017	1877616117	2.26882e+09
High	Master Protein	Q80U63	Mitofusin-2 OS=Mus musculus OX=10090 GN=Mfn2 PE=1 SV=3	160.524	37	25	164	25	86.1	6.77	Mfn2	0.98	0.971	0.952	0.981	0.929518	0.912551	0.599767	0.598102	2.06302e+09	1.93377e+09	1.88625e+09	1.95469e+09	1.71	6.86	9.19	10.41	3	3	3	3	2.06302e+09	2.10983e+09	2.04052e+09	2.05988e+09	1.7954e+09	1.93377e+09	1.71508e+09	1.88625e+09	2.06193e+09	1.65224e+09	1.95469e+09	2.01715e+09	1672819755	1759892144	1.94495e+09	1.93807e+09	1.41004e+09	1.63952e+09
High	Master Protein	Q80UW2	F-box only protein 2 OS=Mus musculus OX=10090 GN=Fbxo2 PE=1 SV=1	160.264	75	13	173	13	33.7	4.28	Fbxo2	1.06	1.103	1.174	1.145	0.143975	0.0190989	0.00458459	0.000176356	2.46566e+09	2.6261e+09	2.75593e+09	2.62662e+09	4.86	18.35	21.19	37.05	3	3	3	3	2.62581e+09	2.46566e+09	2.38847e+09	2.20341e+09	3.18055e+09	2.6261e+09	3.47566e+09	2.75593e+09	2.28142e+09	4.68298e+09	2.53197e+09	2.62662e+09	2.12916e+09	2056706010	2276612110	2.07311e+09	2497890886	2226499443
High	Master Protein	Q9CZ44	NSFL1 cofactor p47 OS=Mus musculus OX=10090 GN=Nsfl1c PE=1 SV=1	160.074	70	20	226	20	40.7	5.15	Nsfl1c	1.107	1.15	1.034	0.93	0.00262893	0.000243939	0.430415	0.0165477	5.45053e+09	5.72409e+09	6.03349e+09	5.04946e+09	3.35	19.35	17.43	32.42	3	3	3	3	5.55412e+09	5.2023e+09	5.45053e+09	5.38321e+09	7.62532e+09	5.72409e+09	7.67309e+09	6.03349e+09	5.53632e+09	8.46293e+09	4.96148e+09	5.04946e+09	4.50361e+09	4.33944e+09	5.19526e+09	5.06487e+09	5.98865e+09	4853076614
High	Master Protein	P18242	Cathepsin D OS=Mus musculus OX=10090 GN=Ctsd PE=1 SV=1	159.484	39	14	258	14	44.9	7.15	Ctsd	0.993	1.002	0.994	1	0.81666	0.65369	0.938577	0.958419	5.02478e+09	4.98723e+09	5048081536	5.12306e+09	4.17	6.06	7.89	7.93	3	3	3	3	5.3724e+09	5.02478e+09	4.98341e+09	4.98723e+09	5.52528e+09	4.97965e+09	5.72033e+09	4.9666e+09	5048081536	5.74217e+09	5.12306e+09	4.94612e+09	4356261482	4191361098	4750024991	4692307934	4339354117	4221910272
High	Master Protein	Q921G7	Electron transfer flavoprotein-ubiquinone oxidoreductase, mitochondrial OS=Mus musculus OX=10090 GN=Etfdh PE=1 SV=1	159.432	53	23	209	23	68	7.58	Etfdh	0.968	0.922	0.898	0.966	0.735246	0.157127	0.101487	0.236964	4.6241e+09	4.46223e+09	4.51435e+09	4.05717e+09	13.73	7.43	4.13	8.36	3	3	3	3	5.36827e+09	4.6241e+09	4.08487e+09	4.16303e+09	4.46223e+09	4.82838e+09	4.353e+09	4.51435e+09	4.72595e+09	4.40995e+09	4.05717e+09	3.73032e+09	4352904995	3857144566	3.89357e+09	3.91685e+09	3504471846	4.09366e+09
High	Master Protein	P14685	26S proteasome non-ATPase regulatory subunit 3 OS=Mus musculus OX=10090 GN=Psmd3 PE=1 SV=3	159.094	43	21	198	21	60.7	8.44	Psmd3	0.949	0.922	0.896	0.989	0.382178	0.184415	0.09099	0.695466	4.16374e+09	3.92002e+09	3.69309e+09	3.78049e+09	2.05	13.38	14.08	19.29	3	3	3	3	4.06615e+09	4.16374e+09	4.23548e+09	4.16343e+09	3.196e+09	3.92002e+09	3.0205e+09	3.69309e+09	4005094666	2.77953e+09	4.08957e+09	3.78049e+09	3297071918	3473135062	4037120369	3917220972	2510022772	3323520695
High	Master Protein	Q99L43	Phosphatidate cytidylyltransferase 2 OS=Mus musculus OX=10090 GN=Cds2 PE=1 SV=1	159.024	48	18	179	17	51.3	7.05	Cds2	1.103	0.969	0.957	0.949	0.0164429	0.876647	0.658543	0.174058	2.09598e+09	2.16606e+09	2.02523e+09	1.89204e+09	9.61	3.98	6.48	13.62	3	3	3	3	2.09598e+09	1.83198e+09	2.2171e+09	2.2672e+09	2.09478e+09	2.16606e+09	1.8636e+09	2.02523e+09	2.12014e+09	1.55005e+09	1.89204e+09	2.0336e+09	1.69955e+09	1.52812e+09	2.11326e+09	2133128398	1.64516e+09	1.83646e+09
High	Master Protein	Q8BSL7	ADP-ribosylation factor 2 OS=Mus musculus OX=10090 GN=Arf2 PE=1 SV=2	158.996	63	12	357	1	20.7	6.58	Arf2	0.357	0.442	0.7	1.477	8.10653e-07	0.000139918	0.120144	0.106076	1.10844e+07	3.96242e+06	4.90172e+06	7.75513e+06	50.92	9.2	12.54	27.42	3	3	2	3	1.43794e+07	1.10844e+07	4.42193e+06	4.60094e+06	3.96242e+06	3.91648e+06		4.48486e+06	5.35731e+06	7.75513e+06	8.07783e+06	4.68141e+06	11659645	9245901	4.21484e+06	4328860	3.11194e+06	3.32052e+06
High	Master Protein	P17742	Peptidyl-prolyl cis-trans isomerase A OS=Mus musculus OX=10090 GN=Ppia PE=1 SV=2	158.641	63	11	510	10	18	7.9	Ppia	0.983	1.046	1.032	1.005	0.987177	0.143863	0.461482	0.931387	7.68706e+10	7.29538e+10	8.02422e+10	7.7603e+10	3.1	3.72	3.54	41.69	3	3	3	3	7.68706e+10	7.80379e+10	7.34998e+10	7.29538e+10	7.12941e+10	7.66489e+10	8.07295e+10	8.02422e+10	75671193471	9.61454e+10	3.83961e+10	7.7603e+10	6.23312e+10	6.50945e+10	7.00577e+10	6.86396e+10	5.59918e+10	6.49855e+10
High	Master Protein	Q62418	Drebrin-like protein OS=Mus musculus OX=10090 GN=Dbnl PE=1 SV=2	158.488	52	18	214	18	48.7	4.92	Dbnl	1.086	1.124	1.118	1.029	0.0204899	0.00583649	0.0366246	0.413583	3.36175e+09	3.42734e+09	3.21818e+09	3.2916e+09	13.18	9.16	11.26	24.37	3	3	3	3	2.69619e+09	3.46846e+09	3.36175e+09	3.13553e+09	3.76596e+09	3.42734e+09	3.88108e+09	3.21818e+09	3204242703	4.68274e+09	3.2916e+09	3.01715e+09	2186225266	2893175096	3204310049	2950111106	2957648068	2905813991
High	Master Protein	P39054	Dynamin-2 OS=Mus musculus OX=10090 GN=Dnm2 PE=1 SV=2	158.442	29	24	341	6	98.1	7.43	Dnm2	0.892	0.877	0.889	1.068	0.304338	0.170718	0.290907	0.473984	1.96529e+08	1.90965e+08	1.66533e+08	1.70016e+08	7.61	11.77	8.66	23.61	3	3	3	3	1.96529e+08	1.83063e+08	2.13098e+08	1.90965e+08	1.55661e+08	1.93613e+08	1.66533e+08	1.54014e+08	1.83011e+08	1.36711e+08	1.70016e+08	2.18977e+08	159357028	152699873	2.03118e+08	1.79673e+08	122250870	1.64152e+08
High	Master Protein	Q99LR1	Lysophosphatidylserine lipase ABHD12 OS=Mus musculus OX=10090 GN=Abhd12 PE=1 SV=2	158.254	60	17	191	17	45.2	8.72	Abhd12	0.945	0.934	1.016	1.051	0.379734	0.293878	0.605478	0.146941	3.06947e+09	3.02213e+09	2.87609e+09	2.97773e+09	1.99	12.29	8.07	6.91	3	3	3	3	3.06947e+09	3.08104e+09	2.97071e+09	3.08581e+09	2.44912e+09	3.02213e+09	2.70366e+09	2.87609e+09	3169215941	2.657e+09	2.97773e+09	3.02251e+09	2.48891e+09	2570017160	2831583613	2.90333e+09	1.92345e+09	2.56226e+09
High	Master Protein	Q5FWK3	Rho GTPase-activating protein 1 OS=Mus musculus OX=10090 GN=Arhgap1 PE=1 SV=1	158.235	53	18	257	18	50.4	6.44	Arhgap1	0.974	0.993	0.98	0.982	0.851136	0.803789	0.910381	0.579611	3.27655e+09	3.21862e+09	3.27496e+09	3.26061e+09	3.49	5.02	5.24	10.43	3	3	3	3	3.27655e+09	3.46135e+09	3.24727e+09	3.30799e+09	2.99844e+09	3.21862e+09	3.07665e+09	3.27496e+09	3416079639	2.72916e+09	3.31424e+09	3.26061e+09	2.65682e+09	2887244759	3.0952e+09	3.11237e+09	2.35486e+09	2.72885e+09
High	Master Protein	Q62419	Endophilin-A2 OS=Mus musculus OX=10090 GN=Sh3gl1 PE=1 SV=1	158.215	56	20	250	13	41.5	5.72	Sh3gl1	0.98	1.046	1.108	1.101	0.883742	0.239761	0.0821829	0.0611525	1.1803e+09	1.04152e+09	1.21945e+09	1.15693e+09	5.25	15.83	4.99	35.22	3	3	3	3	1.1803e+09	1.19868e+09	1.08569e+09	1.00473e+09	1.33009e+09	1.04152e+09	1.24428e+09	1.21945e+09	1.13062e+09	1.99298e+09	1.10225e+09	1.15693e+09	957057604	999866920	1034847591	945312460	1.04461e+09	883039211
High	Master Protein	Q6ZQ18	Protein EFR3 homolog B OS=Mus musculus OX=10090 GN=Efr3b PE=1 SV=2	157.998	44	24	117	23	92.3	6.54	Efr3b	0.914	0.913	0.982	1.056	0.236121	0.202848	0.990688	0.222025	1.71827e+09	1.50716e+09	1.58491e+09	1.78389e+09	4.16	6.03	9.59	19.25	3	3	3	3	1.76025e+09	1.62229e+09	1.71827e+09	1.58697e+09	1.40645e+09	1.50716e+09	1.37821e+09	1.58491e+09	1.66475e+09	1.2766e+09	1.85502e+09	1.78389e+09	1.42732e+09	1.35321e+09	1.6378e+09	1493122366	1104579248	1.27782e+09
High	Master Protein	Q9WV69	Dematin OS=Mus musculus OX=10090 GN=Dmtn PE=1 SV=1	157.919	52	16	274	15	45.4	8.41	Dmtn	1.061	1.111	1.129	1.025	0.0575548	0.00525295	0.0201801	0.471965	4.69673e+09	4.75536e+09	5.19824e+09	5.00007e+09	5.67	7.49	10.68	36.05	3	3	3	3	4.934e+09	4.40442e+09	4.69673e+09	4.75536e+09	5.19743e+09	4.48284e+09	5.92717e+09	5.19824e+09	4809914100	8.29482e+09	4.33841e+09	5.00007e+09	4000773468	3.6739e+09	4476773812	4474148632	4081872755	3.80071e+09
High	Master Protein	P14824	Annexin A6 OS=Mus musculus OX=10090 GN=Anxa6 PE=1 SV=3	157.724	47	27	188	27	75.8	5.5	Anxa6	0.931	0.876	0.944	1.058	0.328899	0.0333449	0.51273	0.18148	2.4078e+09	2.14358e+09	1.98275e+09	2.21998e+09	14.01	10.41	4.59	5.16	3	3	3	3	2.75719e+09	2.08037e+09	2.4078e+09	2.25227e+09	1.83547e+09	2.14358e+09	1.98275e+09	1.94873e+09	2123490315	2.11639e+09	2.34579e+09	2.21998e+09	2.23569e+09	1.73532e+09	2295035915	2119076841	1441513368	1817397450
High	Master Protein	Q8BMJ2	Leucine--tRNA ligase, cytoplasmic OS=Mus musculus OX=10090 GN=Lars PE=1 SV=2	157.677	31	26	126	26	134.1	7.05	Lars1	0.974	0.935	0.929	0.998	0.995206	0.456046	0.431966	0.942302	1.20637e+09	1.09144e+09	1.18319e+09	9.39076e+08	8.39	6.3	5.84	19.02	3	3	3	3	1.20637e+09	1.22714e+09	1.04894e+09	1.09144e+09	1.07675e+09	1.20608e+09	1.07927e+09	1.18319e+09	1205980911	9.39076e+08	1.28277e+09	9.33527e+08	9.78193e+08	1023609063	9.99814e+08	1.0269e+09	845643856	1.02256e+09
High	Master Protein	P62482	Voltage-gated potassium channel subunit beta-2 OS=Mus musculus OX=10090 GN=Kcnab2 PE=1 SV=1	157.515	58	16	248	12	41	9	Kcnab2	0.941	0.974	1.001	0.999	0.337411	0.908742	0.795227	0.948008	3.42353e+09	3.00927e+09	3.46931e+09	3.29901e+09	7.76	9.9	9.17	3.73	3	3	3	3	3.12943e+09	3.42353e+09	3.65618e+09	3.36336e+09	2.76336e+09	3.00927e+09	3.46931e+09	2.99471e+09	3568612770	3.24117e+09	3.48026e+09	3.29901e+09	2.53753e+09	2855700110	3.48495e+09	3164464056	2170241238	2551360352
High	Master Protein	P84086	Complexin-2 OS=Mus musculus OX=10090 GN=Cplx2 PE=1 SV=1	156.908	62	9	319	5	15.4	5.08	Cplx2	1.156	1.241	1.165	1.005	4.26564e-05	5.45114e-08	0.00367843	0.926475	1.49674e+10	1.50128e+10	1.6622e+10	1.62334e+10	2.52	30.16	25.19	35.62	3	3	3	3	1.53036e+10	1.49674e+10	1.45509e+10	1.44028e+10	2.3993e+10	1.50128e+10	2.4299e+10	1.6622e+10	1.56227e+10	2.6575e+10	1.39266e+10	1.62334e+10	1.24091e+10	1.24849e+10	1.38694e+10	13551090136	18843243230	1.27284e+10
High	Master Protein	P58771	Tropomyosin alpha-1 chain OS=Mus musculus OX=10090 GN=Tpm1 PE=1 SV=1	156.844	61	23	269	9	32.7	4.74	Tpm1	1.164	1.206	1.214	0.987	0.000678653	5.7468e-05	0.000667915	0.692589	1.72215e+09	1.8159e+09	2.03819e+09	1.94924e+09	3.26	53.69	46.67	52.83	3	3	3	3	1.8139e+09	1.70922e+09	1.72215e+09	1.8159e+09	4.23024e+09	1.78814e+09	3.92282e+09	2.03819e+09	1.7117e+09	4.09633e+09	1.61014e+09	1.94924e+09	1.47081e+09	1.42573e+09	1.64149e+09	1.70851e+09	3322279977	1.51605e+09
High	Master Protein	P26516	26S proteasome non-ATPase regulatory subunit 7 OS=Mus musculus OX=10090 GN=Psmd7 PE=1 SV=2	156.609	57	13	144	13	36.5	6.77	Psmd7	0.97	0.967	1.087	1.103	0.931542	0.850806	0.118324	0.0225261	1.60802e+09	1.63694e+09	1.70847e+09	1.66801e+09	7.78	6.01	1.5	20.14	3	3	3	3	1.54894e+09	1.79486e+09	1.60802e+09	1.78129e+09	1.63694e+09	1.58854e+09	1.68988e+09	1.70847e+09	1.74067e+09	2.10634e+09	1.41761e+09	1.66801e+09	1.25598e+09	1.49716e+09	1.53272e+09	1.67596e+09	1285597699	1.34681e+09
High	Master Protein	Q60598	Src substrate cortactin OS=Mus musculus OX=10090 GN=Cttn PE=1 SV=2	156.607	45	24	306	24	61.2	5.4	Cttn	1.091	1.152	1.076	1.003	0.0085674	0.000221452	0.137429	0.972019	8.17388e+09	8.74195e+09	9.13705e+09	8.04377e+09	12.05	20.78	22.79	28.9	3	3	3	3	8.17388e+09	9.57736e+09	7.59779e+09	7.44798e+09	1.11812e+10	8.74195e+09	1.21108e+10	9.13705e+09	7798882038	1.27836e+10	7.92982e+09	8.04377e+09	6627864862	7988843346	7241964618	7007540286	8781305545	7411718758
High	Master Protein	P63158	High mobility group protein B1 OS=Mus musculus OX=10090 GN=Hmgb1 PE=1 SV=2	156.465	44	11	206	10	24.9	5.74	Hmgb1	1.052	1.167	1.174	0.96	0.0780488	5.83034e-05	0.00237518	0.17051	4.92181e+09	5.14266e+09	5.59809e+09	5.21454e+09	2.05	48.66	39.33	37.29	3	3	3	3	5.01778e+09	4.92181e+09	4.81587e+09	4.10177e+09	9.93434e+09	5.14266e+09	9.78163e+09	5.59809e+09	4861011689	8.90959e+09	4.60774e+09	5.21454e+09	4068707415	4105468701	4590332064	3859213886	7.80208e+09	4360120161
High	Master Protein	P70333	Heterogeneous nuclear ribonucleoprotein H2 OS=Mus musculus OX=10090 GN=Hnrnph2 PE=1 SV=1	156.42	43	13	278	5	49.2	6.3	Hnrnph2	0.971	1.014	0.98	0.971	0.894331	0.541546	0.965075	0.565494	8.69709e+08	8.30623e+08	8.45103e+08	7.61667e+08	12.06	9.17	8.12	16.36	3	3	3	3	8.20973e+08	1.02993e+09	8.69709e+08	9.26159e+08	7.73074e+08	8.30623e+08	8.45103e+08	8.0199e+08	938848476	7.39393e+08	9.84552e+08	7.61667e+08	665693312	859108052	828977856	871389892	607144638	704229958
High	Master Protein	Q9DC69	NADH dehydrogenase [ubiquinone] 1 alpha subcomplex subunit 9, mitochondrial OS=Mus musculus OX=10090 GN=Ndufa9 PE=1 SV=2	156.249	65	16	221	16	42.5	9.74	Ndufa9	0.862	0.907	0.894	1.009	0.0101163	0.113367	0.107476	0.817908	2.82567e+09	2.43953e+09	2.77852e+09	2.38778e+09	10.04	18.72	12.61	18.03	3	3	3	3	2.82567e+09	2.74802e+09	3.29663e+09	3.03519e+09	2.10146e+09	2.43953e+09	2.26318e+09	2.77852e+09	2.88681e+09	2.22955e+09	3.1001e+09	2.38778e+09	2291223301	2292233658	3142240819	2.85571e+09	1650408786	2.06831e+09
High	Master Protein	Q99LC3	NADH dehydrogenase [ubiquinone] 1 alpha subcomplex subunit 10, mitochondrial OS=Mus musculus OX=10090 GN=Ndufa10 PE=1 SV=1	156.24	71	23	215	23	40.6	7.78	Ndufa10	0.877	0.911	0.916	0.994	0.00527858	0.114132	0.174842	0.833969	4.07424e+09	3.39004e+09	3.67151e+09	3.34131e+09	14.63	6.79	4.26	12.65	3	3	3	3	4.07424e+09	3.17989e+09	4.20742e+09	3.39004e+09	3.53333e+09	3.08931e+09	3.71432e+09	3.67151e+09	3.42925e+09	3.34131e+09	3.83928e+09	2.98589e+09	3303629366	2.65247e+09	4.01037e+09	3189572522	2.77495e+09	2.61922e+09
High	Master Protein	P23116	Eukaryotic translation initiation factor 3 subunit A OS=Mus musculus OX=10090 GN=Eif3a PE=1 SV=5	156.078	26	28	148	28	161.8	6.77	Eif3a	0.921	0.91	0.896	1.001	0.198548	0.143774	0.116678	0.977495	2.64104e+09	2.38621e+09	2.42821e+09	2.41728e+09	7.97	12.69	2.26	9.57	3	3	3	3	2.9153e+09	2.49403e+09	2.64104e+09	2.30658e+09	2.38621e+09	2.89821e+09	2.36621e+09	2.42821e+09	2.47546e+09	2.07802e+09	2.49857e+09	2.41728e+09	2.36389e+09	2080367932	2.51736e+09	2.17018e+09	1.87404e+09	2457203436
High	Master Protein	Q9CPV4	Glyoxalase domain-containing protein 4 OS=Mus musculus OX=10090 GN=Glod4 PE=1 SV=1	155.997	77	19	233	19	33.3	5.47	Glod4	1.025	1.04	1.076	1.034	0.270672	0.185786	0.12969	0.328543	4.45494e+09	4.6016e+09	4.73191e+09	4.4922e+09	4.67	3.73	5.9	10.35	3	3	3	3	4.45494e+09	4.34959e+09	4.75664e+09	4.37879e+09	4.71328e+09	4.6016e+09	4.86887e+09	4.73191e+09	4340492136	5.26643e+09	4.36683e+09	4.4922e+09	3612324750	3628159368	4533877304	4119851316	3701638108	3901393200
High	Master Protein	Q80TV8	CLIP-associating protein 1 OS=Mus musculus OX=10090 GN=Clasp1 PE=1 SV=2	155.475	24	25	158	21	169.1	9.03	Clasp1	0.987	0.943	0.916	0.971	0.842738	0.560301	0.294409	0.56293	9.43327e+08	9.75594e+08	8.45006e+08	9.32959e+08	10.61	5.63	8.68	5.36	3	3	3	3	8.9685e+08	9.43327e+08	1.09536e+09	1.03177e+09	9.21878e+08	9.75594e+08	8.25295e+08	8.45006e+08	966129733	8.49973e+08	9.32959e+08	9.3503e+08	7.27219e+08	786865390	1044061677	970759965	724010287	8.27141e+08
High	Master Protein	O88543	COP9 signalosome complex subunit 3 OS=Mus musculus OX=10090 GN=Cops3 PE=1 SV=3	155.38	66	17	116	17	47.8	6.65	Cops3	0.972	0.954	0.919	0.931	0.949408	0.653478	0.2833	0.093024	1.82718e+09	1.79704e+09	1.6821e+09	1.67704e+09	0.28	4.13	3.04	1.2	3	3	3	3	1.82131e+09	1.83133e+09	1.82718e+09	1.81217e+09	1.79704e+09	1.67933e+09	1.6821e+09	1.73334e+09	1631206177	1.64441e+09	1.67704e+09	1.68079e+09	1.47682e+09	1.52758e+09	1741605252	1.70501e+09	1.41133e+09	1.42379e+09
High	Master Protein	P29387	Guanine nucleotide-binding protein subunit beta-4 OS=Mus musculus OX=10090 GN=Gnb4 PE=1 SV=4	155.257	58	14	285	9	37.4	6.16	Gnb4	0.987	0.981	0.967	0.983	0.783689	0.946295	0.824286	0.753999	1.05392e+09	1.02335e+09	9.92085e+08	1.0155e+09	8.58	8.84	7.54	12.79	3	3	3	3	9.04924e+08	1.05464e+09	1.05392e+09	1.07886e+09	9.05248e+08	1.02335e+09	8.96403e+08	9.92085e+08	1041183346	8.06059e+08	1.01579e+09	1.0155e+09	733765168	879720005	1004565086	1015062854	710949317	867630728
High	Master Protein	P28474	Alcohol dehydrogenase class-3 OS=Mus musculus OX=10090 GN=Adh5 PE=1 SV=3	155.241	66	16	208	16	39.5	7.25	Adh5	0.968	0.998	1.001	1.002	0.729143	0.695078	0.788876	0.986007	4.25403e+09	4.1901e+09	4.07375e+09	4.06114e+09	2.61	8.37	7.71	11.35	3	3	3	3	4.27187e+09	4.07369e+09	4.25403e+09	4.1901e+09	3.64961e+09	4.27126e+09	3.73097e+09	4.07375e+09	4355266300	3.35226e+09	4.06114e+09	4.15111e+09	3.46388e+09	3.39802e+09	4054801084	3942314289	2.86627e+09	3621318098
High	Master Protein	Q99K85	Phosphoserine aminotransferase OS=Mus musculus OX=10090 GN=Psat1 PE=1 SV=1	155.021	60	19	322	19	40.4	8.03	Psat1	1.048	1.001	1.005	1.008	0.105311	0.658375	0.790318	0.849202	6.70176e+09	6.70275e+09	6.561e+09	6.48022e+09	5.25	4.51	2.71	1.84	3	3	3	3	6.70176e+09	6.239e+09	6.91948e+09	6.52723e+09	6.70275e+09	7.12227e+09	6.561e+09	6.57383e+09	6.26425e+09	6.29259e+09	6.48022e+09	6.5114e+09	5434176936	5204194445	6595423060	6141240828	5264096852	6.0385e+09
High	Master Protein	P14231	Sodium/potassium-transporting ATPase subunit beta-2 OS=Mus musculus OX=10090 GN=Atp1b2 PE=1 SV=2	154.946	52	12	216	12	33.3	8.31	Atp1b2	0.932	0.948	0.935	1.032	0.176203	0.418356	0.308399	0.342628	1.24235e+10	1.17952e+10	11783462351	1.06856e+10	4.53	6.55	5.99	9.89	3	3	3	3	1.24235e+10	1.27634e+10	1.1676e+10	1.17952e+10	1.05575e+10	1.19027e+10	1.06855e+10	1.195e+10	11783462351	1.06856e+10	9.46179e+09	1.15407e+10	10073709348	10646447420	11129144542	1.10977e+10	8291507541	10091530691
High	Master Protein	Q9R1Q8	Transgelin-3 OS=Mus musculus OX=10090 GN=Tagln3 PE=1 SV=1	154.933	84	17	356	14	22.5	7.33	Tagln3	1.1	1.096	1.021	0.928	0.00445337	0.0109671	0.586474	0.0129309	9.75017e+09	9.84487e+09	1.03618e+10	9.07769e+09	7.35	13.34	5.93	24.72	3	3	3	3	8.80813e+09	1.01855e+10	9.75017e+09	9.71071e+09	1.22233e+10	9.84487e+09	1.13257e+10	1.03618e+10	10143099424	1.35703e+10	9.07769e+09	9.0245e+09	7.14215e+09	8496122089	9293541584	9136465881	9599744466	8346809124
High	Master Protein	Q9Z140	Copine-6 OS=Mus musculus OX=10090 GN=Cpne6 PE=1 SV=1	154.851	48	19	181	18	61.7	5.59	Cpne6	0.951	0.955	0.914	0.945	0.39916	0.510739	0.151248	0.0570288	7.09469e+09	6.6093e+09	6.48972e+09	5.7799e+09	13.03	5.79	2.16	11.25	3	3	3	3	7.09757e+09	5.60714e+09	7.09469e+09	7.16193e+09	6.40956e+09	6.6093e+09	6.32892e+09	6.48972e+09	6607957268	5.47815e+09	5.7799e+09	6.77046e+09	5755128616	4677136091	6762424561	6.73841e+09	5033838515	5603590055
High	Master Protein	Q9CQQ7	ATP synthase F(0) complex subunit B1, mitochondrial OS=Mus musculus OX=10090 GN=Atp5pb PE=1 SV=1	154.847	65	16	414	15	28.9	9.06	Atp5pb	1.002	0.972	0.94	0.976	0.630718	0.816949	0.350644	0.390369	1.83963e+10	1.67426e+10	1.63911e+10	1.81534e+10	1.92	4.47	6.91	2.83	3	3	3	3	1.83963e+10	1.8521e+10	1.78596e+10	1.7922e+10	1.67426e+10	1.64948e+10	1.63911e+10	1.6117e+10	1.82658e+10	1.81534e+10	1.82845e+10	1.73465e+10	14916771500	15449100284	17023166188	1.68622e+10	13149059103	13984811168
High	Master Protein	P32921	Tryptophan--tRNA ligase, cytoplasmic OS=Mus musculus OX=10090 GN=Wars PE=1 SV=2	154.371	60	24	202	24	54.3	6.89	Wars1	0.935	0.946	0.961	0.968	0.329358	0.468056	0.647693	0.355849	2.75282e+09	2.43061e+09	2.59579e+09	2.7207e+09	4.11	3.49	2.9	10.47	3	3	3	3	2.79463e+09	2.75282e+09	2.5843e+09	2.55998e+09	2.39722e+09	2.43061e+09	2.4979e+09	2.59579e+09	2644854825	2.27739e+09	2.76962e+09	2.7207e+09	2.26605e+09	2296234553	2463270925	2408599239	1.88269e+09	2060754130
High	Master Protein	Q9QUP5	Hyaluronan and proteoglycan link protein 1 OS=Mus musculus OX=10090 GN=Hapln1 PE=1 SV=1	154.035	66	19	235	18	40.5	7.8	Hapln1	1.031	0.992	0.882	0.921	0.232073	0.813923	0.038792	0.0066585	5.84962e+09	6.0771e+09	5.86425e+09	5.82894e+09	11.27	10.24	9.64	25.88	3	3	3	3	6.86752e+09	5.84962e+09	5.55958e+09	5.85299e+09	7.07157e+09	6.0771e+09	6.80871e+09	5.86425e+09	5720055244	6.40665e+09	3.77804e+09	5.82894e+09	5568592102	4879392328	5299211692	5506870476	5553756928	5152367716
High	Master Protein	Q99J85	Neuronal pentraxin receptor OS=Mus musculus OX=10090 GN=Nptxr PE=1 SV=1	153.895	55	17	186	17	52.3	6.13	Nptxr	1.028	1.078	1.046	1.02	0.352375	0.0667672	0.333459	0.612498	2.4604e+09	2.47309e+09	2.63849e+09	2.51572e+09	2.32	8.47	11.69	18.05	3	3	3	3	2.38454e+09	2.4604e+09	2.49548e+09	2.342e+09	2.76009e+09	2.47309e+09	2.85549e+09	2.63849e+09	2258807828	3.25723e+09	2.33687e+09	2.51572e+09	1.93353e+09	2052314806	2.37861e+09	2.2035e+09	2.16767e+09	2096768059
High	Master Protein	Q8VEH3	ADP-ribosylation factor-like protein 8A OS=Mus musculus OX=10090 GN=Arl8a PE=1 SV=1	153.276	56	10	218	4	21.4	7.77	Arl8a	0.947	1.005	0.954	1.024	0.59893	0.654299	0.660753	0.720326	7.89514e+08	6.85291e+08	6.99791e+08	7.02309e+08	6.22	10.41	7.87	12.01	3	3	3	3	7.89514e+08	7.97802e+08	7.11405e+08	7.36879e+08	5.98161e+08	6.85291e+08	6.77121e+08	6.99791e+08	784722296	6.14961e+08	7.83121e+08	7.02309e+08	640184620	665477548	678088328	693303760	469773924	581012272
High	Master Protein	P51174	Long-chain specific acyl-CoA dehydrogenase, mitochondrial OS=Mus musculus OX=10090 GN=Acadl PE=1 SV=2	153.096	43	17	221	17	47.9	8.31	Acadl	0.967	0.971	0.993	1.004	0.663634	0.808813	0.949602	0.952958	4.83824e+09	4.81602e+09	4.54074e+09	4.84823e+09	2.84	3.68	5.05	7.36	3	3	3	3	4.83824e+09	5.01888e+09	4.7472e+09	4.81602e+09	4.59133e+09	4.93792e+09	4.54016e+09	4.94972e+09	4.54074e+09	4.31743e+09	4.84823e+09	4.9701e+09	3.92313e+09	4.18645e+09	4524875968	4.53123e+09	3605862954	4186532336
High	Master Protein	Q9Z1G3	V-type proton ATPase subunit C 1 OS=Mus musculus OX=10090 GN=Atp6v1c1 PE=1 SV=4	152.853	68	23	234	23	43.9	7.46	Atp6v1c1	0.919	0.932	0.893	0.96	0.0860433	0.228761	0.0642544	0.16305	8.46064e+09	7.79958e+09	7.72495e+09	7.45535e+09	4.29	8.86	9.39	5.41	3	3	3	3	8.46064e+09	8.45416e+09	9.10143e+09	8.08819e+09	6.81065e+09	7.79958e+09	7.72495e+09	8.1942e+09	6796725619	7.04902e+09	7.85548e+09	7.45535e+09	6860387406	7051945056	8675186822	7609894821	5348843929	6.61274e+09
High	Master Protein	Q8C8N2	Protein SCAI OS=Mus musculus OX=10090 GN=Scai PE=1 SV=2	152.738	49	17	170	17	70.2	8.6	Scai	0.988	0.93	1.012	1.103	0.793954	0.364649	0.657661	0.0353271	1.68179e+09	1.56714e+09	1.48895e+09	1.4346e+09	17.49	10.2	10.98	16.02	3	3	3	3	1.50366e+09	1.68179e+09	2.10419e+09	1.73645e+09	1.41581e+09	1.56714e+09	1.30803e+09	1.48895e+09	1631428516	1.26631e+09	1.4346e+09	1.73395e+09	1219258392	1.40284e+09	2.00564e+09	1.63377e+09	1111926141	1328670828
High	Master Protein	P42669	Transcriptional activator protein Pur-alpha OS=Mus musculus OX=10090 GN=Pura PE=1 SV=1	152.72	71	15	246	13	34.9	6.44	Pura	0.974	0.986	0.966	0.995	0.80149	0.924768	0.660936	0.828015	8.60705e+09	7.99658e+09	8.34906e+09	8.1083e+09	6	2.66	4.19	5.61	3	3	3	3	8.60705e+09	8.60996e+09	7.74434e+09	7.99658e+09	7.71426e+09	8.12726e+09	8.42268e+09	8.34906e+09	7794710818	8.69124e+09	7.78335e+09	8.1083e+09	6979098876	7181904694	7381655768	7523701068	6058504500	6890567436
High	Master Protein	Q99KK7	Dipeptidyl peptidase 3 OS=Mus musculus OX=10090 GN=Dpp3 PE=1 SV=2	152.716	44	18	125	18	82.8	5.38	Dpp3	1.007	0.956	0.952	0.985	0.536441	0.717597	0.635542	0.781771	9.89085e+08	1.06161e+09	1.01653e+09	1.00028e+09	5.46	14.78	7.53	6.52	3	3	3	3	1.08328e+09	9.89085e+08	9.84995e+08	1.22236e+09	9.07927e+08	1.06161e+09	1.01653e+09	9.43517e+08	1.09685e+09	9.55704e+08	1.00028e+09	1.08582e+09	8.78386e+08	8.25034e+08	938865139	1.15008e+09	7.13054e+08	9.00068e+08
High	Master Protein	Q61036	Serine/threonine-protein kinase PAK 3 OS=Mus musculus OX=10090 GN=Pak3 PE=1 SV=2	152.647	33	17	228	7	62.4	5.4	Pak3	1.004	1.01	1.002	1	0.567284	0.571444	0.750556	0.973574	1.08796e+09	1.06751e+09	1.11297e+09	1.06572e+09	20.74	3.85	13.14	20.31	3	3	3	3	1.46321e+09	1.00113e+09	1.08796e+09	1.09454e+09	1.06751e+09	1.01444e+09	1.34983e+09	1.11297e+09	1059955959	1.27058e+09	8.40643e+08	1.06572e+09	1186452759	835084900	1037012104	1029814644	838384278	860075063
High	Master Protein	Q9D4H8	Cullin-2 OS=Mus musculus OX=10090 GN=Cul2 PE=1 SV=2	152.635	37	26	121	26	86.8	7.01	Cul2	1.005	1.006	0.983	1.003	0.566384	0.589709	0.994698	0.983966	1.59195e+09	1.62344e+09	1469828331	1.61591e+09	3.33	6.7	5.52	17.71	3	3	3	3	1.61494e+09	1.515e+09	1.59195e+09	1.72697e+09	1.50989e+09	1.62344e+09	1.44197e+09	1.5976e+09	1469828331	1.18155e+09	1.65546e+09	1.61591e+09	1309490551	1263721257	1.51739e+09	1.62484e+09	1.18581e+09	1.3764e+09
High	Master Protein	Q3U0V1	Far upstream element-binding protein 2 OS=Mus musculus OX=10090 GN=Khsrp PE=1 SV=2	152.263	36	21	193	20	76.7	7.33	Khsrp	1.064	1.118	1.042	0.961	0.0623775	0.0070802	0.353754	0.223593	3.36361e+09	3.58008e+09	3.54146e+09	3.30659e+09	1.37	4.93	7.18	20.71	3	3	3	3	3.33098e+09	3.42245e+09	3.36361e+09	3.37468e+09	3.72373e+09	3.58008e+09	3.81347e+09	3.54146e+09	3303821197	4.56508e+09	3.18713e+09	3.30659e+09	2700958132	2854794834	3206086811	3175116502	2924484682	3035314242
High	Master Protein	Q8BG32	26S proteasome non-ATPase regulatory subunit 11 OS=Mus musculus OX=10090 GN=Psmd11 PE=1 SV=3	152.223	64	20	206	20	47.4	6.48	Psmd11	0.966	0.98	0.947	0.975	0.687578	0.985908	0.474709	0.381396	3.75808e+09	4.90223e+09	4.49762e+09	4.16163e+09	3.41	6.64	8.84	13.98	3	3	3	3	3.73721e+09	3.75808e+09	3.97288e+09	4.90223e+09	4.46478e+09	5.08844e+09	4.49762e+09	5.00487e+09	4206314982	4.16163e+09	3.82323e+09	4.99891e+09	3030348918	3.13476e+09	3786817299	4612337970	3506480482	4314148864
High	Master Protein	P12023	Amyloid-beta A4 protein OS=Mus musculus OX=10090 GN=App PE=1 SV=3	152.209	33	18	187	17	86.7	4.79	App	1.055	1.066	1.051	1.063	0.114175	0.0729546	0.270639	0.0776396	3.06577e+09	3.12005e+09	3.18e+09	2.96908e+09	7.61	10.73	8.73	28.74	3	3	3	3	3.06577e+09	3.22765e+09	2.77383e+09	2.76457e+09	3.43063e+09	3.12005e+09	3.39573e+09	3.18e+09	2.85116e+09	4.68271e+09	2.8973e+09	2.96908e+09	2485904707	2.69231e+09	2643921074	2601085421	2694295662	2645285481
High	Master Protein	Q91WD5	NADH dehydrogenase [ubiquinone] iron-sulfur protein 2, mitochondrial OS=Mus musculus OX=10090 GN=Ndufs2 PE=1 SV=1	152.206	50	16	167	16	52.6	6.99	Ndufs2	0.896	0.968	0.907	0.972	0.0338974	0.785839	0.159966	0.414575	3.22694e+09	2.8457e+09	2870579018	2.77659e+09	11.95	9.61	5.14	9.73	3	3	3	3	3.22694e+09	2.63879e+09	3.30828e+09	3.02548e+09	2.49808e+09	2.8457e+09	2.7607e+09	3.05505e+09	2870579018	2.58314e+09	3.12631e+09	2.77659e+09	2.61659e+09	2201114924	3153345842	2846565268	1961902376	2412677104
High	Master Protein	Q99KB8	Hydroxyacylglutathione hydrolase, mitochondrial OS=Mus musculus OX=10090 GN=Hagh PE=1 SV=2	152.183	67	12	185	12	34.1	7.75	Hagh	1.055	1.243	1.093	0.882	0.151104	3.62559e-06	0.0988341	0.000374852	2.34198e+09	2.33496e+09	2.77104e+09	2.37081e+09	3.15	58.5	44.12	37.55	3	3	3	3	2.39395e+09	2.34198e+09	2.24927e+09	2.30256e+09	5.86598e+09	2.33496e+09	5.25144e+09	2.77104e+09	2435763928	4.29383e+09	2.32155e+09	2.37081e+09	1941156124	1.95354e+09	2143929561	2166394066	4606927987	1.97965e+09
High	Master Protein	Q9ESJ4	NCK-interacting protein with SH3 domain OS=Mus musculus OX=10090 GN=Nckipsd PE=1 SV=2	152.056	38	22	148	22	78.5	6.05	Nckipsd	0.993	1.007	1.035	1.031	0.768861	0.57364	0.429925	0.494497	2.20951e+09	2.25085e+09	2.27278e+09	2.22196e+09	10.63	3.2	7.55	6.27	3	3	3	3	2.03506e+09	2.20951e+09	2.50799e+09	2.25085e+09	2.18096e+09	2.32503e+09	2.09217e+09	2.43419e+09	2.27278e+09	2.22196e+09	2.30659e+09	2.03817e+09	1.65015e+09	1.84303e+09	2.39054e+09	2.11774e+09	1.71285e+09	1.97124e+09
High	Master Protein	Q9Z1Z0	General vesicular transport factor p115 OS=Mus musculus OX=10090 GN=Uso1 PE=1 SV=2	151.982	26	20	160	20	106.9	4.93	Uso1	1.027	0.979	0.95	0.989	0.330672	0.970231	0.573932	0.730682	2.05134e+09	2.40119e+09	2.03144e+09	1.9951e+09	5.64	11.48	10.31	10.37	3	3	3	3	2.17446e+09	2.05134e+09	1.94272e+09	2.40119e+09	2.76377e+09	2.20798e+09	2.35466e+09	2.03144e+09	1.94087e+09	2.30738e+09	1.89705e+09	1.9951e+09	1763183701	1711098676	1851738143	2259193868	2.17056e+09	1.872e+09
High	Master Protein	P26883	Peptidyl-prolyl cis-trans isomerase FKBP1A OS=Mus musculus OX=10090 GN=Fkbp1a PE=1 SV=2	151.899	70	7	188	7	11.9	8.16	Fkbp1a	1.061	1.118	1.065	0.978	0.0548163	0.00265062	0.195121	0.437068	6.90128e+09	7.12043e+09	7.27516e+09	7.29979e+09	5.07	22.62	14.61	33.47	3	3	3	3	6.54971e+09	7.24947e+09	6.90128e+09	6.61291e+09	9.92507e+09	7.12043e+09	9.27423e+09	7.25769e+09	7.27516e+09	1.20978e+10	6.80585e+09	7.29979e+09	5.31089e+09	6.04707e+09	6.57807e+09	6.22185e+09	7.7948e+09	6036941724
High	Master Protein	Q812A2	SLIT-ROBO Rho GTPase-activating protein 3 OS=Mus musculus OX=10090 GN=Srgap3 PE=1 SV=1	151.467	33	24	125	24	124.3	6.67	Srgap3	1.022	1.017	0.978	0.952	0.381489	0.453492	0.924482	0.237053	1.59927e+09	1.69425e+09	1.75721e+09	1.62362e+09	4.72	22.14	8.47	14.98	3	3	3	3	1.59927e+09	1.63109e+09	1.48944e+09	1.69425e+09	1.17629e+09	1.83612e+09	1.81735e+09	1.75721e+09	1542599010	1.35187e+09	1.62362e+09	1.83035e+09	1296784052	1360552334	1419689800	1594060864	9.23814e+08	1556720868
High	Master Protein	Q91ZZ3	Beta-synuclein OS=Mus musculus OX=10090 GN=Sncb PE=1 SV=1	151.276	55	9	326	4	14	4.37	Sncb	1.032	1.097	1.04	0.973	0.223018	0.0101696	0.379216	0.344798	1.818e+10	1.8894e+10	1.99765e+10	1.86491e+10	5.5	45.18	32.71	28.92	3	3	3	3	1.818e+10	1.91105e+10	1.71155e+10	1.60715e+10	3.57702e+10	1.8894e+10	3.01066e+10	1.99765e+10	1.61321e+10	2.77226e+10	1.62815e+10	1.86491e+10	1.47414e+10	1.59408e+10	1.6314e+10	1.51211e+10	2.80926e+10	1.6019e+10
High	Master Protein	P62196	26S proteasome regulatory subunit 8 OS=Mus musculus OX=10090 GN=Psmc5 PE=1 SV=1	151.187	57	19	171	18	45.6	7.55	Psmc5	0.949	0.943	0.977	1.032	0.380937	0.409608	0.864902	0.360441	3.92511e+09	3.72093e+09	3.35243e+09	3.7081e+09	7.68	7.32	11.65	6.41	3	3	3	3	3.43368e+09	3.94424e+09	3.92511e+09	3.72093e+09	3.27909e+09	3.74389e+09	3.29554e+09	3.35243e+09	4.04111e+09	3.46573e+09	3.941e+09	3.7081e+09	2784231772	3290043224	3741283508	3500891452	2575276092	3174193790
High	Master Protein	Q8VD04	GRIP1-associated protein 1 OS=Mus musculus OX=10090 GN=Gripap1 PE=1 SV=1	150.886	38	23	131	23	92.7	5.25	Gripap1	0.993	1.025	1.046	1.02	0.73054	0.350653	0.316607	0.680457	1.91065e+09	2.11302e+09	2027924308	2.04044e+09	7.78	22.87	11.43	8.8	3	3	3	3	1.91065e+09	1.86302e+09	2.14983e+09	2.11302e+09	1.78665e+09	2.78621e+09	1.77998e+09	2.24061e+09	2027924308	2.35791e+09	2.0232e+09	2.04044e+09	1549266699	1554017634	2049145138	1988067168	1403167035	2362244298
High	Master Protein	Q3V3R1	Monofunctional C1-tetrahydrofolate synthase, mitochondrial OS=Mus musculus OX=10090 GN=Mthfd1l PE=1 SV=2	150.842	36	24	162	24	105.7	7.02	Mthfd1l	0.996	0.945	1.002	1.062	0.75743	0.376286	0.826563	0.0615202	8.81162e+09	8.27662e+09	8260252865	8.35088e+09	4.46	5.4	3.73	12.51	3	3	3	3	8.81162e+09	8.96312e+09	8.23031e+09	8.41017e+09	7.5955e+09	8.27662e+09	7.79046e+09	8.358e+09	8260252865	7.06842e+09	9.08758e+09	8.35088e+09	7.14498e+09	7476483453	7844858949	7912832888	5.96523e+09	7.0172e+09
High	Master Protein	P27659	60S ribosomal protein L3 OS=Mus musculus OX=10090 GN=Rpl3 PE=1 SV=3	150.733	46	20	212	20	46.1	10.21	Rpl3	0.903	0.9	0.856	0.926	0.0338394	0.0464122	0.0126195	0.0120444	4.65917e+09	4.43768e+09	4.38046e+09	4.13499e+09	2.14	8.48	3.82	13.07	3	3	3	3	4.58181e+09	4.65917e+09	4.78054e+09	4.51133e+09	3.85093e+09	4.43768e+09	4.1653e+09	4.38046e+09	4.49167e+09	3.45546e+09	4.49192e+09	4.13499e+09	3715204752	3886396544	4556655190	4244548279	3024385668	3.76241e+09
High	Master Protein	Q61206	Platelet-activating factor acetylhydrolase IB subunit beta OS=Mus musculus OX=10090 GN=Pafah1b2 PE=1 SV=2	150.598	74	10	262	10	25.6	5.92	Pafah1b2	1.273	1.183	1.232	1.034	4.69673e-10	7.54992e-05	0.000114154	0.336868	3.64288e+09	4e+09	4.05398e+09	4.13073e+09	2.22	46.75	29.36	32.64	3	3	3	3	3.52066e+09	3.67183e+09	3.64288e+09	3.9621e+09	8.39654e+09	4e+09	6.52962e+09	4.05398e+09	4.04576e+09	6.68098e+09	3.77067e+09	4.13073e+09	2854760877	3062815012	3.47227e+09	3727797377	6.59434e+09	3.39134e+09
High	Master Protein	Q6NS52	Diacylglycerol kinase beta OS=Mus musculus OX=10090 GN=Dgkb PE=1 SV=2	150.474	36	19	177	19	90.2	7.93	Dgkb	0.882	0.924	0.974	1.01	0.0199426	0.198806	0.843325	0.798587	3.11924e+09	2.8035e+09	2.82361e+09	3.11408e+09	5.5	1.45	11.85	19.45	3	3	3	3	2.94545e+09	3.2882e+09	3.11924e+09	2.8035e+09	2.79311e+09	2.8687e+09	2.47691e+09	2.82361e+09	3143967169	2.29354e+09	3.39045e+09	3.11408e+09	2388347078	2742811382	2973153685	2637713487	2.19361e+09	2432175934
High	Master Protein	Q8VCW8	Medium-chain acyl-CoA ligase ACSF2, mitochondrial OS=Mus musculus OX=10090 GN=Acsf2 PE=1 SV=1	150.434	48	18	162	18	67.9	8.18	Acsf2	1.004	0.994	0.989	0.942	0.55838	0.729271	0.917568	0.189641	1.33863e+09	1.36083e+09	1391148352	1.36257e+09	5.29	6.55	6.95	14.2	3	3	3	3	1.33863e+09	1.25905e+09	1.39949e+09	1.45506e+09	1.27635e+09	1.36083e+09	1.23853e+09	1.40878e+09	1391148352	1.07838e+09	1.41931e+09	1.36257e+09	1085441214	1050221424	1333944218	1369010229	1002397969	1.15376e+09
High	Master Protein	Q8VHI6	Wiskott-Aldrich syndrome protein family member 3 OS=Mus musculus OX=10090 GN=Wasf3 PE=1 SV=1	150.427	36	13	154	10	55.2	6.37	Wasf3	1.055	1.122	1.126	1.047	0.13742	0.0209522	0.0406971	0.386108	9.58341e+08	1.10142e+09	1.09902e+09	1.1001e+09	10.94	6.19	8.78	39.72	3	3	3	3	1.14674e+09	9.58341e+08	9.49551e+08	1.06377e+09	1.19826e+09	1.10142e+09	1.25522e+09	1.09902e+09	1.06857e+09	2.02315e+09	1.03958e+09	1.1001e+09	9.29846e+08	7.99389e+08	9.05081e+08	1.00086e+09	9.41068e+08	9.33819e+08
High	Master Protein	Q80VP1	Epsin-1 OS=Mus musculus OX=10090 GN=Epn1 PE=1 SV=3	150.277	38	13	169	13	60.2	4.81	Epn1	1.014	1.035	1.038	1.072	0.465588	0.25328	0.379376	0.0383822	3.93185e+09	3.87527e+09	3.8716e+09	3.7931e+09	1.93	1.1	3.17	22.92	3	3	3	3	3.93185e+09	3.93729e+09	3.8047e+09	3.80739e+09	3.87527e+09	3.88544e+09	4.06157e+09	3.8716e+09	3828182928	5.40152e+09	3.7931e+09	3.62807e+09	3188173651	3284244742	3626517989	3582238841	3043502000	3294206134
High	Master Protein	Q7TT50	Serine/threonine-protein kinase MRCK beta OS=Mus musculus OX=10090 GN=Cdc42bpb PE=1 SV=2	150.188	17	23	133	21	194.6	6.46	Cdc42bpb	0.985	0.92	0.933	1.004	0.901217	0.239524	0.395386	0.982022	2.28129e+09	2.25567e+09	1.95167e+09	2.11937e+09	6.7	6.3	8.73	3.05	3	3	3	3	2.28129e+09	2.29137e+09	2.03094e+09	2.1056e+09	2.38908e+09	2.25567e+09	2.2582e+09	1.95167e+09	1944294603	2.11369e+09	2.11937e+09	2.2304e+09	1849805146	1.91132e+09	1935829702	1981086468	1.8763e+09	1912434407
High	Master Protein	P08228	Superoxide dismutase [Cu-Zn] OS=Mus musculus OX=10090 GN=Sod1 PE=1 SV=2	150.091	89	10	343	10	15.9	6.51	Sod1	1.108	1.17	1.091	0.881	0.00253361	4.76515e-05	0.0836728	3.21973e-05	2.49945e+10	2.70234e+10	2.74451e+10	2.5886e+10	6.36	68.43	52.7	37.32	3	3	3	3	2.62265e+10	2.49945e+10	2.30995e+10	2.39394e+10	7.52853e+10	2.70234e+10	6.00336e+10	2.74451e+10	2.46021e+10	4.43034e+10	2.29224e+10	2.5886e+10	2.1266e+10	2.08489e+10	2.20177e+10	2.25238e+10	5.91264e+10	2.29113e+10
High	Master Protein	P15532	Nucleoside diphosphate kinase A OS=Mus musculus OX=10090 GN=Nme1 PE=1 SV=1	150.036	89	15	327	9	17.2	7.37	Nme1	1.044	1.066	1.044	1	0.131093	0.0575462	0.347047	0.954913	1.89483e+10	2.02076e+10	2.04059e+10	1.95512e+10	4.18	3.84	4.58	32.18	3	3	3	3	1.95465e+10	1.79878e+10	1.89483e+10	1.90934e+10	2.05636e+10	2.02076e+10	2.11078e+10	2.04059e+10	1.92689e+10	3.07655e+10	1.72125e+10	1.95512e+10	15849435989	1.50043e+10	1.80609e+10	17964286168	1.61499e+10	1.71327e+10
High	Master Protein	O54865	Guanylate cyclase soluble subunit beta-1 OS=Mus musculus OX=10090 GN=Gucy1b1 PE=1 SV=1	149.993	59	24	170	24	70.6	5.31	Gucy1b1	0.96	0.944	0.984	1.05	0.698884	0.493284	0.979567	0.251889	2.30604e+09	2.22575e+09	2.04526e+09	2.43043e+09	8.31	2.97	3.79	14.89	3	3	3	3	2.19385e+09	2.57523e+09	2.30604e+09	2.22575e+09	2.1312e+09	2.25704e+09	2.03976e+09	2.04526e+09	2.17941e+09	1.96867e+09	2.65537e+09	2.43043e+09	1778902213	2148097880	2198043254	2.09413e+09	1.67376e+09	1.91359e+09
High	Master Protein	Q8BW75	Amine oxidase [flavin-containing] B OS=Mus musculus OX=10090 GN=Maob PE=1 SV=4	149.779	50	19	237	18	58.5	8.29	Maob	0.909	0.953	0.935	0.974	0.137918	0.585966	0.399436	0.465557	2.61433e+09	2.31939e+09	2.42468e+09	2.17594e+09	5.15	3.73	3.43	6.7	3	3	3	3	2.61433e+09	2.72138e+09	2.45573e+09	2.21021e+09	2.31939e+09	2.37946e+09	2.32732e+09	2.42468e+09	2.4921e+09	2.17594e+09	2.42838e+09	2.15819e+09	2.11985e+09	2.27001e+09	2.34072e+09	2.07951e+09	1.82156e+09	2.01738e+09
High	Master Protein	Q61543	Golgi apparatus protein 1 OS=Mus musculus OX=10090 GN=Glg1 PE=1 SV=1	149.714	23	20	161	20	133.6	6.84	Glg1	1.009	1.004	1.042	1.068	0.483397	0.624457	0.370528	0.189325	1.22771e+09	1.21218e+09	1.23157e+09	1.30457e+09	5.84	4.32	4.9	4.74	3	3	3	3	1.35289e+09	1.22185e+09	1.22771e+09	1.21218e+09	1.20427e+09	1.30059e+09	1.23157e+09	1.2851e+09	1164975721	1.337e+09	1.21895e+09	1.30457e+09	1097005696	1019193666	1170214060	1140495363	945793506	1.10269e+09
High	Master Protein	Q9D394	Protein RUFY3 OS=Mus musculus OX=10090 GN=Rufy3 PE=1 SV=1	149.507	56	23	258	23	53	5.49	Rufy3	0.98	0.957	0.949	0.988	0.924872	0.548304	0.443429	0.641284	5.91471e+09	6.03552e+09	5818904476	5.51279e+09	0.81	6.56	2.75	3.89	3	3	3	3	5.96357e+09	5.91471e+09	5.86797e+09	6.10868e+09	5.41022e+09	6.03552e+09	5.54844e+09	5.8237e+09	5818904476	5.26775e+09	5.69353e+09	5.51279e+09	4835609515	4933689070	5.59316e+09	5.74744e+09	4.24899e+09	5.11712e+09
High	Master Protein	Q9JHK4	Geranylgeranyl transferase type-2 subunit alpha OS=Mus musculus OX=10090 GN=Rabggta PE=1 SV=1	149.399	57	22	145	22	64.9	5.8	Rabggta	0.945	0.963	0.956	1.005	0.514134	0.779756	0.655966	0.952463	2.09335e+09	2.1955e+09	1.86813e+09	1.97164e+09	10.47	12.01	16.17	23.36	3	3	3	3	1.8455e+09	2.27768e+09	2.09335e+09	2.50605e+09	1.974e+09	2.1955e+09	1.75784e+09	1.86813e+09	2.36411e+09	1.36107e+09	2.19126e+09	1.97164e+09	1.49644e+09	1899898908	1995314064	2357853756	1.55031e+09	1861415274
High	Master Protein	Q9JMA1	Ubiquitin carboxyl-terminal hydrolase 14 OS=Mus musculus OX=10090 GN=Usp14 PE=1 SV=3	149.376	56	20	160	20	56	5.24	Usp14	0.963	0.986	0.961	0.998	0.732827	0.879094	0.692425	0.911239	2.44114e+09	2.39058e+09	2.3662e+09	2.22223e+09	7.84	6.19	3.37	2.41	3	3	3	3	2.44114e+09	2.49946e+09	2.15334e+09	2.40898e+09	2.15192e+09	2.39058e+09	2.23655e+09	2.37752e+09	2.3662e+09	2.18873e+09	2.29412e+09	2.22223e+09	1.97942e+09	2084896818	2052491085	2.26653e+09	1690042464	2.02681e+09
High	Master Protein	Q3UVX5	Metabotropic glutamate receptor 5 OS=Mus musculus OX=10090 GN=Grm5 PE=1 SV=2	149.346	27	23	127	22	131.8	7.84	Grm5	0.986	0.997	0.909	0.884	0.83265	0.70506	0.202265	0.00243275	1.82606e+09	1.83679e+09	1.82487e+09	1.72549e+09	7.06	2.42	10.79	16.2	3	3	3	3	1.82606e+09	1.67457e+09	1.92855e+09	1.83679e+09	1.79034e+09	1.87908e+09	1.82487e+09	2.18652e+09	1.82143e+09	1.31671e+09	1.80424e+09	1.72549e+09	1480679037	1.39682e+09	1838230742	1728166978	1.40607e+09	1593143354
High	Master Protein	P62881	Guanine nucleotide-binding protein subunit beta-5 OS=Mus musculus OX=10090 GN=Gnb5 PE=1 SV=1	149.285	48	14	222	14	43.5	6.46	Gnb5	0.98	0.974	0.986	1.027	0.9191	0.846608	0.947102	0.4225	5.65468e+09	5.22371e+09	5.20831e+09	5.30211e+09	2.43	6.88	6.55	3.36	3	3	3	3	5.83533e+09	5.65468e+09	5.56444e+09	5.39466e+09	4.71807e+09	5.22371e+09	4.69092e+09	5.30968e+09	5.20831e+09	5.30211e+09	5.58566e+09	5.24997e+09	4.73163e+09	4.71679e+09	5.30384e+09	5.07564e+09	3705403772	4.42884e+09
High	Master Protein	O88485	Cytoplasmic dynein 1 intermediate chain 1 OS=Mus musculus OX=10090 GN=Dync1i1 PE=1 SV=2	149.21	39	15	134	15	70.7	5.12	Dync1i1	1.008	0.977	0.989	1.002	0.52169	0.994524	0.927056	0.990881	2.01357e+09	1.99243e+09	1.98151e+09	2.02891e+09	11.37	5.64	3.89	12.42	3	3	3	3	1.73519e+09	2.17983e+09	2.01357e+09	2.12873e+09	1.90374e+09	1.99243e+09	1.85684e+09	1.98151e+09	1993121320	1.67441e+09	2.13662e+09	2.02891e+09	1406991601	1818281586	1919271386	2002849131	1495130590	1689250729
High	Master Protein	Q924M7	Mannose-6-phosphate isomerase OS=Mus musculus OX=10090 GN=Mpi PE=1 SV=1	148.76	57	14	179	14	46.5	5.95	Mpi	1.01	1.024	1.068	1.013	0.508704	0.376845	0.187054	0.786349	1.67333e+09	1.6328e+09	1.67884e+09	1.71327e+09	6.16	6.16	10.7	4.91	3	3	3	3	1.60837e+09	1.67333e+09	1.81316e+09	1.78281e+09	1.58619e+09	1.6328e+09	1.62005e+09	1.67884e+09	1970843169	1.60974e+09	1.71327e+09	1.77499e+09	1.30416e+09	1395792173	1728248290	1677385270	1245733119	1384340718
High	Master Protein	Q80UJ7	Rab3 GTPase-activating protein catalytic subunit OS=Mus musculus OX=10090 GN=Rab3gap1 PE=1 SV=4	148.545	31	26	134	26	110.1	5.73	Rab3gap1	0.952	0.987	0.954	0.961	0.675157	0.836087	0.636215	0.345181	1.53945e+09	1.37587e+09	1501292859	1.45813e+09	3.7	11.83	13.12	17.77	3	3	3	3	1.53945e+09	1.62082e+09	1.50943e+09	1.37587e+09	1.25393e+09	1.58258e+09	1.18925e+09	1.51384e+09	1501292859	1.06694e+09	1.49831e+09	1.45813e+09	1.24827e+09	1351990191	1.43874e+09	1.29451e+09	9.84795e+08	1.34177e+09
High	Master Protein	Q9DCS3	Enoyl-[acyl-carrier-protein] reductase, mitochondrial OS=Mus musculus OX=10090 GN=Mecr PE=1 SV=2	148.479	68	15	134	15	40.3	9.07	Mecr	1.059	1.01	1.051	1.018	0.190496	0.585467	0.304764	0.757263	8.83404e+08	8.90681e+08	8.95744e+08	8.98262e+08	2.92	3.22	7.2	1.25	3	3	3	3	8.47016e+08	8.83404e+08	8.96231e+08	9.31722e+08	8.75808e+08	8.90681e+08	8.14822e+08	8.95744e+08	940382459	8.98262e+08	9.15999e+08	8.95071e+08	6.8681e+08	736881455	854258341	876624286	687828050	755149015
High	Master Protein	Q8R016	Bleomycin hydrolase OS=Mus musculus OX=10090 GN=Blmh PE=1 SV=1	148.454	54	18	136	18	52.5	6.48	Blmh	1.01	0.982	0.968	1.001	0.509674	0.944717	0.786322	0.963263	2.18004e+09	2.17344e+09	2.26864e+09	2.20219e+09	4.39	5.45	6.49	7.54	3	3	3	3	2.09875e+09	2.18004e+09	2.29048e+09	2.25953e+09	2.02749e+09	2.17344e+09	2.07332e+09	2.26864e+09	2.35666e+09	2.03584e+09	2.20219e+09	2.36804e+09	1.70179e+09	1.81846e+09	2.18321e+09	2.12591e+09	1.59232e+09	1.84271e+09
High	Master Protein	Q9R0P5	Destrin OS=Mus musculus OX=10090 GN=Dstn PE=1 SV=3	148.307	80	18	378	17	18.5	7.97	Dstn	0.963	0.978	0.981	1.008	0.597424	0.917847	0.865364	0.858057	1.56983e+10	1.518e+10	1.52416e+10	1.55e+10	9.29	2.71	3.09	8.32	3	3	3	3	1.56983e+10	1.33983e+10	1.59102e+10	1.518e+10	1.47886e+10	1.56132e+10	1.55782e+10	1.52416e+10	14651492310	1.55e+10	1.34501e+10	1.56765e+10	12729134473	11176049488	15165116704	14282327166	11614432247	13237387410
High	Master Protein	P31650	Sodium- and chloride-dependent GABA transporter 3 OS=Mus musculus OX=10090 GN=Slc6a11 PE=1 SV=2	148.189	45	18	179	16	69.9	6.98	Slc6a11	0.981	0.956	0.806	0.878	0.972423	0.573593	0.000266318	3.75063e-05	4.34412e+09	4.33135e+09	4.26061e+09	3.73547e+09	10.56	8.34	1.82	20.79	3	3	3	3	4.9854e+09	4.06587e+09	4.34412e+09	4.47815e+09	3.81068e+09	4.33135e+09	4.25695e+09	4.39464e+09	4.26061e+09	2.74323e+09	4.18838e+09	3.73547e+09	4.04246e+09	3.3915e+09	4140677050	4213333766	2.99277e+09	3672266074
High	Master Protein	Q9CWZ7	Gamma-soluble NSF attachment protein OS=Mus musculus OX=10090 GN=Napg PE=1 SV=1	147.809	75	19	284	19	34.7	5.41	Napg	0.997	1.076	1.065	0.99	0.73224	0.0343188	0.189938	0.68451	1.07384e+10	1.05417e+10	1.15779e+10	1.07657e+10	4.71	1.83	5.72	21.47	3	3	3	3	1.10569e+10	1.07384e+10	1.0076e+10	1.04615e+10	1.05417e+10	1.08301e+10	1.16363e+10	1.15779e+10	1.04949e+10	1.47546e+10	1.00255e+10	1.07657e+10	8965566810	8957274590	9.60412e+09	9842842752	8279038970	9182155542
High	Master Protein	Q9JIA1	Leucine-rich glioma-inactivated protein 1 OS=Mus musculus OX=10090 GN=Lgi1 PE=1 SV=1	147.636	48	22	301	22	63.6	8.02	Lgi1	0.983	0.956	0.946	0.986	0.99274	0.527921	0.41598	0.599826	7.03143e+09	6.81313e+09	6.81864e+09	6.92626e+09	4.17	10.91	10.09	11.66	3	3	3	3	7.38005e+09	7.03143e+09	6.79414e+09	7.62532e+09	6.13086e+09	6.81313e+09	5.74108e+09	6.92648e+09	6.81864e+09	5.66858e+09	7.04715e+09	6.92626e+09	5.98418e+09	5865186581	6.47595e+09	7.1744e+09	4.81496e+09	5776397385
High	Master Protein	Q5DTL9	Sodium-driven chloride bicarbonate exchanger OS=Mus musculus OX=10090 GN=Slc4a10 PE=1 SV=2	147.539	27	21	162	16	125.7	6.51	Slc4a10	0.909	0.97	0.921	0.959	0.118115	0.826436	0.241807	0.22901	2.75863e+09	2.8059e+09	2.89004e+09	2.61796e+09	5.02	7.6	5.91	4.35	3	3	3	3	2.75863e+09	2.58831e+09	2.85977e+09	2.57036e+09	2.99371e+09	2.8059e+09	2.99264e+09	2.89004e+09	2.66342e+09	2.76165e+09	2.61796e+09	2.53478e+09	2236861826	2159008728	2725839346	2.41836e+09	2.35115e+09	2378932720
High	Master Protein	O08756	3-hydroxyacyl-CoA dehydrogenase type-2 OS=Mus musculus OX=10090 GN=Hsd17b10 PE=1 SV=4	147.499	67	13	170	13	27.4	8.41	Hsd17b10	0.932	0.941	1.034	1.084	0.384921	0.479734	0.421314	0.0525985	1.91326e+09	2.16171e+09	2.08658e+09	2.38864e+09	13.32	7.34	12.56	5.31	3	3	3	3	1.872e+09	1.91326e+09	2.36435e+09	2.22725e+09	1.93276e+09	2.16171e+09	1.84517e+09	2.08658e+09	2372345118	2.35598e+09	2.59559e+09	2.38864e+09	1517929296	1595926988	2253622803	2.09554e+09	1.51792e+09	1832772712
High	Master Protein	Q63844	Mitogen-activated protein kinase 3 OS=Mus musculus OX=10090 GN=Mapk3 PE=1 SV=5	147.425	72	21	248	13	43	6.61	Mapk3	1.002	0.99	0.984	0.996	0.66417	0.868965	0.977006	0.884754	3.16337e+09	3.14586e+09	3.19645e+09	3.14776e+09	4.58	4.79	2.45	3.21	3	3	3	3	3.16337e+09	3.04038e+09	3.33035e+09	3.14586e+09	3.08463e+09	3.37528e+09	3.07113e+09	3.19645e+09	3212723150	3.20945e+09	3.01348e+09	3.14776e+09	2565049688	2536094813	3174380144	2959826138	2422561656	2861674568
High	Master Protein	P42208	Septin-2 OS=Mus musculus OX=10090 GN=Septin2 PE=1 SV=2	147.309	54	12	137	12	41.5	6.55	Septin2	0.965	0.947	0.99	1.032	0.799432	0.524719	0.932354	0.476279	2.21815e+09	2.16089e+09	2268273756	2.25746e+09	6.26	11.64	9.99	9.25	3	3	3	3	2.09701e+09	2.21815e+09	2.37536e+09	2.44478e+09	1.93812e+09	2.16089e+09	1.90985e+09	2.29634e+09	2268273756	1.98828e+09	2.38979e+09	2.25746e+09	1700381256	1850245236	2264118924	2300207712	1522128570	1832078424
High	Master Protein	Q8R570	Synaptosomal-associated protein 47 OS=Mus musculus OX=10090 GN=Snap47 PE=1 SV=1	147.1	53	16	158	16	46.5	5.76	Snap47	0.919	0.984	1.041	1.061	0.169225	0.949181	0.376499	0.100147	2.67898e+09	2.70444e+09	2.64053e+09	2.8438e+09	29.79	6.73	8.77	8.96	3	3	3	3	1.63881e+09	3.05004e+09	2.67898e+09	2.85655e+09	2.49647e+09	2.70444e+09	2.46742e+09	2.64053e+09	2932568078	2.50633e+09	2.99241e+09	2.8438e+09	1.32884e+09	2544156675	2553518980	2687623390	1960638142	2292918996
High	Master Protein	Q9R1V7	Disintegrin and metalloproteinase domain-containing protein 23 OS=Mus musculus OX=10090 GN=Adam23 PE=1 SV=1	146.866	30	17	147	17	91.5	7.68	Adam23	0.962	0.915	0.946	1.011	0.79077	0.203491	0.518982	0.810931	1.92206e+09	1.78811e+09	1838462053	1.84146e+09	4.66	5.81	2.92	6.77	3	3	3	3	1.92206e+09	2.05487e+09	1.88072e+09	1.93053e+09	1.72469e+09	1.78811e+09	1.75197e+09	1.84816e+09	1838462053	1.71226e+09	1.96126e+09	1.84146e+09	1558519438	1.71404e+09	1.79265e+09	1.81637e+09	1.35451e+09	1516015898
High	Master Protein	P62897	Cytochrome c, somatic OS=Mus musculus OX=10090 GN=Cycs PE=1 SV=2	146.772	66	13	349	13	11.6	9.58	Cycs	0.942	0.945	1.08	1.151	0.27968	0.369903	0.120177	8.42919e-06	2.61578e+10	2.61259e+10	2.49908e+10	2.72164e+10	7.04	8.61	8.94	7.96	3	3	3	3	2.61578e+10	2.41462e+10	2.78065e+10	2.78867e+10	2.34715e+10	2.61259e+10	2.32635e+10	2.49908e+10	27751606220	3.08422e+10	2.67249e+10	2.72164e+10	21210271123	20141306842	26504292848	26237623709	1.84337e+10	22150422926
High	Master Protein	Q9D5V5	Cullin-5 OS=Mus musculus OX=10090 GN=Cul5 PE=1 SV=3	146.64	35	22	150	22	90.9	7.81	Cul5	0.972	0.952	0.969	0.998	0.989216	0.654461	0.827524	0.945243	1.35499e+09	1.32842e+09	1.3049e+09	1.33844e+09	3.3	9.76	12.59	14.8	3	3	3	3	1.30498e+09	1.35499e+09	1.39402e+09	1.36398e+09	1.1329e+09	1.32842e+09	1.09957e+09	1.3049e+09	1.4155e+09	1.02492e+09	1.3452e+09	1.33844e+09	1.05815e+09	1.13025e+09	1328737719	1283318870	8.89736e+08	1126281791
High	Master Protein	P21278	Guanine nucleotide-binding protein subunit alpha-11 OS=Mus musculus OX=10090 GN=Gna11 PE=1 SV=1	146.623	64	16	202	8	42	5.97	Gna11	0.993	1.009	0.97	0.981	0.806108	0.571208	0.783489	0.559094	3.1351e+09	3.28721e+09	3.29524e+09	3.12716e+09	2.17	11.13	8.8	11.28	3	3	3	3	3.15054e+09	3.02716e+09	3.1351e+09	3.66006e+09	2.92734e+09	3.28721e+09	3.29524e+09	3.08481e+09	3666562848	2.57836e+09	3.12716e+09	3.18303e+09	2554639075	2.52507e+09	2988276264	3443625420	2299027645	2787009474
High	Master Protein	Q8BHE3	Caytaxin OS=Mus musculus OX=10090 GN=Atcay PE=1 SV=1	146.294	47	15	176	15	42.2	4.68	Atcay	1.05	1.055	1.049	1	0.0991112	0.0947824	0.304027	0.952423	1.30916e+10	1.43201e+10	1.44089e+10	1.36982e+10	3.22	15.62	10.57	10.54	3	3	3	3	1.37183e+10	1.29037e+10	1.30916e+10	1.41386e+10	1.84568e+10	1.43201e+10	1.65776e+10	1.44089e+10	1.35313e+10	1.60433e+10	1.32241e+10	1.36982e+10	11123582712	10763495313	12478529469	1.33025e+10	14495287795	12141078207
High	Master Protein	Q9QYB5	Gamma-adducin OS=Mus musculus OX=10090 GN=Add3 PE=1 SV=2	146.278	38	23	159	22	78.7	5.95	Add3	0.91	0.919	0.907	0.999	0.0977072	0.162085	0.161748	0.951258	3.07052e+09	2.83942e+09	3.03725e+09	2.85667e+09	9.69	13.52	4.43	13.59	3	3	3	3	3.40171e+09	2.80336e+09	3.07052e+09	3.32156e+09	2.54421e+09	2.83942e+09	2.86989e+09	3.03725e+09	3133578330	2.34199e+09	2.85667e+09	3.07107e+09	2758305526	2338391520	2926716609	3.12513e+09	1998130582	2407356125
High	Master Protein	O54829	Regulator of G-protein signaling 7 OS=Mus musculus OX=10090 GN=Rgs7 PE=1 SV=2	146.262	56	21	206	17	54.8	8.13	Rgs7	0.956	0.958	0.982	1.004	0.502037	0.634275	0.93577	0.929503	3.69521e+09	3.60501e+09	3576118376	3.61745e+09	1.52	7.24	5.89	4.83	3	3	3	3	3.74809e+09	3.69521e+09	3.63558e+09	3.65572e+09	3.19536e+09	3.60501e+09	3.23963e+09	3.60941e+09	3576118376	3.36412e+09	3.61745e+09	3.69206e+09	3039172936	3082314364	3465319676	3439538776	2509522778	3056444942
High	Master Protein	Q62443	Neuronal pentraxin-1 OS=Mus musculus OX=10090 GN=Nptx1 PE=1 SV=1	146.052	37	16	175	16	47.1	6.44	Nptx1	1.003	1.014	1.043	1.067	0.609646	0.486349	0.371742	0.146495	1.55293e+09	1.56461e+09	1617958899	1.60765e+09	8.47	6.39	12.01	17.15	3	3	3	3	1.53077e+09	1.55293e+09	1.77885e+09	1.65664e+09	1.45752e+09	1.56461e+09	1.85442e+09	1.46193e+09	1617958899	2.09069e+09	1.5421e+09	1.60765e+09	1241241610	1295357995	1695545099	1558669691	1144683644	1326527398
High	Master Protein	Q6PER3	Microtubule-associated protein RP/EB family member 3 OS=Mus musculus OX=10090 GN=Mapre3 PE=1 SV=1	145.957	59	18	248	15	31.9	5.54	Mapre3	0.994	1.015	1.006	0.985	0.790931	0.44848	0.780375	0.581541	7.26626e+09	7.464e+09	7610654461	7.34662e+09	3.3	6.19	3.59	6.98	3	3	3	3	7.41943e+09	6.9523e+09	7.26626e+09	7.82958e+09	6.91915e+09	7.464e+09	7.50165e+09	8.02579e+09	7610654461	7.90745e+09	6.87889e+09	7.34662e+09	6016107037	5.79918e+09	6925961966	7366579698	5434049239	6328229297
High	Master Protein	Q9Z2U0	Proteasome subunit alpha type-7 OS=Mus musculus OX=10090 GN=Psma7 PE=1 SV=1	145.904	56	13	149	13	27.8	8.46	Psma7	1.033	1.032	1.032	1.039	0.226288	0.271959	0.428507	0.255873	3.97978e+09	4.14391e+09	4.00278e+09	4.13544e+09	4.55	1.68	3.56	6.29	3	3	3	3	3.97978e+09	4.26999e+09	3.9268e+09	4.14391e+09	4.22841e+09	4.09e+09	4.00278e+09	4.21233e+09	3935915772	4.52192e+09	4.01264e+09	4.13544e+09	3227042590	3561764026	3742899008	3898856958	3320844567	3467636690
High	Master Protein	Q9Z2W9	Glutamate receptor 3 OS=Mus musculus OX=10090 GN=Gria3 PE=1 SV=2	145.756	38	24	212	16	100.5	8.38	Gria3	0.923	0.972	0.945	0.989	0.278906	0.923882	0.517687	0.729753	1.96437e+09	1.83438e+09	1.98159e+09	2.03226e+09	5.06	9.45	7.29	18.68	3	3	3	3	1.96437e+09	1.95515e+09	2.13653e+09	2.09656e+09	1.75414e+09	1.83438e+09	1.79843e+09	1.98159e+09	2.07863e+09	1.4753e+09	2.12254e+09	2.03226e+09	1592822932	1.63087e+09	2.03647e+09	1972577697	1.37764e+09	1.55525e+09
High	Master Protein	Q8BKZ9	Pyruvate dehydrogenase protein X component, mitochondrial OS=Mus musculus OX=10090 GN=Pdhx PE=1 SV=1	145.724	45	17	224	17	54	7.75	Pdhx	0.979	1.03	1.038	1.004	0.959404	0.267012	0.36593	0.959577	4.36883e+09	4.51541e+09	4.76832e+09	3.95494e+09	3.47	9.49	8.85	30.55	3	3	3	3	4.36883e+09	4.41952e+09	4.1391e+09	4.00952e+09	4.51541e+09	4.85008e+09	4.76832e+09	4.90618e+09	4141751055	6.38367e+09	3.82202e+09	3.95494e+09	3.54251e+09	3686490473	3945256582	3.77242e+09	3.54624e+09	4.11206e+09
High	Master Protein	Q9D892	Inosine triphosphate pyrophosphatase OS=Mus musculus OX=10090 GN=Itpa PE=1 SV=2	145.573	81	11	154	11	21.9	5.87	Itpa	1.005	1.004	1.029	1.006	0.631906	0.632988	0.487694	0.90208	2.46094e+09	2.49248e+09	2.4066e+09	2.44425e+09	8.27	3.98	4.11	12.48	3	3	3	3	2.50991e+09	2.14809e+09	2.46094e+09	2.49248e+09	2.4085e+09	2.60711e+09	2.52878e+09	2.4066e+09	2331724337	2.75536e+09	2.14432e+09	2.44425e+09	2035183723	1791802362	2345685631	2345086684	1891548025	2210397098
High	Master Protein	Q6ZWR6	Nesprin-1 OS=Mus musculus OX=10090 GN=Syne1 PE=1 SV=2	145.439	5	30	86	30	1009.3	5.59	Syne1	0.856	0.872	0.95	1.037	0.0152641	0.0503187	0.635859	0.496569	1.29767e+09	1.0596e+09	1.10851e+09	1.04421e+09	12.16	13.66	1.14	35.02	3	3	3	3	1.29767e+09	1.56897e+09	1.26351e+09	9.78109e+08	1.26999e+09	1.0596e+09	1.10851e+09	1.10793e+09	1.13016e+09	8.82286e+08	1.04421e+09	1.6784e+09	1.05223e+09	1.30874e+09	1.20433e+09	9.20268e+08	9.97403e+08	8.98363e+08
High	Master Protein	Q60771	Claudin-11 OS=Mus musculus OX=10090 GN=Cldn11 PE=1 SV=1	145.358	57	8	260	8	22.1	7.91	Cldn11	1.193	0.999	0.899	0.935	9.38058e-07	0.688351	0.0829639	0.0244324	6.73209e+09	7.88082e+09	7.18159e+09	6.48295e+09	10.32	12.38	5.82	3.1	3	3	3	3	6.98169e+09	5.71929e+09	6.73209e+09	9.44413e+09	7.88082e+09	7.51314e+09	6.90062e+09	7.18159e+09	7.73206e+09	6.34493e+09	6.48295e+09	6.74259e+09	5.66117e+09	4.77068e+09	6.41681e+09	8.88565e+09	6.18931e+09	6.36989e+09
High	Master Protein	Q8JZP2	Synapsin-3 OS=Mus musculus OX=10090 GN=Syn3 PE=1 SV=2	145.074	50	17	143	16	63.3	9.38	Syn3	0.902	0.917	0.964	1.029	0.103073	0.217917	0.717303	0.500164	2.5227e+09	2.3787e+09	2.1639e+09	2.49037e+09	5.44	11.23	4.09	16.05	3	3	3	3	2.5227e+09	2.71257e+09	2.44145e+09	2.3787e+09	1.98186e+09	2.45823e+09	2.1639e+09	2.08233e+09	2259500343	1.89783e+09	2.58716e+09	2.49037e+09	2045549908	2262657022	2327108894	2238032776	1556480232	2084173386
High	Master Protein	Q5SVL6	Rap1 GTPase-activating protein 2 OS=Mus musculus OX=10090 GN=Rap1gap2 PE=1 SV=1	145.027	32	17	149	16	78.2	6.43	Rap1gap2	0.966	0.989	1.01	1.014	0.86417	0.820988	0.681479	0.78279	1.76098e+09	1.71564e+09	1739702300	1.33361e+09	2.08	1.13	21.98	8.54	3	3	3	3	1.76098e+09	1.73829e+09	1.81036e+09	1.72966e+09	1.6915e+09	1.71564e+09	1.1834e+09	1.82308e+09	1739702300	1.17337e+09	1.38601e+09	1.33361e+09	1427909659	1449975632	1.72557e+09	1627375494	1328446274	1.45458e+09
High	Master Protein	Q03137	Ephrin type-A receptor 4 OS=Mus musculus OX=10090 GN=Epha4 PE=1 SV=2	144.856	34	22	82	21	109.7	6.51	Epha4	0.968	0.992	1.057	1.106	0.945372	0.775354	0.24749	0.0328391	1.33898e+09	1.09657e+09	1.36101e+09	1.49615e+09	6.99	7.29	10.8	26.67	3	3	3	3	1.25344e+09	1.44111e+09	1.33898e+09	1.21346e+09	1.05598e+09	1.09657e+09	1.12406e+09	1.36101e+09	1.36749e+09	9.01707e+08	1.51035e+09	1.49615e+09	1.01637e+09	1.20208e+09	1.27627e+09	1.1417e+09	829332274	929707688
High	Master Protein	Q9ES28	Rho guanine nucleotide exchange factor 7 OS=Mus musculus OX=10090 GN=Arhgef7 PE=1 SV=2	144.841	39	22	163	22	97	6.8	Arhgef7	0.965	0.946	0.952	1.011	0.844629	0.527843	0.602355	0.806635	1.94192e+09	2.05739e+09	1.79297e+09	1.84208e+09	6.06	21.23	8.31	27.77	3	3	3	3	1.94192e+09	2.00545e+09	1.78087e+09	2.05739e+09	1.49583e+09	2.30492e+09	1.62259e+09	1.91662e+09	1.79297e+09	1.20256e+09	1.84208e+09	2.14285e+09	1.57462e+09	1.67282e+09	1.69747e+09	1.93573e+09	1.17477e+09	1.95418e+09
High	Master Protein	Q6GQT9	Nodal modulator 1 OS=Mus musculus OX=10090 GN=Nomo1 PE=1 SV=1	144.046	28	22	126	22	133.3	6.09	Nomo1	0.917	0.954	0.927	0.94	0.267473	0.67851	0.399517	0.208442	1.19363e+09	1.15448e+09	1.15091e+09	1.12592e+09	4.67	8.87	5.71	20.65	3	3	3	3	1.19363e+09	1.28121e+09	1.17476e+09	1.15448e+09	9.96348e+08	1.17682e+09	1.07189e+09	1.15091e+09	1201056255	8.02746e+08	1.21335e+09	1.12592e+09	967862958	1.0687e+09	1119743029	1086206843	782496382	9.97751e+08
High	Master Protein	P21550	Beta-enolase OS=Mus musculus OX=10090 GN=Eno3 PE=1 SV=3	144.024	26	10	1076	1	47	7.18	Eno3	1.041	0.986	0.968	1.008	0.552472	0.98926	0.823613	0.959942	1.55748e+08	1.62171e+08	153549584	1.50778e+08	5.65	23.97	14.76	13.56	3	3	3	3	1.55748e+08	1.54258e+08	1.70626e+08	1.62171e+08	2.37372e+08	1.58314e+08	1.80933e+08	1.35024e+08	153549584	1.82463e+08	1.41541e+08	1.50778e+08	126290032	128672904	162634768	152581200	186423312	134223504
High	Master Protein	P37040	NADPH--cytochrome P450 reductase OS=Mus musculus OX=10090 GN=Por PE=1 SV=2	143.992	37	18	138	18	77	5.53	Por	0.968	0.977	0.966	0.99	0.904118	0.999081	0.780808	0.793739	1.65662e+09	1.60323e+09	1.6058e+09	1.6187e+09	7	6.6	7.31	13.85	3	3	3	3	1.65662e+09	1.53439e+09	1.76563e+09	1.74057e+09	1.52917e+09	1.60323e+09	1.60497e+09	1.6058e+09	1817688428	1.30489e+09	1.71404e+09	1.6187e+09	1.34329e+09	1279892456	1682938144	1637638886	1200955772	1359268488
High	Master Protein	Q921F4	Heterogeneous nuclear ribonucleoprotein L-like OS=Mus musculus OX=10090 GN=Hnrnpll PE=1 SV=3	143.924	52	20	100	20	64.1	5.85	Hnrnpll	0.919	0.956	0.891	0.978	0.249996	0.677546	0.115076	0.54285	2.157e+09	1.93632e+09	1880415608	2.00796e+09	1.6	5.33	2.32	17.64	3	3	3	3	2.157e+09	2.14344e+09	2.20929e+09	2.01398e+09	1.81104e+09	1.93632e+09	1.81085e+09	1.88969e+09	1880415608	1.47966e+09	2.07852e+09	2.00796e+09	1749025301	1787928470	2105825756	1894878324	1422323448	1641677958
High	Master Protein	P60202	Myelin proteolipid protein OS=Mus musculus OX=10090 GN=Plp1 PE=1 SV=2	143.922	72	12	708	12	30.1	8.35	Plp1	1.186	1.061	1.073	1.003	2.05553e-06	0.0725507	0.152762	0.990144	2.08544e+11	2.53323e+11	2.30126e+11	2.31708e+11	2.93	3.69	3.57	20.43	3	3	3	3	2.06537e+11	2.1812e+11	2.08544e+11	2.41034e+11	2.53323e+11	2.59224e+11	2.17371e+11	2.32381e+11	2.30126e+11	1.63984e+11	2.31708e+11	2.4563e+11	1.67472e+11	1.81942e+11	1.98778e+11	2.2678e+11	1.98951e+11	2.19779e+11
High	Master Protein	Q8R2R9	AP-3 complex subunit mu-2 OS=Mus musculus OX=10090 GN=Ap3m2 PE=1 SV=1	143.828	67	17	196	14	46.9	7.56	Ap3m2	0.943	0.948	0.957	1.024	0.394591	0.491945	0.628301	0.507193	2.92811e+09	2.81817e+09	2.90373e+09	3.21048e+09	0.94	10.27	7.85	24.71	3	3	3	3	2.92811e+09	2.89473e+09	2.94933e+09	3.0427e+09	2.4759e+09	2.81817e+09	2.72064e+09	2.90373e+09	3178004398	2.0192e+09	3.24523e+09	3.21048e+09	2374282239	2414609228	2811202040	2862765144	1944484904	2389335330
High	Master Protein	Q9WVK8	Cholesterol 24-hydroxylase OS=Mus musculus OX=10090 GN=Cyp46a1 PE=1 SV=1	143.784	55	21	175	21	56.8	8.82	Cyp46a1	0.934	0.906	0.916	1.021	0.40402	0.153585	0.247154	0.636318	1.84996e+09	1.81729e+09	1759755591	1.95339e+09	6.67	12.29	10.27	21.07	3	3	3	3	1.84996e+09	2.07175e+09	1.84926e+09	1.86431e+09	1.47716e+09	1.81729e+09	1.51441e+09	1.85486e+09	1759755591	1.36429e+09	1.95339e+09	2.07026e+09	1500059595	1728130175	1.76266e+09	1754067859	1.16011e+09	1.54076e+09
High	Master Protein	P51660	Peroxisomal multifunctional enzyme type 2 OS=Mus musculus OX=10090 GN=Hsd17b4 PE=1 SV=3	143.603	46	22	122	22	79.4	8.57	Hsd17b4	1.036	1.027	1.002	0.98	0.177154	0.29646	0.777733	0.476505	4.75615e+09	4.23089e+09	4.37139e+09	4.28419e+09	11.31	3.66	4.89	12.73	3	3	3	3	4.75615e+09	4.93828e+09	3.96905e+09	4.23089e+09	3.99948e+09	4.28817e+09	4.59305e+09	4.37139e+09	4164901200	3.73324e+09	4.82337e+09	4.28419e+09	3856569792	4119207188	3783165140	3980695825	3.14105e+09	3635651184
High	Master Protein	P08414	Calcium/calmodulin-dependent protein kinase type IV OS=Mus musculus OX=10090 GN=Camk4 PE=1 SV=2	143.355	48	19	202	19	52.6	4.93	Camk4	0.984	0.959	0.97	1.016	0.981971	0.647933	0.773823	0.67061	2.60295e+09	2.62739e+09	2.63895e+09	2.57082e+09	3.09	2.43	6.21	5.1	3	3	3	3	2.52314e+09	2.60295e+09	2.68403e+09	2.69571e+09	2.62739e+09	2.56793e+09	2.43335e+09	2.75305e+09	2.63895e+09	2.57082e+09	2.3977e+09	2.65147e+09	2.04591e+09	2171223103	2558333975	2.5363e+09	2.06346e+09	2.17717e+09
High	Master Protein	O70310	Glycylpeptide N-tetradecanoyltransferase 1 OS=Mus musculus OX=10090 GN=Nmt1 PE=1 SV=1	143.1	54	18	125	13	56.9	8	Nmt1	0.974	0.932	0.985	1.008	0.993427	0.389041	0.985472	0.902542	1.63476e+09	1.62171e+09	1.42406e+09	1.58892e+09	6.81	12.44	7.96	9.12	3	3	3	3	1.55547e+09	1.63476e+09	1.77783e+09	1.74189e+09	1.35907e+09	1.62171e+09	1.38187e+09	1.42406e+09	1602158989	1.37393e+09	1.63633e+09	1.58892e+09	1261269670	1.36362e+09	1694573642	1638880226	1067366896	1374942699
High	Master Protein	Q9R1V4	Disintegrin and metalloproteinase domain-containing protein 11 OS=Mus musculus OX=10090 GN=Adam11 PE=1 SV=2	142.458	27	15	135	15	84.1	7.5	Adam11	0.994	0.987	0.998	0.994	0.813368	0.87809	0.919053	0.833235	5.72569e+08	4.55423e+08	6.93988e+08	4.59932e+08	17.29	10.28	18.17	17.77	3	3	3	3	7.49688e+08	5.72569e+08	5.53713e+08	4.76705e+08	3.89817e+08	4.55423e+08	6.93988e+08	7.27553e+08	5.10183e+08	4.2805e+08	5.93437e+08	4.59932e+08	6.07891e+08	4.77602e+08	5.27781e+08	448514694	3.06148e+08	3.86123e+08
High	Master Protein	Q9QYF9	Protein NDRG3 OS=Mus musculus OX=10090 GN=Ndrg3 PE=1 SV=1	142.13	50	9	107	9	41.5	5.25	Ndrg3	0.923	0.94	1.048	1.075	0.202138	0.42067	0.303657	0.0451038	2.7477e+09	2.60272e+09	2.2607e+09	2.87775e+09	8.63	4.71	12.5	2.56	3	3	3	3	2.42663e+09	2.7477e+09	2.8765e+09	2.6348e+09	2.41281e+09	2.60272e+09	2.23904e+09	2.2607e+09	2774624092	2.87775e+09	2.79038e+09	2.93598e+09	1967658014	2291962422	2741786608	2478994002	1894934710	2206672168
High	Master Protein	Q9CPW0	Contactin-associated protein-like 2 OS=Mus musculus OX=10090 GN=Cntnap2 PE=1 SV=2	141.877	28	26	154	26	148.1	6.77	Cntnap2	0.99	0.983	0.957	0.977	0.877604	0.966048	0.617158	0.498243	2.91735e+09	2.60367e+09	2.81319e+09	2.78447e+09	5.02	5.77	9.64	11.71	3	3	3	3	2.91735e+09	3.01262e+09	2.72789e+09	2.86773e+09	2.60367e+09	2.5943e+09	2.38785e+09	2.81319e+09	2856017300	2.34687e+09	2.96033e+09	2.78447e+09	2365557440	2.51294e+09	2600133522	2698150266	2044826778	2199532569
High	Master Protein	P84084	ADP-ribosylation factor 5 OS=Mus musculus OX=10090 GN=Arf5 PE=1 SV=2	141.586	69	13	405	5	20.5	6.79	Arf5	0.978	0.959	0.978	1.012	0.914217	0.643368	0.891712	0.734982	3.14594e+09	3.47455e+09	2969649334	3.31751e+09	5.85	9.77	9.14	5.73	3	3	3	3	3.02713e+09	3.39283e+09	3.14594e+09	2.93843e+09	3.52069e+09	3.47455e+09	3.45543e+09	2.95157e+09	2969649334	3.44487e+09	3.31751e+09	3.07518e+09	2454571190	2830088728	2998611616	2764664798	2765020004	2945842192
High	Master Protein	B9EJA2	Cortactin-binding protein 2 OS=Mus musculus OX=10090 GN=Cttnbp2 PE=1 SV=2	141.533	14	18	114	18	178.7	8.19	Cttnbp2	0.981	1.012	1.035	1.008	0.865376	0.542539	0.434793	0.90461	1.32301e+09	1.1798e+09	1.29732e+09	1.45282e+09	6.17	17.52	4.04	6.98	3	3	3	3	1.32301e+09	1.41862e+09	1.25496e+09	1.1798e+09	1.06262e+09	1.48416e+09	1.38e+09	1.29732e+09	1280429586	1.5406e+09	1.33956e+09	1.45282e+09	1072771646	1183329655	1196191311	1110030655	834545210	1258321168
High	Master Protein	Q8R0A7	Uncharacterized protein KIAA0513 OS=Mus musculus OX=10090 GN=Kiaa0513 PE=1 SV=1	141.311	40	17	277	17	46.3	5.02	Kiaa0513	0.987	1.014	1.041	1.024	0.928107	0.470032	0.383643	0.49793	4.88786e+09	4.72077e+09	4984597496	4.91026e+09	0.97	3.53	1.8	11.16	3	3	3	3	4.95563e+09	4.88786e+09	4.86447e+09	4.72077e+09	4.70815e+09	5.00834e+09	4.87559e+09	5.05279e+09	4984597496	5.82897e+09	4.76567e+09	4.91026e+09	4.01832e+09	4077149790	4.63665e+09	4.44161e+09	3697616114	4246240462
High	Master Protein	Q91ZU6	Dystonin OS=Mus musculus OX=10090 GN=Dst PE=1 SV=2	141.256	7	30	87	28	833.7	5.31	Dst	1.016	0.951	1.022	1.056	0.418283	0.639553	0.551437	0.293816	1.29473e+09	1.21165e+09	1.1756e+09	1.29524e+09	2.39	11.38	13.09	17.42	3	3	3	3	1.262e+09	1.29473e+09	1.3238e+09	1.32057e+09	1.05052e+09	1.21165e+09	9.35464e+08	1.1756e+09	1193942930	9.45806e+08	1.31004e+09	1.29524e+09	1.0233e+09	1079985387	1261804300	1242480489	8.25037e+08	1027275189
High	Master Protein	Q69ZK9	Neuroligin-2 OS=Mus musculus OX=10090 GN=Nlgn2 PE=1 SV=2	141.056	27	14	115	8	90.9	6.18	Nlgn2	0.992	1.012	0.958	0.91	0.822208	0.547017	0.71051	0.0726681	8.96016e+08	8.65952e+08	922594754	8.53986e+08	2.8	1.82	0.64	9.79	3	3	3	3	8.96016e+08	8.84344e+08	9.32892e+08	8.65952e+08	8.45727e+08	8.76565e+08	9.31405e+08	9.20076e+08	922594754	7.55113e+08	8.53986e+08	9.18856e+08	726542206	737665430	889202205	814743610	6.64203e+08	743181070
High	Master Protein	Q91XL9	Oxysterol-binding protein-related protein 1 OS=Mus musculus OX=10090 GN=Osbpl1a PE=1 SV=2	140.962	30	19	183	19	107.7	6.44	Osbpl1a	1.005	1.015	1.08	1.058	0.571549	0.467693	0.145205	0.185618	2.13625e+09	1.99935e+09	2.22195e+09	2.29493e+09	5.22	7.62	1.77	6.07	3	3	3	3	2.13625e+09	1.98357e+09	2.19665e+09	1.99935e+09	1.93992e+09	2.23631e+09	2.16258e+09	2.23648e+09	2.22195e+09	2.51641e+09	2.24915e+09	2.29493e+09	1.7322e+09	1.65457e+09	2.09378e+09	1.88112e+09	1.52354e+09	1.89602e+09
High	Master Protein	Q8VEH5	EPM2A-interacting protein 1 OS=Mus musculus OX=10090 GN=Epm2aip1 PE=1 SV=1	140.757	42	17	130	17	70.1	5.87	Epm2aip1	1.011	1.005	0.916	0.904	0.522396	0.617627	0.256378	0.00868675	2.3679e+09	2.33449e+09	2291251508	2.25692e+09	2.3	1.91	2.74	7.97	3	3	3	3	2.3999e+09	2.3679e+09	2.29444e+09	2.28287e+09	2.33449e+09	2.3713e+09	2.2661e+09	2.38645e+09	2291251508	1.96166e+09	2.25692e+09	2.26314e+09	1945979908	1975159703	2186989896	2147874748	1833426032	2010463860
High	Master Protein	Q9Z2Y3	Homer protein homolog 1 OS=Mus musculus OX=10090 GN=Homer1 PE=1 SV=2	140.718	57	18	192	17	41.4	5.53	Homer1	0.89	0.912	0.89	0.984	0.0302551	0.140401	0.0812868	0.608778	3.5589e+09	3.19892e+09	3420202880	3.41857e+09	4.07	2.83	4.43	9.06	3	3	3	3	3.47477e+09	3.5589e+09	3.7599e+09	3.21657e+09	3.19892e+09	3.05352e+09	3.20448e+09	3.49159e+09	3420202880	2.95433e+09	3.41857e+09	3.51159e+09	2817550026	2968618262	3583814420	3026354642	2512318994	2588875790
High	Master Protein	Q9Z2W0	Aspartyl aminopeptidase OS=Mus musculus OX=10090 GN=Dnpep PE=1 SV=2	140.44	51	16	174	16	52.2	7.25	Dnpep	0.953	0.954	0.953	0.974	0.497019	0.564411	0.581253	0.448504	3.2171e+09	3.06039e+09	3.14706e+09	2.57641e+09	2.59	9.73	5.14	7.21	3	3	3	3	3.2171e+09	3.09369e+09	3.25017e+09	3.06039e+09	2.57586e+09	3.06933e+09	3.19293e+09	2.89851e+09	3.14706e+09	2.47694e+09	2.84382e+09	2.57641e+09	2608612191	2580570261	3097956699	2.87942e+09	2.02299e+09	2602281987
High	Master Protein	Q60737	Casein kinase II subunit alpha OS=Mus musculus OX=10090 GN=Csnk2a1 PE=1 SV=2	140.193	52	13	169	11	45.1	7.74	Csnk2a1	0.935	0.926	0.987	1.064	0.2942	0.253657	0.967832	0.0748625	2.77127e+09	2.67582e+09	2653860938	3.05366e+09	8.06	7.36	4.25	7.71	3	3	3	3	2.77127e+09	3.12276e+09	2.68857e+09	2.70516e+09	2.36257e+09	2.67582e+09	2.46792e+09	2.6633e+09	2653860938	2.72841e+09	3.05366e+09	3.17304e+09	2247108056	2604819224	2562658084	2545188406	1855475998	2268648032
High	Master Protein	Q9WTX5	S-phase kinase-associated protein 1 OS=Mus musculus OX=10090 GN=Skp1 PE=1 SV=3	140.048	90	16	261	16	18.7	4.54	Skp1	1.206	1.218	1.113	0.983	2.16534e-07	5.98676e-07	0.0359714	0.537324	6.41863e+09	7.09601e+09	6.97575e+09	6.24063e+09	8.54	21.13	20.09	38.57	3	3	3	3	6.69313e+09	5.66121e+09	6.41863e+09	6.53003e+09	9.60467e+09	7.09601e+09	9.21692e+09	6.97575e+09	6.34522e+09	1.10354e+10	5.66311e+09	6.24063e+09	5.42719e+09	4.72224e+09	6118024576	6143877553	7543166832	6016235961
High	Master Protein	P50544	Very long-chain specific acyl-CoA dehydrogenase, mitochondrial OS=Mus musculus OX=10090 GN=Acadvl PE=1 SV=3	139.944	42	18	133	18	70.8	8.75	Acadvl	0.966	0.974	0.923	0.968	0.888958	0.954107	0.365253	0.503064	1.27524e+09	1.27524e+09	1.15263e+09	1.11492e+09	8.86	11.28	9.24	16.41	3	3	3	3	1.27524e+09	1.11519e+09	1.32516e+09	1.30469e+09	1.05464e+09	1.27524e+09	1.0048e+09	1.20425e+09	1.15263e+09	8.77487e+08	1.22071e+09	1.11492e+09	1034038692	9.30227e+08	1.2631e+09	1227540263	8.28273e+08	1.08119e+09
High	Master Protein	P58389	Serine/threonine-protein phosphatase 2A activator OS=Mus musculus OX=10090 GN=Ptpa PE=1 SV=1	139.269	76	15	245	15	36.7	6.39	Ptpa	0.992	1.006	0.973	0.973	0.847522	0.582562	0.79855	0.35471	4.06045e+09	3.97412e+09	3.99995e+09	3.89506e+09	2.81	1.96	0.15	3.26	3	3	3	3	3.94822e+09	4.06045e+09	4.17627e+09	4.07061e+09	3.91574e+09	3.97412e+09	3.99995e+09	4.00048e+09	3989720582	3.77555e+09	4.02952e+09	3.89506e+09	3.20145e+09	3386980838	3980679918	3829888704	3075279988	3369395383
High	Master Protein	Q7TQD2	Tubulin polymerization-promoting protein OS=Mus musculus OX=10090 GN=Tppp PE=1 SV=1	139.056	60	15	271	15	23.6	9.42	Tppp	1.065	1.116	1.163	1.094	0.0441535	0.00300006	0.00410235	0.00489007	1.64536e+10	1.72309e+10	1.83932e+10	1.7685e+10	2.8	12.24	12.12	36.8	3	3	3	3	1.64536e+10	1.66658e+10	1.57917e+10	1.6427e+10	2.05986e+10	1.72309e+10	2.07282e+10	1.83932e+10	1.62558e+10	3.10964e+10	1.67208e+10	1.7685e+10	13341553363	13901548292	15052162141	15455543636	16177378189	1.46089e+10
High	Master Protein	Q9R0X4	Acyl-coenzyme A thioesterase 9, mitochondrial OS=Mus musculus OX=10090 GN=Acot9 PE=1 SV=1	138.946	51	20	196	20	50.5	8.59	Acot9	0.926	0.937	0.942	1.003	0.272341	0.413432	0.475154	0.972	2.42991e+09	2.38503e+09	2.23587e+09	2.53767e+09	6.04	9.09	4.3	19.91	3	3	3	3	2.42991e+09	2.37458e+09	2.6582e+09	2.43947e+09	2.05419e+09	2.38503e+09	2.19352e+09	2.37979e+09	2.23587e+09	1.76597e+09	2.53767e+09	2.57445e+09	1970311706	1980726722	2533713344	2295207746	1613287850	2022111745
High	Master Protein	Q9CZD3	Glycine--tRNA ligase OS=Mus musculus OX=10090 GN=Gars1 PE=1 SV=1	138.843	39	22	207	22	81.8	6.65	Gars1	0.947	0.946	0.941	0.984	0.449708	0.455117	0.417418	0.632255	2.71729e+09	2.64176e+09	2.54058e+09	2.60714e+09	1.92	8.43	6	19.96	3	3	3	3	2.74849e+09	2.71729e+09	2.64698e+09	2.65859e+09	2.28159e+09	2.64176e+09	2.3919e+09	2.54058e+09	2.69688e+09	2.09093e+09	2.60714e+09	3.13309e+09	2228640535	2.2666e+09	2.52302e+09	2501376988	1.79188e+09	2.23978e+09
High	Master Protein	P35585	AP-1 complex subunit mu-1 OS=Mus musculus OX=10090 GN=Ap1m1 PE=1 SV=3	138.787	58	19	207	19	48.5	7.3	Ap1m1	0.923	0.966	0.972	0.997	0.240377	0.742638	0.794465	0.924867	2.72073e+09	2.40179e+09	2559260006	2.66695e+09	7.46	4.03	5.34	16.71	3	3	3	3	2.72073e+09	2.8675e+09	2.47109e+09	2.39623e+09	2.40179e+09	2.57026e+09	2.36573e+09	2.62377e+09	2559260006	2.04065e+09	2.66695e+09	2.83976e+09	2206128722	2.39189e+09	2355366548	2254529063	1.88628e+09	2.17916e+09
High	Master Protein	Q3UHB1	5'-nucleotidase domain-containing protein 3 OS=Mus musculus OX=10090 GN=Nt5dc3 PE=1 SV=1	138.608	46	18	184	18	63.1	8.56	Nt5dc3	0.946	0.942	0.984	1.029	0.507038	0.465137	0.964691	0.464104	2.28381e+09	2.32687e+09	2.10664e+09	2.65088e+09	1.24	11.31	11.23	14.43	3	3	3	3	2.28381e+09	2.24275e+09	2.29704e+09	2.32687e+09	2.71571e+09	2.1901e+09	2.07561e+09	2.10664e+09	2525332469	2.65088e+09	2.36064e+09	3.13639e+09	1.85185e+09	1870763264	2189460627	2.18927e+09	2132822952	1856836820
High	Master Protein	Q61151	Serine/threonine-protein phosphatase 2A 56 kDa regulatory subunit epsilon isoform OS=Mus musculus OX=10090 GN=Ppp2r5e PE=1 SV=3	138.301	43	18	192	13	54.7	6.95	Ppp2r5e	0.926	0.968	0.988	1.017	0.217757	0.800432	0.961721	0.64134	2.97659e+09	2.75071e+09	2.98447e+09	2.94589e+09	4.03	5.69	2.94	1.68	3	3	3	3	3.18899e+09	2.97659e+09	2.97643e+09	2.9532e+09	2.75071e+09	2.641e+09	2.98447e+09	2.85313e+09	3.01676e+09	2.87964e+09	2.97611e+09	2.94589e+09	2.58582e+09	2.48289e+09	2.83704e+09	2.77856e+09	2160305880	2239132514
High	Master Protein	Q8BHZ0	Protein FAM49A OS=Mus musculus OX=10090 GN=Fam49a PE=1 SV=1	138.231	67	15	157	13	37.3	6.01	Cyria	0.958	1.042	0.952	0.9	0.692171	0.222225	0.598014	0.00775388	2.23647e+09	2.16375e+09	2.29043e+09	1.77969e+09	10.79	5.41	5.45	8.85	3	3	3	3	2.28461e+09	2.23647e+09	1.86475e+09	2.25967e+09	2.16375e+09	2.02806e+09	2.48114e+09	2.29043e+09	2.23951e+09	1.76323e+09	1.77969e+09	2.05719e+09	1852496393	1.86553e+09	1.77742e+09	2.12604e+09	1.69933e+09	1719460308
High	Master Protein	Q62433	Protein NDRG1 OS=Mus musculus OX=10090 GN=Ndrg1 PE=1 SV=1	138.22	58	12	110	12	43	6.1	Ndrg1	1.074	1.053	1.083	1.04	0.0769345	0.168157	0.127515	0.424451	1.45823e+09	1.60669e+09	1.4898e+09	1.55704e+09	5.73	9.5	2.47	10.31	3	3	3	3	1.43785e+09	1.45823e+09	1.59547e+09	1.76293e+09	1.4573e+09	1.60669e+09	1.5386e+09	1.4898e+09	1466005813	1.7854e+09	1.46443e+09	1.55704e+09	1165896480	1.21636e+09	1520747875	1.65868e+09	1.14451e+09	1.36221e+09
High	Master Protein	Q8K0S0	Phytanoyl-CoA hydroxylase-interacting protein OS=Mus musculus OX=10090 GN=Phyhip PE=1 SV=1	138.16	71	17	270	13	37.5	7.01	Phyhip	0.971	0.939	0.961	1.018	0.754907	0.292454	0.595695	0.617269	6.88042e+09	6.64057e+09	6804451691	6.75063e+09	4.64	6.4	3.45	10.29	3	3	3	3	6.88042e+09	7.26404e+09	6.62565e+09	6.64057e+09	6.2455e+09	7.09697e+09	6.49042e+09	6.94558e+09	6804451691	5.73211e+09	6.98912e+09	6.75063e+09	5579048062	6059215354	6315357926	6247875502	4904992713	6.01705e+09
High	Master Protein	Q61838	Pregnancy zone protein OS=Mus musculus OX=10090 GN=Pzp PE=1 SV=3	137.722	25	24	129	24	165.7	6.68	Pzp	1.08	1.116	1.06	0.958	0.0179264	0.0029878	0.222321	0.147321	5.77708e+09	5.98231e+09	5750020046	5.97631e+09	2.6	0.56	12.34	4.7	3	3	3	3	5.74435e+09	6.02243e+09	5.77708e+09	6.02307e+09	5.95611e+09	5.98231e+09	5.25229e+09	6.68555e+09	5750020046	6.10833e+09	5.97631e+09	5.5771e+09	4657856295	5.02355e+09	5.50652e+09	5666890010	4.67772e+09	5.07201e+09
High	Master Protein	Q8BNW9	Kelch repeat and BTB domain-containing protein 11 OS=Mus musculus OX=10090 GN=Kbtbd11 PE=1 SV=3	137.673	40	18	174	18	67.9	5.39	Kbtbd11	0.945	0.953	0.916	0.954	0.498629	0.620563	0.229927	0.213369	2.43655e+09	2.30949e+09	2.21304e+09	2.38557e+09	4.01	4.55	4.86	12.04	3	3	3	3	2.47841e+09	2.43655e+09	2.29439e+09	2.30949e+09	2.15872e+09	2.35678e+09	2.21304e+09	2.39562e+09	2197070872	1.94832e+09	2.44799e+09	2.38557e+09	2009643281	2032420088	2186937044	2172918308	1695378718	1998159828
High	Master Protein	Q8CAY6	Acetyl-CoA acetyltransferase, cytosolic OS=Mus musculus OX=10090 GN=Acat2 PE=1 SV=2	137.48	59	13	159	13	41.3	7.5	Acat2	0.977	0.971	1.021	1.037	0.943444	0.860696	0.571451	0.355471	2.59171e+09	2.52709e+09	2.43937e+09	2.53861e+09	4.83	8.3	5.82	6.19	3	3	3	3	2.53086e+09	2.59171e+09	2.77503e+09	2.67899e+09	2.26999e+09	2.52709e+09	2.32073e+09	2.60502e+09	2.43937e+09	2.40905e+09	2.53861e+09	2.72409e+09	2.05217e+09	2.16185e+09	2.64506e+09	2520569678	1.78277e+09	2.14255e+09
High	Master Protein	P54775	26S proteasome regulatory subunit 6B OS=Mus musculus OX=10090 GN=Psmc4 PE=1 SV=2	137.431	54	14	235	14	47.4	5.21	Psmc4	0.959	0.985	1.009	1.006	0.743867	0.880066	0.67482	0.93751	2.02031e+09	1.98577e+09	2.1607e+09	2.05214e+09	6.19	5.26	2.84	7.05	3	3	3	3	1.9659e+09	2.20958e+09	2.02031e+09	2.05803e+09	1.85405e+09	1.98577e+09	2.1607e+09	2.25923e+09	2144499382	2.29679e+09	2.02446e+09	2.05214e+09	1.59407e+09	1843093376	1925697864	1936324260	1456102826	1683598282
High	Master Protein	Q9D2G2	Dihydrolipoyllysine-residue succinyltransferase component of 2-oxoglutarate dehydrogenase complex, mitochondrial OS=Mus musculus OX=10090 GN=Dlst PE=1 SV=1	137.337	38	14	316	14	49	8.95	Dlst	1.059	1.097	1.059	0.983	0.0596801	0.0101087	0.227672	0.530991	1.18098e+10	1.26587e+10	1.28924e+10	1.19907e+10	3.56	22.47	21.06	25.59	3	3	3	3	1.23683e+10	1.18098e+10	1.15355e+10	1.15085e+10	1.73798e+10	1.26587e+10	1.70718e+10	1.28924e+10	11475598456	1.74217e+10	1.10232e+10	1.19907e+10	10028925407	9850973861	10995290454	10827951740	13649466258	10732468205
High	Master Protein	Q91Z53	Glyoxylate reductase/hydroxypyruvate reductase OS=Mus musculus OX=10090 GN=Grhpr PE=1 SV=1	137.24	74	14	153	14	35.3	7.65	Grhpr	1.015	0.986	0.998	1.004	0.499731	0.894157	0.832072	0.958484	2.48044e+09	2.44298e+09	2.37643e+09	2.5008e+09	3.89	4.72	2.34	3.11	3	3	3	3	2.63696e+09	2.48044e+09	2.45581e+09	2.6153e+09	2.44298e+09	2.3914e+09	2.47097e+09	2.37643e+09	2.37047e+09	2.42894e+09	2.5008e+09	2.58441e+09	2138200878	2069033109	2340797804	2460641804	1.91863e+09	2027510674
High	Master Protein	Q61735	Leukocyte surface antigen CD47 OS=Mus musculus OX=10090 GN=Cd47 PE=1 SV=2	137.193	43	14	207	14	33.1	8.63	Cd47	0.979	0.948	0.902	1.044	0.910008	0.412265	0.0987622	0.191255	5.27789e+09	5.06057e+09	5.03296e+09	5.02613e+09	7.93	6.39	5.16	6.26	3	3	3	3	5.27789e+09	4.7043e+09	5.49667e+09	5.6146e+09	5.06057e+09	5.0142e+09	4.84051e+09	5.03296e+09	5.35868e+09	4.58241e+09	5.02613e+09	5.17555e+09	4.27962e+09	3.92404e+09	5.23925e+09	5.28258e+09	3.97439e+09	4.2512e+09
High	Master Protein	O55029	Coatomer subunit beta' OS=Mus musculus OX=10090 GN=Copb2 PE=1 SV=2	136.871	33	19	95	19	102.4	5.3	Copb2	0.901	0.916	0.978	1.029	0.167814	0.266384	0.936515	0.571022	1.31339e+09	1.29814e+09	1.2822e+09	1.40865e+09	7.44	14.17	6.69	27.77	3	3	3	3	1.23328e+09	1.31339e+09	1.42941e+09	1.36372e+09	1.03396e+09	1.29814e+09	1.26396e+09	1.42573e+09	1.2822e+09	8.8132e+08	1.56041e+09	1.40865e+09	1000012263	1.09555e+09	1.36246e+09	1283080556	812033088	1100610040
High	Master Protein	Q8R191	Synaptogyrin-3 OS=Mus musculus OX=10090 GN=Syngr3 PE=1 SV=1	136.765	68	11	213	11	24.5	8.18	Syngr3	1.061	0.988	0.938	0.919	0.0540584	0.880756	0.330947	0.00500002	7.00139e+09	7.53927e+09	7.60092e+09	6.77026e+09	5.6	7.59	4.87	7.41	3	3	3	3	7.00139e+09	6.72646e+09	7.50808e+09	7.17368e+09	8.31497e+09	7.53927e+09	7.97802e+09	7.60092e+09	7.23702e+09	6.24138e+09	7.24117e+09	6.77026e+09	5.67714e+09	5.6108e+09	7.15645e+09	6749464172	6.53028e+09	6.39204e+09
High	Master Protein	Q9CQW2	ADP-ribosylation factor-like protein 8B OS=Mus musculus OX=10090 GN=Arl8b PE=1 SV=1	136.717	67	11	221	5	21.5	8.43	Arl8b	0.959	0.946	0.992	1.078	0.514243	0.382402	0.973756	0.018086	6.50265e+09	6.34021e+09	6171877836	6.35226e+09	2.98	6.2	2.17	1.21	3	3	3	3	6.82814e+09	6.50265e+09	6.47415e+09	6.34021e+09	5.78977e+09	6.53287e+09	6.19725e+09	5.95612e+09	6171877836	6.31541e+09	6.35226e+09	6.46309e+09	5.53666e+09	5424109503	6170951124	5965281570	4547077060	5.53879e+09
High	Master Protein	P04370	Myelin basic protein OS=Mus musculus OX=10090 GN=Mbp PE=1 SV=2	136.617	47	14	1786	14	27.2	9.58	Mbp	1.113	1.017	1.05	1.046	0.00164188	0.42036	0.296615	0.167642	3.15932e+11	3.67248e+11	3.20995e+11	3.23683e+11	2.02	7.02	5.84	4.32	3	3	3	3	3.08098e+11	3.20717e+11	3.15932e+11	3.67248e+11	3.30325e+11	3.78485e+11	2.98792e+11	3.35739e+11	3.20995e+11	3.36954e+11	3.0904e+11	3.23683e+11	2.49824e+11	2.67522e+11	3.01136e+11	3.4553e+11	2.59425e+11	3.20892e+11
High	Master Protein	Q8BK64	Activator of 90 kDa heat shock protein ATPase homolog 1 OS=Mus musculus OX=10090 GN=Ahsa1 PE=1 SV=2	136.55	62	18	156	18	38.1	5.53	Ahsa1	0.996	0.988	1.048	1.03	0.763945	0.879335	0.288499	0.378241	3.71039e+09	3.64334e+09	3524613880	3.71013e+09	2.73	7.88	9.81	2.03	3	3	3	3	3.82403e+09	3.71039e+09	3.62147e+09	3.77232e+09	3.23608e+09	3.64334e+09	3.13775e+09	3.8211e+09	3524613880	3.70634e+09	3.84035e+09	3.71013e+09	3100751586	3094981118	3451863099	3549246878	2541501331	3.08894e+09
High	Master Protein	O35678	Monoglyceride lipase OS=Mus musculus OX=10090 GN=Mgll PE=1 SV=1	136.462	56	12	216	12	33.4	7.15	Mgll	0.959	0.994	0.998	1.008	0.608807	0.766574	0.829083	0.831569	2.9997e+09	2.83289e+09	2791686852	3.03099e+09	10.87	7.3	7.36	11.76	3	3	3	3	2.64885e+09	2.9997e+09	3.29648e+09	2.95095e+09	2.55561e+09	2.83289e+09	2.60471e+09	3.01688e+09	2791686852	2.48191e+09	3.09593e+09	3.03099e+09	2147841009	2502163600	3142093220	2776445620	2007081168	2401822268
High	Master Protein	Q8BMG7	Rab3 GTPase-activating protein non-catalytic subunit OS=Mus musculus OX=10090 GN=Rab3gap2 PE=1 SV=2	136.46	21	20	131	20	152.4	6.23	Rab3gap2	0.979	0.946	0.958	0.976	0.891079	0.568276	0.717567	0.58376	1.1833e+09	1.14969e+09	1.24233e+09	1.16945e+09	7.79	7.7	12.57	13.03	3	3	3	3	1.07714e+09	1.25895e+09	1.1833e+09	1.14969e+09	1.03274e+09	1.20245e+09	9.92668e+08	1.24233e+09	1.24859e+09	9.51505e+08	1.16945e+09	1.22742e+09	8.73408e+08	1.05014e+09	1.12788e+09	1.0817e+09	8.11078e+08	1.01948e+09
High	Master Protein	P54227	Stathmin OS=Mus musculus OX=10090 GN=Stmn1 PE=1 SV=2	136.187	72	20	396	15	17.3	5.97	Stmn1	1.103	1.17	1.141	0.921	0.00370122	4.73603e-05	0.011445	0.00668818	1.25402e+10	1.38373e+10	1.47862e+10	1.29559e+10	5.19	53.69	39.96	40.83	3	3	3	3	1.25402e+10	1.27289e+10	1.15446e+10	1.18085e+10	2.99751e+10	1.38373e+10	2.50448e+10	1.47862e+10	1.19349e+10	23379904154	1.14374e+10	1.29559e+10	1.01683e+10	1.06176e+10	1.1004e+10	11110216140	23541378196	11731723059
High	Master Protein	Q62048	Astrocytic phosphoprotein PEA-15 OS=Mus musculus OX=10090 GN=Pea15 PE=1 SV=1	136.171	53	8	204	8	15	5.02	Pea15	1.1	1.265	1.163	0.937	0.00454657	4.76891e-09	0.00484774	0.0310584	4.69297e+09	5.07048e+09	5.71069e+09	4.85216e+09	2.76	40.51	24.89	46.8	3	3	3	3	4.79503e+09	4.69297e+09	4.53841e+09	4.65244e+09	9.2948e+09	5.07048e+09	8.29987e+09	5.71069e+09	5356710492	9.61665e+09	4.29044e+09	4.85216e+09	3888092792	3914585920	4.32587e+09	4377320802	7299804241	4298926564
High	Master Protein	Q9D1T0	Leucine-rich repeat and immunoglobulin-like domain-containing nogo receptor-interacting protein 1 OS=Mus musculus OX=10090 GN=Lingo1 PE=1 SV=1	136.11	35	15	141	14	69.1	8.31	Lingo1	0.921	0.922	0.944	1.014	0.269668	0.267862	0.508473	0.766233	2.05554e+09	1.87726e+09	1.82023e+09	1.93473e+09	2.03	8.59	5.29	8.35	3	3	3	3	1.98541e+09	2.05554e+09	2.05834e+09	2.02953e+09	1.70821e+09	1.87726e+09	1.79098e+09	1.82023e+09	1974250358	1.68949e+09	1.97892e+09	1.93473e+09	1609884238	1714603612	1961942247	1909517707	1341565468	1591604488
High	Master Protein	Q80XI3	Eukaryotic translation initiation factor 4 gamma 3 OS=Mus musculus OX=10090 GN=Eif4g3 PE=1 SV=2	135.895	18	23	144	17	174.8	5.53	Eif4g3	0.957	0.942	0.951	0.999	0.772843	0.578766	0.634137	0.963898	8.07323e+08	1.65896e+09	7.31041e+08	7.50355e+08	72.2	47.49	54.39	81.16	3	3	3	3	6.21897e+08	2.23238e+09	8.07323e+08	7.33443e+08	2.14933e+09	1.65896e+09	7.31041e+08	6.93232e+08	1689340634	5.38374e+08	2.33002e+09	7.50355e+08	504270492	1862115956	769514295	690070806	1.68801e+09	1406522365
High	Master Protein	P28740	Kinesin-like protein KIF2A OS=Mus musculus OX=10090 GN=Kif2a PE=1 SV=2	135.66	40	20	169	20	79.7	6.73	Kif2a	0.913	0.947	0.983	1.029	0.179436	0.537809	0.980503	0.521628	2.33471e+09	2.13563e+09	2.31969e+09	2.27309e+09	1.97	3.94	4.8	9.72	3	3	3	3	2.33471e+09	2.41316e+09	2.33084e+09	2.13563e+09	2.0528e+09	2.22126e+09	2.14853e+09	2.31969e+09	2.35159e+09	2.00027e+09	2.42945e+09	2.27309e+09	1.89312e+09	2.01291e+09	2.22168e+09	2.00934e+09	1.6122e+09	1.88325e+09
High	Master Protein	P20108	Thioredoxin-dependent peroxide reductase, mitochondrial OS=Mus musculus OX=10090 GN=Prdx3 PE=1 SV=1	135.6	65	12	189	12	28.1	7.58	Prdx3	1.052	0.99	1.041	1.026	0.0888625	0.843833	0.367255	0.441154	6.2214e+09	6.31667e+09	6.26032e+09	6.03598e+09	6.09	3.26	3.55	20.6	3	3	3	3	6.59686e+09	5.83948e+09	6.2214e+09	6.27136e+09	6.31667e+09	6.65456e+09	6.30558e+09	6.26032e+09	5905949381	8.16849e+09	6.03598e+09	5.63315e+09	5.34912e+09	4.87094e+09	5.93003e+09	5.9005e+09	4.96088e+09	5.64196e+09
High	Master Protein	Q5SRX1	TOM1-like protein 2 OS=Mus musculus OX=10090 GN=Tom1l2 PE=1 SV=1	135.551	37	12	157	12	55.6	4.82	Tom1l2	1.026	1.059	1.185	1.129	0.331108	0.112064	0.00269777	0.00320878	2.09475e+09	2.19264e+09	2201447473	2.21104e+09	2.3	1.65	19.67	22.55	3	3	3	3	2.09475e+09	2.08366e+09	2.17297e+09	2.19264e+09	2.23793e+09	2.16638e+09	2.28482e+09	1.56023e+09	2201447473	2.9776e+09	1.94479e+09	2.21104e+09	1.69855e+09	1.73806e+09	2.0712e+09	2.06297e+09	1.75759e+09	1836726195
High	Master Protein	P70441	Na(+)/H(+) exchange regulatory cofactor NHE-RF1 OS=Mus musculus OX=10090 GN=Slc9a3r1 PE=1 SV=3	135.362	54	19	218	19	38.6	5.9	Slc9a3r1	1.167	1.225	1.171	0.992	1.90866e-05	4.4547e-07	0.00266026	0.775439	4.09572e+09	4.60994e+09	4.73716e+09	4.45115e+09	2.83	30.27	28.35	41.12	3	3	3	3	4.09572e+09	4.2525e+09	4.02437e+09	3.96401e+09	6.94e+09	4.60994e+09	7.03562e+09	4.73716e+09	4192683009	8.29708e+09	4.14208e+09	4.45115e+09	3321049729	3.54717e+09	3835896871	3729601454	5450430242	3908464686
High	Master Protein	O35295	Transcriptional activator protein Pur-beta OS=Mus musculus OX=10090 GN=Purb PE=1 SV=3	135.249	62	15	236	12	33.9	5.43	Purb	0.959	0.968	0.991	1.021	0.529537	0.742406	0.979249	0.537537	5.55655e+09	5.34285e+09	4992959186	5.09461e+09	1.27	6.4	4.3	4.81	3	3	3	3	5.59542e+09	5.55655e+09	5.45885e+09	5.34285e+09	4.81038e+09	5.42102e+09	4.79417e+09	5.22436e+09	4992959186	5.06333e+09	5.51376e+09	5.09461e+09	4537096329	4634935613	5203194584	5026895888	3777898680	4596122635
High	Master Protein	Q9JM52	Misshapen-like kinase 1 OS=Mus musculus OX=10090 GN=Mink1 PE=1 SV=3	135.243	26	27	136	20	147.2	7.44	Mink1	0.901	0.891	0.901	1.026	0.125562	0.0770952	0.156949	0.561163	2.04795e+09	1.88793e+09	1.85731e+09	1.91865e+09	7.85	9.42	4.53	11.79	3	3	3	3	2.13667e+09	2.04795e+09	1.8309e+09	1.88793e+09	1.62683e+09	1.95034e+09	1.85731e+09	1.88229e+09	1.72849e+09	1.58659e+09	1.91865e+09	1.99222e+09	1732536239	1.70828e+09	1.74515e+09	1.77629e+09	1277656090	1653559915
High	Master Protein	P32037	Solute carrier family 2, facilitated glucose transporter member 3 OS=Mus musculus OX=10090 GN=Slc2a3 PE=1 SV=1	135.194	49	15	176	15	53.4	4.98	Slc2a3	0.912	0.912	0.919	1.006	0.072984	0.109372	0.219025	0.905287	4.29092e+09	4.0814e+09	4.019e+09	4.15425e+09	3.73	5.7	5.77	14.64	3	3	3	3	4.2446e+09	4.54674e+09	4.29092e+09	4.0814e+09	3.70139e+09	4.10335e+09	3.81205e+09	4.019e+09	4276818519	3.20831e+09	4.15425e+09	4.21679e+09	3.44177e+09	3792611286	4.08997e+09	3.84004e+09	2.90694e+09	3.47896e+09
High	Master Protein	Q9CQF9	Prenylcysteine oxidase OS=Mus musculus OX=10090 GN=Pcyox1 PE=1 SV=1	135.17	55	17	110	17	56.5	6.92	Pcyox1	0.969	0.98	0.981	0.97	0.949975	0.952389	0.976754	0.500023	1.27753e+09	1.25662e+09	1.18424e+09	1.27179e+09	8.5	6.62	16.39	18.16	3	3	3	3	1.27753e+09	1.14877e+09	1.3619e+09	1.25662e+09	1.13056e+09	1.28164e+09	1.14792e+09	1.18424e+09	1.53033e+09	9.2131e+08	1.27179e+09	1.30167e+09	1035893463	958236520	1.29812e+09	1.18231e+09	8.87901e+08	1.08662e+09
High	Master Protein	P46097	Synaptotagmin-2 OS=Mus musculus OX=10090 GN=Syt2 PE=1 SV=1	135.119	45	17	236	9	47.2	7.99	Syt2	0.912	0.972	0.947	0.969	0.247356	0.9386	0.585399	0.496818	7.49003e+08	6.40542e+08	6.88238e+08	7.02439e+08	3.34	8.27	6.27	15.5	3	3	3	3	7.49003e+08	7.20203e+08	7.69782e+08	7.10911e+08	6.40542e+08	6.04901e+08	6.82327e+08	6.88238e+08	762288794	6.25149e+08	7.02439e+08	8.46536e+08	607335246	6.00749e+08	733730688	668870630	503058990	512855532
High	Master Protein	Q922B2	Aspartate--tRNA ligase, cytoplasmic OS=Mus musculus OX=10090 GN=Dars PE=1 SV=2	135.042	54	23	204	23	57.1	6.49	Dars1	0.938	0.959	0.972	0.994	0.246633	0.641753	0.78178	0.810572	3.65508e+09	3.69675e+09	3.581e+09	3.73943e+09	1.66	10.42	5.13	8.36	3	3	3	3	3.65508e+09	3.7523e+09	3.6393e+09	3.69675e+09	3.11245e+09	3.7933e+09	3.37202e+09	3.581e+09	3736174220	3.24337e+09	3.73943e+09	3.78326e+09	2963750754	3129936618	3468857634	3478137916	2444404231	3216086827
High	Master Protein	P33175	Kinesin heavy chain isoform 5A OS=Mus musculus OX=10090 GN=Kif5a PE=1 SV=3	134.792	18	13	143	5	116.9	5.94	Kif5a	0.99	0.77	1.085	1.273	0.976306	0.0722099	0.697648	0.130853	6.23899e+07	6.03246e+07	4.69291e+07	6.52666e+07	4.48	1.49	12.66	4.27	3	3	3	3	6.49087e+07	5.93415e+07	6.23899e+07	6.04065e+07	6.03246e+07	5.88186e+07	4.69291e+07	4.56306e+07	57163447	6.52666e+07	6.96424e+07	6.43321e+07	5.26318e+07	4.9499e+07	5.9468e+07	5.68343e+07	4.73768e+07	4.98684e+07
High	Master Protein	P62702	40S ribosomal protein S4, X isoform OS=Mus musculus OX=10090 GN=Rps4x PE=1 SV=2	134.67	71	21	271	21	29.6	10.15	Rps4x	0.936	0.928	0.922	0.996	0.205947	0.202665	0.222906	0.863554	4.9942e+09	4.94067e+09	4.64448e+09	4.65083e+09	7.79	11.44	4.09	13.74	3	3	3	3	4.9942e+09	4.95815e+09	5.67824e+09	4.98137e+09	4.03976e+09	4.94067e+09	4.64448e+09	4.94682e+09	4587044504	4.41969e+09	5.6885e+09	4.65083e+09	4049594602	4.13578e+09	5412315722	4.6868e+09	3172685908	4188867695
High	Master Protein	Q8CBW3	Abl interactor 1 OS=Mus musculus OX=10090 GN=Abi1 PE=1 SV=3	134.458	35	17	199	12	52.3	7.64	Abi1	1.012	1.024	1.105	1.072	0.502071	0.357648	0.0425291	0.0356047	3.52957e+09	3.5373e+09	3.80221e+09	3.96818e+09	3.99	5.81	7.56	31.81	3	3	3	3	3.65556e+09	3.52957e+09	3.37505e+09	3.45817e+09	3.8554e+09	3.5373e+09	3.80221e+09	4.0227e+09	3458383317	5.97912e+09	3.27995e+09	3.96818e+09	2964139369	2944152778	3.21699e+09	3253665512	3.02789e+09	2999042869
High	Master Protein	Q8CBY8	Dynactin subunit 4 OS=Mus musculus OX=10090 GN=Dctn4 PE=1 SV=1	134.2	53	13	112	13	53	7.72	Dctn4	0.903	0.903	0.899	0.995	0.181476	0.159785	0.161333	0.882568	1.50343e+09	1.20119e+09	1.30925e+09	1.35135e+09	2.53	3.92	8.46	15.72	3	3	3	3	1.46499e+09	1.50343e+09	1.54095e+09	1.20119e+09	1.15336e+09	1.24761e+09	1.22656e+09	1.30925e+09	1448789738	1.01982e+09	1.35135e+09	1.36617e+09	1187896946	1254072108	1468782696	1130152918	905806473	1057766258
High	Master Protein	Q5SSM3	Rho GTPase-activating protein 44 OS=Mus musculus OX=10090 GN=Arhgap44 PE=1 SV=1	133.937	30	15	155	15	88.9	6.6	Arhgap44	0.933	0.924	0.923	1.012	0.449152	0.392569	0.370736	0.854741	7.44209e+08	7.36882e+08	7.50949e+08	7.10122e+08	0.85	11.86	8.4	10.81	3	3	3	3	7.4367e+08	7.44209e+08	7.54888e+08	7.36882e+08	6.01765e+08	7.51646e+08	7.11819e+08	7.50949e+08	8.37672e+08	5.91674e+08	7.10122e+08	7.24979e+08	603011448	620773460	7.19535e+08	6.93306e+08	4.72605e+08	6.3727e+08
High	Master Protein	P28656	Nucleosome assembly protein 1-like 1 OS=Mus musculus OX=10090 GN=Nap1l1 PE=1 SV=2	133.672	44	12	183	11	45.3	4.46	Nap1l1	1.009	1.102	1.091	1.026	0.51936	0.0106978	0.0809321	0.465946	3.98229e+09	4.17013e+09	4.11123e+09	3.92156e+09	0.42	4.35	9.28	27.58	3	3	3	3	3.98447e+09	3.95448e+09	3.98229e+09	3.92944e+09	4.28019e+09	4.17013e+09	4.8067e+09	4.11123e+09	4106476188	6.09739e+09	3.85582e+09	3.92156e+09	3230841272	3298583840	3795786376	3.69707e+09	3361508324	3535579216
High	Master Protein	P07758	Alpha-1-antitrypsin 1-1 OS=Mus musculus OX=10090 GN=Serpina1a PE=1 SV=4	133.639	50	16	133	5	46	5.72	Serpina1a	1.447	1.518	1.645	1.082	4.07452e-13	1e-17	1e-17	0.0577019	1.32446e+09	1.85764e+09	2.04119e+09	2.06367e+09	29.96	21.04	6.75	23.61	3	3	3	3	1.02303e+09	1.32446e+09	1.85158e+09	1.85764e+09	2.57137e+09	1.78199e+09	2.04119e+09	2.243e+09	1.97204e+09	2.98473e+09	2.06367e+09	1.99068e+09	8.29529e+08	1.10478e+09	1.76487e+09	1.74779e+09	2.01947e+09	1510828983
[truncated: 3,828 more rows]
[truncated: 22 more columns]
